# Supplementary material for: The genomic and transcriptional landscape of primary central nervous system lymphoma
Source: Nat Commun. 2022 May 10;13:2558. doi: 10.1038/s41467-022-30050-y (PMC9091224; doi:10.1038/s41467-022-30050-y)
Supplement: Supplementary file 4 — Supplementary Data 1 [file 41467_2022_30050_MOESM4_ESM.xlsx]

## Sheet: Study Cohort
Supplementary Data 1: Study cohort. The table gives an overview of important clinical, histological and molecular information of the CNSL and ICGC MMML samples investigated in this study. The CNSL subcohorts are highlighted in different colours.
data	Age range (at diagnosis)	Sex	Subcohort	Lymphoma entity	Location	Location CNS	Histology	Subtype	Molecular subtype (GCB, non_GCB, ABC)	LymphGen algorithm (Wright et al., 2020; PMID: 32289277)	DLBCL Subcluster (Hübschmann et al. , 2021; PMID: 33953289)	RNAseq group ATC_PCNSL	RNAseq group SD_PCNSL	RNAseq group SD_all	EBV status	DNA (whole-genome sequencing)	RNA (RNA sequencing)	purity	ploidy	Post-operative adjuvant chemotherapy (regimen, if information available )	Previous systemic manifestation (location)
LS-0030	80-89	F	PCNSL	DLBCL	CNS	cerebrum	DLBCL	PCNSL	non-GCB	MCD	NA	PCNSL_1	PCNSL_2	PCNSL	Non-EBV	x	x	0.88	2.01	yes	no
LS-0031	70-79	F	PCNSL	DLBCL	CNS	cerebrum	DLBCL	PCNSL	non-GCB	MCD	NA	PCNSL_2	PCNSL_2	PCNSL	Non-EBV	x	x	0.84	2.12	yes	no
LS-0101	50-59	M	PCNSL	DLBCL	CNS	cerebrum	DLBCL	PCNSL	NA	MCD	NA	PCNSL_2	PCNSL_2	PCNSL	Non-EBV	x	x	0.67	1.9	yes	no
LS-0034	70-79	F	PCNSL	DLBCL	CNS	cerebrum	DLBCL	PCNSL	NA	Other	NA	PCNSL_1	PCNSL_1	PCNSL	Non-EBV	x	x	0.95	2.32	yes	no
LS-0033	60-69	F	PCNSL	DLBCL	CNS	cerebrum	DLBCL	PCNSL	non-GCB	MCD	NA	PCNSL_2	PCNSL_2	PCNSL	Non-EBV	x	x	0.72	2.11	yes	no
LS-0032	70-79	M	PCNSL	DLBCL	CNS	cerebrum	DLBCL	PCNSL	non-GCB	MCD	NA	PCNSL_2	PCNSL_2	PCNSL	Non-EBV	x	x	0.76	2.03	yes	no
LS-0102	60-69	M	PCNSL	DLBCL	CNS	cerebrum	DLBCL	PCNSL	non-GCB	Other	NA	PCNSL_1	PCNSL_2	PCNSL	Non-EBV	x	x	0.82	1.98	yes	no
LS-0103	70-79	M	PCNSL	DLBCL	CNS	cerebrum	DLBCL	PCNSL	non-GCB	MCD	NA	PCNSL_1	PCNSL_1	PCNSL	Non-EBV	x	x	0.85	3.69	no	no
LS-0004	60-69	M	PCNSL	DLBCL	CNS	cerebrum	DLBCL	PCNSL	non-GCB	ST2	NA	PCNSL_2	PCNSL_2	PCNSL	Non-EBV	x	x	0.75	1.94	no	no
LS-0005	70-79	F	PCNSL	DLBCL	CNS	cerebrum	DLBCL	PCNSL	non-GCB	Other	NA	PCNSL_2	PCNSL_2	PCNSL	Non-EBV	x	x	0.25	1.99	yes	no
LS-0002	70-79	F	PCNSL	DLBCL	CNS	cerebrum	DLBCL	PCNSL	non-GCB	Other	NA	NA	NA	NA	Non-EBV	x		0.81	2.06	yes	no
LS-0104	50-59	F	PCNSL	DLBCL	CNS	cerebrum	DLBCL	PCNSL	NA	MCD	NA	NA	NA	NA	Non-EBV	x		0.92	1.97	yes	no
LS-0003	70-79	F	PCNSL	DLBCL	CNS	cerebrum	DLBCL	PCNSL	non-GCB	MCD	NA	PCNSL_1	PCNSL_2	PCNSL	Non-EBV	x	x	0.75	2.06	no	no
LS-0109	40-49	F	PCNSL	DLBCL	CNS	cerebrum	DLBCL	PCNSL	non-GCB	MCD	NA	NA	NA	NA	Non-EBV	x		0.93	2.06	yes	no
LS-0008	60-69	F	PCNSL	DLBCL	CNS	cerebrum	DLBCL	PCNSL	NA	MCD	NA	PCNSL_2	PCNSL_2	PCNSL	Non-EBV	x	x	0.66	1.91	yes	no
LS-0007	50-59	M	PCNSL	DLBCL	CNS	cerebrum	DLBCL	PCNSL	non-GCB	MCD	NA	PCNSL_2	PCNSL_2	PCNSL	Non-EBV	x	x	0.91	1.79	no	no
LS-0009	70-79	M	PCNSL	DLBCL	CNS	cerebrum	DLBCL	PCNSL	non-GCB	MCD	NA	PCNSL_2	PCNSL_2	PCNSL	Non-EBV	x	x	0.62	3.86	yes	no
LS-0013	70-79	F	PCNSL	DLBCL	CNS	cerebrum	DLBCL	PCNSL	non-GCB	NA	NA	PCNSL_2	PCNSL_2	PCNSL	Non-EBV		x	NA	NA	yes	no
LS-0014	60-69	F	PCNSL	DLBCL	CNS	cerebrum	DLBCL	PCNSL	non-GCB	NA	NA	PCNSL_1	PCNSL_1	PCNSL	Non-EBV		x	NA	NA	yes	no
LS-0017	70-79	F	PCNSL	DLBCL	CNS	cerebrum	DLBCL	PCNSL	non-GCB	NA	NA	PCNSL_1	PCNSL_2	PCNSL	Non-EBV		x	NA	NA	NA	no
LS-0018	70-79	F	PCNSL	DLBCL	CNS	cerebellum	DLBCL	PCNSL	non-GCB	NA	NA	PCNSL_1	PCNSL_2	PCNSL	Non-EBV		x	NA	NA	NA	no
LS-0024	80-89	M	PCNSL	DLBCL	CNS	cerebrum	DLBCL	PCNSL	non-GCB	NA	NA	PCNSL_1	PCNSL_1	PCNSL	Non-EBV		x	NA	NA	NA	no
LS-0026	70-79	F	PCNSL	DLBCL	CNS	cerebrum	DLBCL	PCNSL	non-GCB	NA	NA	PCNSL_1	PCNSL_1	PCNSL	Non-EBV		x	NA	NA	NA	no
LS-0027	60-69	M	PCNSL	DLBCL	CNS	cerebrum	DLBCL	PCNSL	non-GCB	NA	NA	PCNSL_1	PCNSL_1	PCNSL	Non-EBV		x	NA	NA	NA	no
LS-0029	50-59	F	PCNSL	DLBCL	CNS	cerebellum	DLBCL	PCNSL	non-GCB	NA	NA	PCNSL_1	PCNSL_1	PCNSL	Non-EBV		x	NA	NA	NA	no
LS-0035	70-79	M	PCNSL	DLBCL	CNS	cerebrum	DLBCL	PCNSL	non-GCB	MCD	NA	PCNSL_1	PCNSL_1	PCNSL	Non-EBV	x	x	0.92	2.02	yes	no
LS-0036	60-69	M	PCNSL	DLBCL	CNS	cerebrum	DLBCL	PCNSL	non-GCB	BN2/MCD	NA	PCNSL_2	PCNSL_2	PCNSL	Non-EBV	x	x	0.55	2.01	yes	no
LS-0037	70-79	M	PCNSL	DLBCL	CNS	cerebrum	DLBCL	PCNSL	NA	Other	NA	PCNSL_1	PCNSL_2	PCNSL	Non-EBV	x	x	1	3.98	yes	no
LS-0038	50-59	M	PCNSL	DLBCL	CNS	cerebrum	DLBCL	PCNSL	GCB	MCD	NA	NA	NA	NA	Non-EBV	x		0.75	2.03	yes	no
LS-0039	60-69	F	PCNSL	DLBCL	CNS	cerebrum	DLBCL	PCNSL	non-GCB	MCD	NA	NA	NA	NA	Non-EBV	x		0.43	1.99	yes	no
LS-0040	50-59	F	PCNSL	DLBCL	CNS	cerebrum	DLBCL	PCNSL	NA	Other	NA	NA	NA	NA	Non-EBV	x		0.44	2.2	yes	no
LS-0041	60-69	M	PCNSL	DLBCL	CNS	cerebrum	DLBCL	PCNSL	GCB	Other	NA	NA	NA	NA	Non-EBV	x		0.94	1.9	yes	no
LS-0042	70-79	F	PCNSL	DLBCL	CNS	cerebrum	DLBCL	PCNSL	non-GCB	MCD	NA	NA	NA	NA	Non-EBV	x		0.62	2.02	yes	no
LS-0043	60-69	M	PCNSL	DLBCL	CNS	cerebrum	DLBCL	PCNSL	non-GCB	MCD	NA	NA	NA	NA	Non-EBV	x		0.89	2.03	yes	no
LS-0044	50-59	F	PCNSL	DLBCL	CNS	cerebrum	DLBCL	PCNSL	non-GCB	BN2	NA	NA	NA	NA	Non-EBV	x		0.57	2.06	yes	no
LS-0045	60-69	F	PCNSL	DLBCL	CNS	cerebrum	DLBCL	PCNSL	non-GCB	MCD	NA	NA	NA	NA	Non-EBV	x		0.9	1.95	yes	no
LS-0047	80-89	F	PCNSL	DLBCL	CNS	cerebellum	DLBCL	PCNSL	non-GCB	MCD	NA	NA	NA	NA	Non-EBV	x		0.96	2.06	yes	no
LS-0418	70-79	F	PCNSL	DLBCL	CNS	cerebrum	DLBCL	PCNSL	non-GCB	MCD	NA	PCNSL_1	PCNSL_1	PCNSL	Non-EBV	x	x	0.79	3.79	NA	no
LS-0020	70-79	F	PCNSL	DLBCL	CNS	cerebrum	DLBCL	PCNSL	non-GCB	NA	NA	PCNSL_2	PCNSL_2	PCNSL	Non-EBV		x	NA	NA	NA	no
LS-0011	70-79	M	PCNSL-M	DLBCL	Meninges	no	DLBCL	PCNSL	non-GCB	NA	NA	NA	NA	DLBCL_ABC	Non-EBV		x	NA	NA	yes	no
LS-0110	40-49	F	PCNSL-M	DLBCL	Meninges	no	DLBCL	PCNSL	GCB	Other	NA	NA	NA	DLBCL_GCB	Non-EBV	x	x	0.8	2.06	yes	no
LS-0016	70-79	F	PCNSL-M	DLBCL	Meninges	no	DLBCL	PCNSL	NA	NA	NA	NA	NA	DLBCL_ABC	NA		x	NA	NA	yes	no
LS-0105	70-79	M	SCNSL	DLBCL	CNS	cerebrum	DLBCL	SCNSL	non-GCB	MCD	NA	NA	NA	NA	Non-EBV	x		0.7	1.99	NA	yes
LS-0107	40-49	M	SCNSL	DLBCL	CNS	cerebrum	DLBCL	SCNSL	GCB	EZB	NA	NA	NA	NA	Non-EBV	x		0.68	3.65	NA	yes
LS-0021	70-79	F	SCNSL	DLBCL	CNS	cerebellum	DLBCL	SCNSL	NA	NA	NA	PCNSL_1	PCNSL_2	PCNSL	Non-EBV		x	NA	NA	NA	yes
LS-0100	50-59	M	SCNSL-M	DLBCL	Meninges	no	DLBCL	SCNSL	NA	Other	NA	NA	NA	DLBCL_ABC	Non-EBV	x	x	0.53	2.07	yes	yes
LS-0012	70-79	F	SCNSL-M	DLBCL	Meninges	no	DLBCL	SCNSL	GCB	Other	NA	NA	NA	DLBCL_GCB	Non-EBV	x	x	0.88	2.23	yes	yes
LS-0001	40-49	M	SCNSL-M	DLBCL	Meninges	no	DLBCL	SCNSL	non-GCB	ST2	NA	NA	NA	DLBCL_GCB	Non-EBV	x	x	0.8	2.17	yes	yes
LS-0106	50-59	M	PCNSL-SCNSL EBV+	DLBCL	CNS	cerebrum	DLBCL	PCNSL	non-GCB	Other	NA	PCNSL_2	PCNSL_2	PCNSL	EBV+	x	x	0.25	1.92	yes	no
LS-0111	60-69	M	PCNSL-SCNSL EBV+	DLBCL	CNS	cerebellum	DLBCL	PCNSL	non-GCB	Other	NA	PCNSL_2	PCNSL_2	PCNSL	EBV+	x	x	0.25	1.99	yes	no
LS-0019	40-49	F	PCNSL-SCNSL EBV+	DLBCL	CNS	cerebrum	DLBCL	SCNSL	non-GCB	NA	NA	PCNSL_2	PCNSL_2	PCNSL	EBV+		x	NA	NA	no	yes
4101316	70-79	F	DLBCL	DLBCL	NA	no	DLBCL	DLBCL	ABC	Other	MYD88-like	NA	NA	DLBCL_ABC	Non-EBV	x	x	0.3	2.6	NA	NA
4102009	60-69	M	DLBCL	DLBCL	NA	no	DLBCL	DLBCL	ABC	Other	TP53-like	NA	NA	DLBCL_ABC	Non-EBV	x	x	0.71	2.27	NA	NA
4103141	60-69	F	FL	FL_1/2	NA	no	FL	FL_1/2	GCB	EZB	BCL2-like	NA	NA	FL_ GCB	Non-EBV	x	x	0.3	2.08	NA	NA
4105105	40-49	F	FL	FL_1/2	NA	no	FL	FL_1/2	GCB	EZB	SOCS1-like	NA	NA	FL_ GCB	Non-EBV	x	x	0.77	2	NA	NA
4107137	50-59	M	DLBCL	DLBCL	NA	no	DLBCL	DLBCL	GCB	Other	PIM1-like	NA	NA	DLBCL_GCB	Non-EBV	x	x	0.41	3.5	NA	NA
4107559	70-79	M	DLBCL	DLBCL	NA	no	DLBCL	DLBCL	GCB	EZB	TP53-like	NA	NA	DLBCL_GCB	Non-EBV	x	x	0.77	2.13	NA	NA
4108101	60-69	M	DLBCL	DLBCL	NA	no	DLBCL	DLBCL	ABC	Other	MYD88-like	NA	NA	DLBCL_ABC	Non-EBV	x	x	0.51	2.2	NA	NA
4108992	60-69	M	FL	FL_1/2	NA	no	FL	FL_1/2	GCB	EZB	CSMD1-like	NA	NA	DLBCL_GCB	Non-EBV	x	x	0.77	1.94	NA	NA
4109956	50-59	F	FL	FL_1/2	NA	no	FL	FL_1/2	GCB	EZB	BCL2-like	NA	NA	FL_ GCB	Non-EBV	x	x	0.81	2.08	NA	NA
4110378	60-69	F	FL	FL_3A	NA	no	FL	FL_3A	GCB	EZB	BCL2-like	NA	NA	FL_ GCB	Non-EBV	x	x	0.64	1.98	NA	NA
4111326	70-79	F	DLBCL	DLBCL	NA	no	DLBCL	DLBCL	GCB	EZB	CSMD1-like	NA	NA	DLBCL_GCB	Non-EBV	x	x	0.72	1.97	NA	NA
4112447	40-49	M	FL	FL_1/2	NA	no	FL	FL_1/2	GCB	EZB	TP53-like	NA	NA	FL_ GCB	Non-EBV	x	x	0.63	2.19	NA	NA
4113191	60-69	F	FL	FL_1/2	NA	no	FL	FL_1/2	GCB	EZB	TP53-like	NA	NA	FL_ GCB	Non-EBV	x	x	0.65	1.99	NA	NA
4113825	70-79	F	FL	FL_1/2	NA	no	FL	FL_1/2	GCB	EZB	BCL2-like	NA	NA	FL_ GCB	Non-EBV	x	x	0.64	1.99	NA	NA
4115001	70-79	F	DLBCL	DLBCL	NA	no	DLBCL	DLBCL	GCB	EZB	PAX5-like	NA	NA	DLBCL_GCB	Non-EBV	x	x	0.45	3.6	NA	NA
4119279	60-69	F	DLBCL	DLBCL	NA	no	DLBCL	DLBCL	ABC	Other	CSMD1-like	NA	NA	DLBCL_ABC	Non-EBV	x	x	0.84	2.22	NA	NA
4120157	40-49	M	DLBCL	DLBCL	NA	no	DLBCL	DLBCL	GCB	Other	TP53-like	NA	NA	DLBCL_GCB	Non-EBV	x	x	0.61	3.9	NA	NA
4120193	40-49	F	DLBCL	DLBCL	NA	no	DLBCL	DLBCL	ABC	Other	BCL6-like	NA	NA	DLBCL_ABC	Non-EBV	x	x	0.47	2.12	NA	NA
4121361	70-79	M	FL	FL_1/2	NA	no	FL	FL_1/2	GCB	EZB	PIM1-like	NA	NA	FL_ GCB	Non-EBV	x	x	0.37	2.16	NA	NA
4122063	40-49	M	DLBCL	DLBCL	NA	no	DLBCL	DLBCL	GCB	EZB	B2M-like	NA	NA	FL_ GCB	Non-EBV	x	x	0.54	2.13	NA	NA
4124188	70-79	M	DLBCL	DLBCL	NA	no	DLBCL	DLBCL	GCB	Other	SOCS1-like	NA	NA	DLBCL_GCB	Non-EBV	x	x	0.76	1.97	NA	NA
4124542	70-79	F	FL	FL_1/2	NA	no	FL	FL_1/2	GCB	EZB	B2M-like	NA	NA	FL_ GCB	Non-EBV	x	x	0.33	2	NA	NA
4128477	50-59	M	FL	FL_1/2	NA	no	FL	FL_1/2	GCB	EZB	B2M-like	NA	NA	FL_ GCB	Non-EBV	x	x	0.57	2.1	NA	NA
4128852	50-59	F	DLBCL	DLBCL	NA	no	DLBCL	DLBCL	ABC	Other	MYD88-like	NA	NA	DLBCL_ABC	Non-EBV	x	x	0.57	1.94	NA	NA
4130194	50-59	F	DLBCL	DLBCL	NA	no	DLBCL	DLBCL	GCB	EZB/ST2	SOCS1-like	NA	NA	DLBCL_GCB	Non-EBV	x	x	0.85	2.28	NA	NA
4131095	50-59	F	FL	FL_3A	NA	no	FL	FL_3A	GCB	Other	CSMD1-like	NA	NA	FL_ GCB	Non-EBV	x	x	0.35	1.99	NA	NA
4131257	70-79	M	DLBCL	DLBCL	NA	no	DLBCL	DLBCL	ABC	BN2	BCL6-like	NA	NA	DLBCL_ABC	Non-EBV	x	x	0.5	2.07	NA	NA
4133263	40-49	M	DLBCL	DLBCL	NA	no	DLBCL	DLBCL	GCB	Other	TP53-like	NA	NA	DLBCL_GCB	Non-EBV	x	x	0.68	2.28	NA	NA
4134005	60-69	M	FL	FL_1/2	NA	no	FL	FL_1/2	GCB	EZB	PAX5-like	NA	NA	FL_ GCB	Non-EBV	x	x	0.79	2.08	NA	NA
4134434	80-89	M	DLBCL	DLBCL	NA	no	DLBCL	DLBCL	GCB	EZB	TP53-like	NA	NA	DLBCL_GCB	Non-EBV	x	x	0.86	3.49	NA	NA
4135099	40-49	M	DLBCL	DLBCL	NA	no	DLBCL	DLBCL	ABC	BN2	PIM1-like	NA	NA	DLBCL_ABC	Non-EBV	x	x	0.8	1.98	NA	NA
4138527	80-89	F	DLBCL	DLBCL	NA	no	DLBCL	DLBCL	GCB	EZB	BCL6-like	NA	NA	DLBCL_GCB	Non-EBV	x	x	0.72	2.04	NA	NA
4138885	50-59	F	FL	FL_1/2	NA	no	FL	FL_1/2	GCB	EZB	CSMD1-like	NA	NA	FL_ GCB	Non-EBV	x	x	0.3	1.83	NA	NA
4140531	60-69	M	DLBCL	DLBCL	NA	no	DLBCL	DLBCL	GCB	Other	BCL6-like	NA	NA	DLBCL_GCB	Non-EBV	x	x	0.67	2.05	NA	NA
4142761	60-69	M	FL	FL_1/2	NA	no	FL	FL_1/2	GCB	EZB	TP53-like	NA	NA	FL_ GCB	Non-EBV	x	x	0.8	1.94	NA	NA
4145056	60-69	F	FL	FL_1/2	NA	no	FL	FL_1/2	TypeIII	EZB	BCL2-like	NA	NA	FL_ GCB	Non-EBV	x	x	0.69	2.04	NA	NA
4145528	60-69	M	DLBCL	DLBCL	NA	no	DLBCL	DLBCL	GCB	ST2	NA	NA	NA	DLBCL_GCB	Non-EBV	x	x	0.49	2.52	NA	NA
4147081	40-49	F	FL	FL_1/2	NA	no	FL	FL_1/2	ABC	EZB	PAX5-like	NA	NA	FL_ GCB	Non-EBV	x	x	0.79	1.94	NA	NA
4149246	40-49	M	FL	FL_1/2	NA	no	FL	FL_1/2	GCB	EZB	BCL2-like	NA	NA	FL_ GCB	Non-EBV	x	x	0.68	2.07	NA	NA
4157186	70-79	M	DLBCL	DLBCL	NA	no	DLBCL	DLBCL	ABC	Other	MYD88-like	NA	NA	DLBCL_ABC	Non-EBV	x	x	0.75	2.11	NA	NA
4158268	50-59	F	FL	FL_1/2	NA	no	FL	FL_1/2	GCB	Other	BCL6-like	NA	NA	FL_ GCB	Non-EBV	x	x	0.3	2	NA	NA
4158726	40-49	M	FL	FL_1/2	NA	no	FL	FL_1/2	GCB	EZB	PAX5-like	NA	NA	FL_ GCB	Non-EBV	x	x	0.52	1.97	NA	NA
4159170	40-49	M	FL	FL_1/2	NA	no	FL	FL_1/2	GCB	EZB	BCL2-like	NA	NA	FL_ GCB	Non-EBV	x	x	0.58	2.1	NA	NA
4160468	60-69	M	FL	FL_1/2	NA	no	FL	FL_1/2	GCB	EZB	BCL2-like	NA	NA	FL_ GCB	Non-EBV	x	x	0.62	2.05	NA	NA
4161781	30-39	F	DLBCL	DLBCL	NA	no	DLBCL	DLBCL	GCB	ST2	B2M-like	NA	NA	DLBCL_GCB	Non-EBV	x	x	0.43	2.03	NA	NA
4163639	70-79	F	DLBCL	DLBCL	NA	no	DLBCL	DLBCL	GCB	ST2	NA	NA	NA	DLBCL_GCB	Non-EBV	x	x	0.6	2.1	NA	NA
4165379	60-69	F	FL	FL_1/2	NA	no	FL	FL_1/2	GCB	EZB	SOCS1-like	NA	NA	FL_ GCB	Non-EBV	x	x	0.3	2.03	NA	NA
4166151	70-79	F	DH-BL	DH-BL	NA	no	DH-BL	DH-BL	GCB	EZB	B2M-like	NA	NA	DLBCL_GCB	Non-EBV	x	x	0.84	2.12	NA	NA
4166503	40-49	M	FL	FL_1/2	NA	no	FL	FL_1/2	GCB	EZB	BCL2-like	NA	NA	FL_ GCB	Non-EBV	x	x	0.81	1.97	NA	NA
4170686	50-59	M	FL	FL_1/2	NA	no	FL	FL_1/2	GCB	EZB	BCL2-like	NA	NA	FL_ GCB	Non-EBV	x	x	0.55	2.08	NA	NA
4171706	70-79	F	FL	FL_1/2	NA	no	FL	FL_1/2	GCB	EZB	SOCS1-like	NA	NA	FL_ GCB	Non-EBV	x	x	0.61	2.02	NA	NA
4174905	70-79	M	FL	FL_1/2	NA	no	FL	FL_1/2	TypeIII	EZB	BCL2-like	NA	NA	FL_ GCB	Non-EBV	x	x	0.57	2.01	NA	NA
4175837	70-79	F	FL	FL_1/2	NA	no	FL	FL_1/2	TypeIII	EZB	TP53-like	NA	NA	FL_ GCB	Non-EBV	x	x	0.34	2.3	NA	NA
4177406	70-79	F	FL	FL_1/2	NA	no	FL	FL_1/2	GCB	EZB	PAX5-like	NA	NA	FL_ GCB	Non-EBV	x	x	0.58	1.95	NA	NA
4177601	50-59	F	FL	FL_2/3A	NA	no	FL	FL_2/3A	GCB	Other	BCL2-like	NA	NA	FL_ GCB	Non-EBV	x	x	0.3	2	NA	NA
4177810	40-49	F	FL	FL_1/2	NA	no	FL	FL_1/2	TypeIII	EZB	BCL2-like	NA	NA	FL_ GCB	Non-EBV	x	x	0.64	2.17	NA	NA
4177987	70-79	M	FL	FL_1/2	NA	no	FL	FL_1/2	GCB	EZB	BCL2-like	NA	NA	FL_ GCB	Non-EBV	x	x	0.4	1.97	NA	NA
4178655	50-59	M	FL	FL_1/2	NA	no	FL	FL_1/2	GCB	EZB	TP53-like	NA	NA	FL_ GCB	Non-EBV	x	x	0.72	2.2	NA	NA
4184011	60-69	M	FL	FL_1/2	NA	no	FL	FL_1/2	GCB	Other	BCL2-like	NA	NA	FL_ GCB	Non-EBV	x	x	0.3	2.51	NA	NA
4184094	50-59	F	DLBCL	DLBCL	NA	no	DLBCL	DLBCL	GCB	EZB	SOCS1-like	NA	NA	FL_ GCB	Non-EBV	x	x	0.79	2.05	NA	NA
4187640	50-59	M	FL	FL_3B	NA	no	FL	FL_3B	GCB	Other	PAX5-like	NA	NA	DLBCL_GCB	Non-EBV	x	x	0.72	2.06	NA	NA
4188879	50-59	M	DLBCL	DLBCL	NA	no	DLBCL	DLBCL	ABC	Other	BCL6-like	NA	NA	DLBCL_ABC	Non-EBV	x	x	0.62	2.1	NA	NA
4188900	70-79	M	FL	FL_1/2	NA	no	FL	FL_1/2	TypeIII	Other	BCL6-like	NA	NA	FL_ GCB	Non-EBV	x	x	0.52	2.11	NA	NA
4189035	40-49	M	DLBCL	DLBCL	NA	no	DLBCL	DLBCL	ABC	MCD	PAX5-like	NA	NA	DLBCL_ABC	Non-EBV	x	x	0.49	2.03	NA	NA
4189200	50-59	F	FL	FL_1/2	NA	no	FL	FL_1/2	GCB	EZB	BCL2-like	NA	NA	FL_ GCB	Non-EBV	x	x	0.66	2.04	NA	NA
4193638	50-59	F	DLBCL	DLBCL	NA	no	DLBCL	DLBCL	ABC	BN2	PIM1-like	NA	NA	DLBCL_ABC	Non-EBV	x	x	0.76	2.51	NA	NA
4198542	60-69	F	FL	FL_1/2/3A	NA	no	FL	FL_1/2/3A	ABC	Other	MYD88-like	NA	NA	FL_ GCB	Non-EBV	x	x	0.3	2.53	NA	NA
4199714	50-59	F	DLBCL	DLBCL	NA	no	DLBCL	DLBCL	ABC	ST2	CSMD1-like	NA	NA	DLBCL_ABC	Non-EBV	x	x	0.69	1.93	NA	NA
4199996	70-79	M	FL	FL 1/2	NA	no	FL	FL 1/2	NA	NA	CSMD1-like	NA	NA	FL_ GCB	Non-EBV	x		0.3	2.1	NA	NA
4115022	60-69	M	nMZL	nMZL	NA	no	NA	NA	ABC	NA	NA	NA	NA	FL_ GCB	NA		x	0.3	2	NA	NA
4169012	60-69	F	DLBCL	DLBCL	NA	no	NA	NA	ABC	NA	MYD88-like	NA	NA	FL_ GCB	NA		x	0.32	2.02	NA	NA
4179894	70-79	M	DLBCL	DLBCL	NA	no	NA	NA	ABC	NA	MYD88-like	NA	NA	DLBCL_ABC	NA		x	0.79	1.98	NA	NA
4140544	70-79	F	DLBCL	DLBCL	NA	no	NA	NA	ABC	NA	MYD88-like	NA	NA	DLBCL_ABC	NA		x	0.58	1.95	NA	NA
4173863	50-59	F	DLBCL	DLBCL	NA	no	NA	NA	ABC	NA	BCL6-like	NA	NA	DLBCL_ABC	NA		x	0.36	2	NA	NA
4104119	80-89	M	DLBCL	DLBCL	NA	no	NA	NA	ABC	NA	NA	NA	NA	DLBCL_ABC	NA		x	0.51	2.02	NA	NA
4160100	70-79	F	nMZL	nMZL	NA	no	NA	NA	ABC	NA	NA	NA	NA	DLBCL_ABC	NA		x	0.76	2.09	NA	NA
4130051	70-79	F	DLBCL	DLBCL	NA	no	NA	NA	ABC	NA	MYD88-like	NA	NA	DLBCL_ABC	NA		x	0.8	2.08	NA	NA
4146301	60-69	F	DLBCL	DLBCL	NA	no	NA	NA	GCB	NA	MYD88-like	NA	NA	DLBCL_GCB	NA		x	0.49	2.13	NA	NA

## Sheet: Abbreviations
Abbreviations
PCNSL	Primary central nervous system lymphoma
SCNSL	secondary central nervous system lymphoma
C	CNS
M	meningeal
EBV	Epstein-Barr virus
DLBCL	diffuse large B-cell lymphoma
GCB	germinal center B-cell-like
ABC	activated B-cell
HD	high-dose
AraC	Cytarabine
F	female
M	male
NA	not available
FL	Follicular lymphoma
