# Supplementary material for: The genomic and transcriptional landscape of primary central nervous system lymphoma
Source: Nat Commun. 2022 May 10;13:2558. doi: 10.1038/s41467-022-30050-y (PMC9091224; doi:10.1038/s41467-022-30050-y)
Supplement: Supplementary file 5 — Supplementary Data 2 [file 41467_2022_30050_MOESM5_ESM.xlsx]

## Sheet:  Summary CNSL
Supplementary Data 6: Whole-genome sequencing somatic mutation metrics. The table gives an overview of the whole-genome sequencing somatic mutatons metrics such as copy number alterations (CNAs), single nucleotide variants (SNVs), insertions and deletions (indels) and structural variations(SVs) for each sample.
Coverage: Median coverage of 77 (range 31-100) for tumors and 45 (range 27-85) for matched germline controls
	LS-GD-0030	LS-GD-0100	LS-GD-0031	LS-GD-0101	LS-GD-0034	LS-GD-0033	LS-GD-0032	LS-GD-0102	LS-GD-0103	LS-GD-0005	LS-GD-0002	LS-GD-0104	LS-GD-0105	LS-GD-0106	LS-GD-0012	LS-GD-0003	LS-GD-0107	LS-GD-0109	LS-GD-0110	LS-GD-0008	LS-GD-0111	LS-GD-0004	LS-GD-0001	LS-GD-0007	LS-GD-0009	LS-GD-0044	LS-GD-0039	LS-GD-0036	LS-GD-0040	LS-GD-0037	LS-GD-0038	LS-GD-0035	LS-GD-0047	LS-GD-0041	LS-GD-0043	LS-GD-0042	LS-GD-0045	4188398	Mean	Median
CNA TCC	0.88	0.33	0.84	0.68	0.95	0.71	0.76	0.8	0.82	0.22	0.8	0.93	0.7	below_ 0.3	0.88	0.75	0.68	0.93	0.8	0.66	below_ 0.3	0.75	0.8	0.89	0.58	0.57	0.43	0.55	0.44	1	0.75	0.92	0.96	0.94	0.89	0.62	0.9	0.79
CNA chr10p								del;	amp;						amp;		del;			del;
CNA chr10q									amp;								del;																	cnLOH;			cnLOH;
CNA chr11p					amp;				del;		amp;				amp;		cnLOH;					amp;	amp;															del;
CNA chr11q	amp;	amp;			amp;	amp;		amp;	del;						amp;											cnLOH;							amp;				amp;	del;
CNA chr12p			amp;		amp;	amp;	amp;			amp;					amp;	amp;		amp;							amp;	del;					amp;
CNA chr12q			amp;		amp;	amp;	amp;			amp;					amp;	amp;		amp;							amp;	amp;del;					amp;					amp;
CNA chr13q					amp;				amp;										amp;				amp;										amp;		amp;			amp;
CNA chr14q								del;	del;				del;				del;
CNA chr15q									amp;	del;							del;	cnLOH;					cnLOH;							del;	cnLOH;
CNA chr16p																																amp;
CNA chr16q								amp;	cnLOH;								del;		amp;													amp;	del;
CNA chr17p		del;		del;				del;									del;		del;																			del;
CNA chr17q			cnLOH;									cnLOH;				amp;	del;						cnLOH;															del;
CNA chr18p	del;	amp;					amp;	del;	del;		cnLOH;																						del;			del;
CNA chr18q	amp;	amp;					amp;	amp;	amp;		amp;	amp;					amp;							cnLOH;								amp;	amp;		amp;	amp;
CNA chr19p		amp;del;																		cnLOH;																		del;
CNA chr19q		amp;							amp;	amp;	amp;cnLOH;	amp;	amp;					amp;							amp;			amp;	amp;	amp;								amp;
CNA chr1p									del;																	del;					cnLOH;							del;
CNA chr1q		del;	amp;cnLOH;						amp;			cnLOH;			amp;												amp;						amp;			amp;		del;
CNA chr20p			del;		amp;				amp;																								del;				amp;
CNA chr20q			del;		amp;			del;	amp;
CNA chr21q												amp;						amp;					amp;		amp;		amp;								amp;			del;
CNA chr22q		del;				cnLOH;																	cnLOH;
CNA chr2p		del;			amp;										cnLOH;		del;	amp;					amp;						amp;									del;
CNA chr2q		del;			amp;										cnLOH;		del;	amp;cnLOH;					amp;						amp;									del;
CNA chr3p		del;				cnLOH;	cnLOH;		amp;			cnLOH;					amp;	cnLOH;												del;	cnLOH;	amp;
CNA chr3q		del;						amp;								amp;	amp;								cnLOH;					amp;		cnLOH;	amp;
CNA chr4p		del;							del;								del;		del;						del;			del;				del;
CNA chr4q		del;							del;								del;		del;	amp;					del;
CNA chr5p			amp;										amp;		amp;								amp;						amp;
CNA chr5q		del;	amp;		cnLOH;								amp;		amp;														amp;		cnLOH;
CNA chr6p	del;	del;	cnLOH;	del;				amp;	amp;cnLOH;						amp;	cnLOH;		cnLOH;		del;			cnLOH;	amp;				cnLOH;	cnLOH;	cnLOH;				cnLOH;		cnLOH;		amp;
CNA chr6q		del;	del;	del;				del;	del;		del;	del;			del;	cnLOH;			del;	del;		del;		del;					del;			del;	del;	del;	del;	del;	del;	del;
CNA chr7p		amp;	amp;			amp;	del;		amp;						amp;			amp;								del;	amp;		amp;							cnLOH;
CNA chr7q		amp;del;	amp;			amp;		amp;	amp;						amp;			amp;								del;	amp;		amp;	del;
CNA chr8p															cnLOH;											del;							del;			del;
CNA chr8q									cnLOH;						cnLOH;							cnLOH;										del;		cnLOH;			del;
CNA chr9p		del;	del;				cnLOH;		amp;		amp;									del;			amp;	cnLOH;			del;				cnLOH;	cnLOH;					cnLOH;	amp;
CNA chr9q	del;	del;	amp;		cnLOH;				amp;																						cnLOH;				del;		cnLOH;	amp;del;
CNA chrXp			cnLOH;												cnLOH;	del;	amp;		amp;				amp;			del;	del;		amp;					amp;		amp;	del;	del;
CNA chrXq	amp;		cnLOH;												cnLOH;	amp;	amp;		amp;				amp;			amp;	del;cnLOH;		amp;							amp;	cnLOH;	del;
CNA chrYp		homoDel;		homoDel;			homoDel;										homoDel;								homoDel;						homoDel;
#CNA cnLOH	0	0	5	0	2	2	2	0	3	0	2	3	0	0	6	2	1	4	0	1	0	1	4	2	1	1	1	1	1	1	6	2	0	3	0	2	4	0	1.7027	1
#CNA amp	3	7	8	0	9	5	4	6	15	3	4	3	3	0	11	5	5	8	4	1	0	1	9	1	4	2	4	1	9	2	2	4	5	1	3	5	2	5	4.2973	4
#CNA del	3	17	4	4	0	0	2	6	8	1	1	1	1	0	1	1	12	0	4	4	0	1	0	1	3	7	3	1	1	3	1	3	5	1	2	3	3	14	2.91892	2
#CNA total	6	24	17	4	11	7	8	12	26	4	7	7	4	0	18	8	18	12	8	6	0	3	13	4	8	10	8	3	11	6	9	9	10	5	5	10	9	18	8.91892	8
CNA ploidy	2	4	2	2	2	2	2	2	4	2	2	2	2	2	2	2	4	2	2	2	2	2	2	2	2	2	2	2	2	4	2	2	2	2	2	2	2	4		2
CNA sex	female	male	female	male	female	female	male	male	male	female	female	female	male	male	female	female	male	female	female	female	male	male	male	male	male	female	female	male	female	male	male	male	female	male	male	female	female	female
INDEL - UTR3	13	5	16	12	27	13	13	10	26	7	56	19	17	11	11	39	13	32	15	23	10	24	40	14	24	11	4	15	7	15	7	10	16	11	13	14	26	16	17.2368	14
INDEL - UTR5	3		4	4	4	6	5	3	4	2	10	5	2	3	3	5	1	9	1	4	1	5	6	4	3	3	1		1	5	1	5	15	5	4	7	8	1	4.25	4
INDEL - exonic - frameshift deletion	6	5	7	13	12	6	4	2	16		7	9	5		6	9	3	8	4	6		10	12	5	12	5	4	4	1	7	8	3	22	5		4	14	4	7.29412	6
INDEL - exonic - frameshift insertion	3		1	2	4	3	2	1	3	1	6	4	1	1	2	5	4	5	2	2		4	7	2	4		1	5	5	5	2		2	1	3	3	3	1	2.94118	3
INDEL - exonic - nonframeshift deletion	4	2	5	4	1	3	4		5	1	5	4	2			4	2	4		4		2	5	3	4	2	2	1	3	2	3	1	8	3	2	6	2	5	3.27273	3
INDEL - exonic - nonframeshift insertion				1	1	1			2	1	1					1		1		1			1					1				1	2		1		1		1.13333	1
INDEL - exonic - stopgain			1	1					1													1										1							1	1
INDEL - exonic - unknown			1	1																			1						1				2						1.2	1
INDEL - exonic;splicing - frameshift insertion						1																																	1	1
INDEL - intergenic	1410	403	1773	895	2453	1209	1167	833	1660	919	5218	2600	1585	1218	1138	3909	1240	2845	692	1378	1298	2419	3370	1695	2099	1123	517	933	738	2292	1296	1342	1323	1540	1371	1292	2423	1016	1648.21	1332.5
INDEL - intronic	749	216	960	467	1330	604	612	449	882	617	2909	1387	832	712	599	2240	681	1453	406	785	801	1295	1926	912	1191	561	293	500	375	1209	627	688	818	809	659	657	1409	587	900.184	730.5
INDEL - ncRNA_UTR5																							1																1	1
INDEL - ncRNA_exonic	8	3	14	4	21	8	7	5	12	7	30	25	9	9	8	22	7	29	9	6	11	22	24	13	9	12	6	8	4	10	7	5	10	10	7	11	17	8	11.5	9
INDEL - ncRNA_intronic	281	77	390	200	538	243	243	201	375	183	1187	534	323	292	246	840	296	595	166	283	304	544	786	398	477	228	113	194	152	495	294	279	286	336	326	258	598	254	363.553	293
INDEL - ncRNA_splicing																															1								1	1
INDEL ncRNA total	289	80	404	204	559	251	250	206	387	190	1217	559	332	301	254	862	303	624	175	289	315	566	811	411	486	240	119	202	156	505	302	284	296	346	333	269	615	262	375.105	301.5
INDEL - splicing							1				1																						2	1	1				1.2	1
INDEL - total	2477	711	3172	1604	4391	2097	2058	1504	2986	1738	9430	4587	2776	2246	2013	7074	2247	4981	1295	2492	2425	4326	6179	3046	3823	1945	941	1661	1287	4040	2246	2335	2506	2721	2387	2252	4501	1893	2957.71	2406
SNV - UTR3	87	43	170	102	250	124	148	136	203	53	198	92	92	19	62	267	57	138	52	58	36	135	149	108	151	139	115	89	96	141	108	99	111	111	87	125	429	130	123.947	111
SNV - UTR5	59	23	105	96	116	100	65	35	81	37	83	59	97	8	62	139	38	67	45	64	14	86	131	72	98	62	66	114	50	62	81	51	86	50	51	85	156	45	72.0789	65.5
SNV - UTR5;UTR3			1				1									1		1			1		2		1	2			2	1	2		2			1	6		1.71429	1
SNV - exonic - nonsynonymous SNV	192	86	248	207	266	209	197	135	200	100	230	135	177	25	86	296	89	199	63	139	47	200	234	195	261	210	185	202	103	175	223	174	266	129	139	205	436	133	178.842	193.5
SNV - exonic - stopgain	6	5	27	15	12	15	11	11	14	7	19	12	9		6	20	4	12	7	12	2	14	13	18	22	9	14	12	11	11	9	9	15	16	8	11	24	13	12.2973	12
SNV - exonic - stoploss			1	1									1			1		1												1	1			1			1	1	1	1
SNV - exonic - synonymous SNV	97	31	150	119	103	100	91	60	92	40	121	60	75	14	37	104	41	57	24	78	20	84	76	83	133	85	76	76	61	78	82	87	167	64	65	108	144	52	79.8684	78
SNV - exonic - unknown	3	2	5	8	2	6	5	3	5	2	1	2	13		1	1	1	1		6			4	7	3		3	4	1	5	6	8	12	3	3	2	7	2	4.15152	3
SNV - exonic;splicing - nonsynonymous SNV																						1		1													1		1	1
SNV - exonic;splicing - synonymous SNV	1		1																											1							1		1	1
SNV - exonic;splicing - unknown																																					1		1	1
SNV - intergenic	8017	5053	11262	8774	18114	11906	10791	8430	14176	5063	19934	7967	6779	983	5156	20518	5224	11722	3813	6559	2324	12349	11362	8787	15610	17764	9401	10895	9591	10789	10628	10515	8486	9921	9170	10816	24033	11920	10384.3	10218
SNV - intronic	4944	2765	7230	5537	10747	7153	6831	5336	8831	2850	10844	4603	4338	686	3105	13542	3181	6273	2247	3970	1499	7330	7382	5271	9551	9330	5360	6265	5409	6544	6420	5802	5716	5274	5298	6275	16731	6481	6235.55	5759
SNV - ncRNA_exonic	82	41	117	113	191	102	127	109	148	54	191	81	117	9	69	241	66	133	42	80	32	128	144	125	175	141	120	157	163	168	123	104	134	132	93	127	372	114	122.763	121.5
SNV - ncRNA_intronic	1649	1036	2591	2166	3968	2600	2636	1930	3353	976	4337	1874	1639	241	1091	4713	1334	2280	840	1477	499	2853	2719	2170	3647	3606	1998	2538	2074	2539	2476	2433	2019	2170	2181	2383	5923	2589	2356.53	2230.5
SNV - ncRNA_splicing		1	3	1		3			3		2					3		1		2		2			4	2		1	1	2	2	1			1	2	3		2	2
SNV - ncRNA total	1731	1078	2711	2280	4159	2705	2763	2039	3504	1030	4530	1955	1756	250	1160	4957	1400	2414	882	1559	531	2983	2863	2295	3826	3749	2118	2696	2238	2709	2601	2538	2153	2302	2275	2512	6298	2703	2480.34	2358
SNV + INDEL ncRNA total	2020	1158	3115	2484	4718	2956	3013	2245	3891	1220	5747	2514	2088	551	1414	5819	1703	3038	1057	1848	846	3549	3674	2706	4312	3989	2237	2898	2394	3214	2903	2822	2449	2648	2608	2781	6913	2965	2855.45	2743.5
SNV - splicing	5	1	9	4	9	7	2	4	7	3	5	3	5	2	4	13	2	4	2	6	1	8	7	8	10	11	3	6	3	6	6	5	9	8	2	6	12	4	5.57895	5
SNV - total	15142	9087	21920	17143	33778	22325	20905	16189	27113	9185	35965	14888	13342	1987	9679	39859	10037	20889	7135	12451	4475	23190	22223	16845	29666	31361	17341	20359	17565	20523	20167	19288	17023	17879	17098	20146	48280	21484	19577.2	18583.5
SV - DEL - NORMAL	87	124	91	104	87	69	181	200	180	51	112	30	86	43	18	184	73	71	43	63	49	49	113	83	71	147	48	33	39	52	50	79	222	59	31	293	364	89	99.1579	76
SV - DUP - NORMAL	15	20	44	22	17	5	16	19	38	19	20	8	17	16	30	51	39	16	33	30	13	17	68	38	23	33	20	8	16	18	12	16	22	20	19	19	34	21	23.4737	19.5
SV - INV - INV	22	40	14	21	18	12	20	21	40	20	54	6	23	10	197	334	66	12	71	9	3	114	63	24	18	45	15	3	17	8	7	44	42	17	8	44	51	20	40.8684	20.5
SV - TRA - INV		23	8	1	10	3	4	18	15	10	2		3	1	1				11	2	2	1	3	7	2	13	2	7		3		27	7	1	3	13			7	3
SV - TRA - NORMAL	20	37	22	19	10	7	37	31	33	13	18	3	11	5	12	28	23	4	24	11	1	1	14	3	3	32	18	5	13	11	12	31	59	13	9	62	68	19	19.5263	13.5
SV - total	144	244	179	167	142	96	258	289	306	113	206	47	140	75	258	597	201	103	182	115	68	182	261	155	117	270	103	56	85	92	81	197	352	110	70	431	517	149	188.368	152

## Sheet: PCNSL
	LS-GD-0030	LS-GD-0031	LS-GD-0101	LS-GD-0034	LS-GD-0033	LS-GD-0032	LS-GD-0102	LS-GD-0103	LS-GD-0005	LS-GD-0002	LS-GD-0104	LS-GD-0003	LS-GD-0109	LS-GD-0008	LS-GD-0004	LS-GD-0007	LS-GD-0009	LS-GD-0044	LS-GD-0039	LS-GD-0036	LS-GD-0040	LS-GD-0037	LS-GD-0038	LS-GD-0035	LS-GD-0047	LS-GD-0041	LS-GD-0043	LS-GD-0042	LS-GD-0045	4188398_	Mean	Median
CNA TCC	0.88	0.84	0.68	0.95	0.71	0.76	0.8	0.82	0.22	0.8	0.93	0.75	0.93	0.66	0.75	0.89	0.58	0.57	0.43	0.55	0.44	1	0.75	0.92	0.96	0.94	0.89	0.62	0.9	0.79
CNA chr10p							del;	amp;						del;
CNA chr10q								amp;																		cnLOH;			cnLOH;
CNA chr11p				amp;				del;		amp;					amp;															del;
CNA chr11q	amp;			amp;	amp;		amp;	del;										cnLOH;							amp;				amp;	del;
CNA chr12p		amp;		amp;	amp;	amp;			amp;			amp;	amp;				amp;	del;					amp;
CNA chr12q		amp;		amp;	amp;	amp;			amp;			amp;	amp;				amp;	amp;del;					amp;					amp;
CNA chr13q				amp;				amp;																	amp;		amp;			amp;
CNA chr14q							del;	del;
CNA chr15q								amp;	del;				cnLOH;									del;	cnLOH;
CNA chr16p																								amp;
CNA chr16q							amp;	cnLOH;																amp;	del;
CNA chr17p			del;				del;																							del;
CNA chr17q		cnLOH;									cnLOH;	amp;																		del;
CNA chr18p	del;					amp;	del;	del;		cnLOH;															del;			del;
CNA chr18q	amp;					amp;	amp;	amp;		amp;	amp;					cnLOH;								amp;	amp;		amp;	amp;
CNA chr19p														cnLOH;																del;
CNA chr19q								amp;	amp;	amp;cnLOH;	amp;		amp;				amp;			amp;	amp;	amp;								amp;
CNA chr1p								del;										del;					cnLOH;							del;
CNA chr1q		amp;cnLOH;						amp;			cnLOH;								amp;						amp;			amp;		del;
CNA chr20p		del;		amp;				amp;																	del;				amp;
CNA chr20q		del;		amp;			del;	amp;
CNA chr21q											amp;		amp;				amp;		amp;								amp;			del;
CNA chr22q					cnLOH;
CNA chr2p				amp;									amp;								amp;									del;
CNA chr2q				amp;									amp;cnLOH;								amp;									del;
CNA chr3p					cnLOH;	cnLOH;		amp;			cnLOH;		cnLOH;									del;	cnLOH;	amp;
CNA chr3q							amp;					amp;					cnLOH;					amp;		cnLOH;	amp;
CNA chr4p								del;									del;			del;				del;
CNA chr4q								del;						amp;			del;
CNA chr5p		amp;																			amp;
CNA chr5q		amp;		cnLOH;																	amp;		cnLOH;
CNA chr6p	del;	cnLOH;	del;				amp;	amp;cnLOH;				cnLOH;	cnLOH;	del;		amp;				cnLOH;	cnLOH;	cnLOH;				cnLOH;		cnLOH;		amp;
CNA chr6q		del;	del;				del;	del;		del;	del;	cnLOH;		del;	del;	del;					del;			del;	del;	del;	del;	del;	del;	del;
CNA chr7p		amp;			amp;	del;		amp;					amp;					del;	amp;		amp;							cnLOH;
CNA chr7q		amp;			amp;		amp;	amp;					amp;					del;	amp;		amp;	del;
CNA chr8p																		del;							del;			del;
CNA chr8q								cnLOH;							cnLOH;									del;		cnLOH;			del;
CNA chr9p		del;				cnLOH;		amp;		amp;				del;		cnLOH;			del;				cnLOH;	cnLOH;					cnLOH;	amp;
CNA chr9q	del;	amp;		cnLOH;				amp;															cnLOH;				del;		cnLOH;	amp;del;
CNA chrXp		cnLOH;										del;						del;	del;		amp;					amp;		amp;	del;	del;
CNA chrXq	amp;	cnLOH;										amp;						amp;	del;cnLOH;		amp;							amp;	cnLOH;	del;
CNA chrYp			homoDel;			homoDel;											homoDel;						homoDel;
#CNA cnLOH	0	5	0	2	2	2	0	3	0	2	3	2	4	1	1	2	1	1	1	1	1	1	6	2	0	3	0	2	4	0	1.73333	1.5
#CNA amp	3	8	0	9	5	4	6	15	3	4	3	5	8	1	1	1	4	2	4	1	9	2	2	4	5	1	3	5	2	5	4.16667	4
#CNA del	3	4	4	0	0	2	6	8	1	1	1	1	0	4	1	1	3	7	3	1	1	3	1	3	5	1	2	3	3	14	2.9	2.5
#CNA total	6	17	4	11	7	8	12	26	4	7	7	8	12	6	3	4	8	10	8	3	11	6	9	9	10	5	5	10	9	18	8.76667	8
CNA ploidy	2	2	2	2	2	2	2	4	2	2	2	2	2	2	2	2	2	2	2	2	2	4	2	2	2	2	2	2	2	4	2.2	2
CNA sex	female	female	male	female	female	male	male	male	female	female	female	female	female	female	male	male	male	female	female	male	female	male	male	male	female	male	male	female	female	female
INDEL - UTR3	13	16	12	27	13	13	10	26	7	56	19	39	32	23	24	14	24	11	4	15	7	15	7	10	16	11	13	14	26	16	17.7667	14.5
INDEL - UTR5	3	4	4	4	6	5	3	4	2	10	5	5	9	4	5	4	3	3	1		1	5	1	5	15	5	4	7	8	1	4.68966	4
INDEL - exonic - frameshift deletion	6	7	13	12	6	4	2	16		7	9	9	8	6	10	5	12	5	4	4	1	7	8	3	22	5		4	14	4	7.60714	6.5
INDEL - exonic - frameshift insertion	3	1	2	4	3	2	1	3	1	6	4	5	5	2	4	2	4		1	5	5	5	2		2	1	3	3	3	1	2.96429	3
INDEL - exonic - nonframeshift deletion	4	5	4	1	3	4		5	1	5	4	4	4	4	2	3	4	2	2	1	3	2	3	1	8	3	2	6	2	5	3.34483	3
INDEL - exonic - nonframeshift insertion			1	1	1			2	1	1		1	1	1						1				1	2		1		1		1.14286	1
INDEL - exonic - stopgain		1	1					1							1									1							1	1
INDEL - exonic - unknown		1	1																		1				2						1.25	1
INDEL - exonic;splicing - frameshift insertion					1																										1	1
INDEL - intergenic	1410	1773	895	2453	1209	1167	833	1660	919	5218	2600	3909	2845	1378	2419	1695	2099	1123	517	933	738	2292	1296	1342	1323	1540	1371	1292	2423	1016	1722.93	1374.5
INDEL - intronic	749	960	467	1330	604	612	449	882	617	2909	1387	2240	1453	785	1295	912	1191	561	293	500	375	1209	627	688	818	809	659	657	1409	587	934.467	767
INDEL - ncRNA_UTR5
INDEL - ncRNA_exonic	8	14	4	21	8	7	5	12	7	30	25	22	29	6	22	13	9	12	6	8	4	10	7	5	10	10	7	11	17	8	11.9	9.5
INDEL - ncRNA_intronic	281	390	200	538	243	243	201	375	183	1187	534	840	595	283	544	398	477	228	113	194	152	495	294	279	286	336	326	258	598	254	377.5	290
INDEL - ncRNA_splicing																							1								1	1
INDEL - splicing						1				1															2	1	1				1.2	1
#INDELS ncRNA total	289	404	204	559	251	250	206	387	190	1217	559	862	624	289	566	411	486	240	119	202	156	505	302	284	296	346	333	269	615	262	389.433	299
INDEL - total	2477	3172	1604	4391	2097	2058	1504	2986	1738	9430	4587	7074	4981	2492	4326	3046	3823	1945	941	1661	1287	4040	2246	2335	2506	2721	2387	2252	4501	1893	3083.37	2484.5
SNV - UTR3	87	170	102	250	124	148	136	203	53	198	92	267	138	58	135	108	151	139	115	89	96	141	108	99	111	111	87	125	429	130	140	124.5
SNV - UTR5	59	105	96	116	100	65	35	81	37	83	59	139	67	64	86	72	98	62	66	114	50	62	81	51	86	50	51	85	156	45	77.3667	69.5
SNV - UTR5;UTR3		1				1						1	1				1	2			2	1	2		2			1	6		1.75	1
SNV - exonic - nonsynonymous SNV	192	248	207	266	209	197	135	200	100	230	135	296	199	139	200	195	261	210	185	202	103	175	223	174	266	129	139	205	436	133	199.633	199.5
SNV - exonic - stopgain	6	27	15	12	15	11	11	14	7	19	12	20	12	12	14	18	22	9	14	12	11	11	9	9	15	16	8	11	24	13	13.6333	12
SNV - exonic - stoploss		1	1									1	1									1	1			1			1	1	1	1
SNV - exonic - synonymous SNV	97	150	119	103	100	91	60	92	40	121	60	104	57	78	84	83	133	85	76	76	61	78	82	87	167	64	65	108	144	52	90.5667	84.5
SNV - exonic - unknown	3	5	8	2	6	5	3	5	2	1	2	1	1	6		7	3		3	4	1	5	6	8	12	3	3	2	7	2	4.14286	3
SNV - exonic;splicing - nonsynonymous SNV															1	1													1		1	1
SNV - exonic;splicing - synonymous SNV	1	1																				1							1		1	1
SNV - exonic;splicing - unknown																													1		1	1
SNV - intergenic	8017	11262	8774	18114	11906	10791	8430	14176	5063	19934	7967	20518	11722	6559	12349	8787	15610	17764	9401	10895	9591	10789	10628	10515	8486	9921	9170	10816	24033	11920	11796.9	10790
SNV - intronic	4944	7230	5537	10747	7153	6831	5336	8831	2850	10844	4603	13542	6273	3970	7330	5271	9551	9330	5360	6265	5409	6544	6420	5802	5716	5274	5298	6275	16731	6481	7058.27	6274
SNV - ncRNA_exonic	82	117	113	191	102	127	109	148	54	191	81	241	133	80	128	125	175	141	120	157	163	168	123	104	134	132	93	127	372	114	138.167	127
SNV - ncRNA_intronic	1649	2591	2166	3968	2600	2636	1930	3353	976	4337	1874	4713	2280	1477	2853	2170	3647	3606	1998	2538	2074	2539	2476	2433	2019	2170	2181	2383	5923	2589	2671.63	2454.5
SNV - ncRNA_splicing		3	1		3			3		2		3	1	2	2		4	2		1	1	2	2	1			1	2	3		2.05263	2
SNV - splicing	5	9	4	9	7	2	4	7	3	5	3	13	4	6	8	8	10	11	3	6	3	6	6	5	9	8	2	6	12	4	6.26667	6
#SNV - ncRNA total	1731	2711	2280	4159	2705	2763	2039	3504	1030	4530	1955	4957	2414	1559	2983	2295	3826	3749	2118	2696	2238	2709	2601	2538	2153	2302	2275	2512	6298	2703	2811.1	2569.5
#INDELS + SNV ncRNA total	2020	3115	2484	4718	2956	3013	2245	3891	1220	5747	2514	5819	3038	1848	3549	2706	4312	3989	2237	2898	2394	3214	2903	2822	2449	2648	2608	2781	6913	2965	3200.53	2900.5
SNV - total	15142	21920	17143	33778	22325	20905	16189	27113	9185	35965	14888	39859	20889	12451	23190	16845	29666	31361	17341	20359	17565	20523	20167	19288	17023	17879	17098	20146	48280	21484	22198.9	20263
SV - DEL - NORMAL	87	91	104	87	69	181	200	180	51	112	30	184	71	63	49	83	71	147	48	33	39	52	50	79	222	59	31	293	364	89	107.3	81
SV - DUP - NORMAL	15	44	22	17	5	16	19	38	19	20	8	51	16	30	17	38	23	33	20	8	16	18	12	16	22	20	19	19	34	21	21.8667	19
SV - INV - INV	22	14	21	18	12	20	21	40	20	54	6	334	12	9	114	24	18	45	15	3	17	8	7	44	42	17	8	44	51	20	36	20
SV - TRA - INV		8	1	10	3	4	18	15	10	2				2	1	7	2	13	2	7		3		27	7	1	3	13			7.22727	5.5
SV - TRA - NORMAL	20	22	19	10	7	37	31	33	13	18	3	28	4	11	1	3	3	32	18	5	13	11	12	31	59	13	9	62	68	19	20.5	15.5
SV - total	144	179	167	142	96	258	289	306	113	206	47	597	103	115	182	155	117	270	103	56	85	92	81	197	352	110	70	431	517	149	190.967	146.5

## Sheet: PCNSL-M
	LS-GD-0110
CNA TCC	0.8
CNA chr10p
CNA chr10q
CNA chr11p
CNA chr11q
CNA chr12p
CNA chr12q
CNA chr13q	amp;
CNA chr14q
CNA chr15q
CNA chr16p
CNA chr16q	amp;
CNA chr17p	del;
CNA chr17q
CNA chr18p
CNA chr18q
CNA chr19p
CNA chr19q
CNA chr1p
CNA chr1q
CNA chr20p
CNA chr20q
CNA chr21q
CNA chr22q
CNA chr2p
CNA chr2q
CNA chr3p
CNA chr3q
CNA chr4p	del;
CNA chr4q	del;
CNA chr5p
CNA chr5q
CNA chr6p
CNA chr6q	del;
CNA chr7p
CNA chr7q
CNA chr8p
CNA chr8q
CNA chr9p
CNA chr9q
CNA chrXp	amp;
CNA chrXq	amp;
CNA chrYp
#CNA total	8
CNA ploidy	2
CNA sex	female
INDEL - UTR3	15
INDEL - UTR5	1
INDEL - exonic - frameshift deletion	4
INDEL - exonic - frameshift insertion	2
INDEL - exonic - nonframeshift deletion
INDEL - exonic - nonframeshift insertion
INDEL - exonic - stopgain
INDEL - exonic - unknown
INDEL - exonic;splicing - frameshift insertion
INDEL - intergenic	692
INDEL - intronic	406
INDEL - ncRNA_UTR5
INDEL - ncRNA_exonic	9
INDEL - ncRNA_intronic	166
INDEL - ncRNA_splicing
INDEL - splicing
INDEL - total	1295
SNV - UTR3	52
SNV - UTR5	45
SNV - UTR5;UTR3
SNV - exonic - nonsynonymous SNV	63
SNV - exonic - stopgain	7
SNV - exonic - stoploss
SNV - exonic - synonymous SNV	24
SNV - exonic - unknown
SNV - exonic;splicing - nonsynonymous SNV
SNV - exonic;splicing - synonymous SNV
SNV - exonic;splicing - unknown
SNV - intergenic	3813
SNV - intronic	2247
SNV - ncRNA_exonic	42
SNV - ncRNA_intronic	840
SNV - ncRNA_splicing
SNV - splicing	2
SNV - total	7135
SV - DEL - NORMAL	43
SV - DUP - NORMAL	33
SV - INV - INV	71
SV - TRA - INV	11
SV - TRA - NORMAL	24
SV - total	182

## Sheet: SCNSL
	LS-GD-0105	LS-GD-0107
CNA TCC	0.7	0.68
CNA chr10p		del;
CNA chr10q		del;
CNA chr11p		cnLOH;
CNA chr11q
CNA chr12p
CNA chr12q
CNA chr13q
CNA chr14q	del;	del;
CNA chr15q		del;
CNA chr16p
CNA chr16q		del;
CNA chr17p		del;
CNA chr17q		del;
CNA chr18p
CNA chr18q		amp;
CNA chr19p
CNA chr19q	amp;
CNA chr1p
CNA chr1q
CNA chr20p
CNA chr20q
CNA chr21q
CNA chr22q
CNA chr2p		del;
CNA chr2q		del;
CNA chr3p		amp;
CNA chr3q		amp;
CNA chr4p		del;
CNA chr4q		del;
CNA chr5p	amp;
CNA chr5q	amp;
CNA chr6p
CNA chr6q
CNA chr7p
CNA chr7q
CNA chr8p
CNA chr8q
CNA chr9p
CNA chr9q
CNA chrXp		amp;
CNA chrXq		amp;
CNA chrYp		homoDel;
#CNA total	4	18
CNA ploidy	2	4
CNA sex	male	male
INDEL - UTR3	17	13
INDEL - UTR5	2	1
INDEL - exonic - frameshift deletion	5	3
INDEL - exonic - frameshift insertion	1	4
INDEL - exonic - nonframeshift deletion	2	2
INDEL - exonic - nonframeshift insertion
INDEL - exonic - stopgain
INDEL - exonic - unknown
INDEL - exonic;splicing - frameshift insertion
INDEL - intergenic	1585	1240
INDEL - intronic	832	681
INDEL - ncRNA_UTR5
INDEL - ncRNA_exonic	9	7
INDEL - ncRNA_intronic	323	296
INDEL - ncRNA_splicing
INDEL - splicing
INDEL - total	2776	2247
SNV - UTR3	92	57
SNV - UTR5	97	38
SNV - UTR5;UTR3
SNV - exonic - nonsynonymous SNV	177	89
SNV - exonic - stopgain	9	4
SNV - exonic - stoploss	1
SNV - exonic - synonymous SNV	75	41
SNV - exonic - unknown	13	1
SNV - exonic;splicing - nonsynonymous SNV
SNV - exonic;splicing - synonymous SNV
SNV - exonic;splicing - unknown
SNV - intergenic	6779	5224
SNV - intronic	4338	3181
SNV - ncRNA_exonic	117	66
SNV - ncRNA_intronic	1639	1334
SNV - ncRNA_splicing
SNV - splicing	5	2
SNV - total	13342	10037
SV - DEL - NORMAL	86	73
SV - DUP - NORMAL	17	39
SV - INV - INV	23	66
SV - TRA - INV	3
SV - TRA - NORMAL	11	23
SV - total	140	201

## Sheet: SCNSL-M
	LS-GD-0100	LS-GD-0012	LS-GD-0001
CNA TCC	0.33	0.88	0.8
CNA chr10p		amp;
CNA chr10q
CNA chr11p		amp;	amp;
CNA chr11q	amp;	amp;
CNA chr12p		amp;
CNA chr12q		amp;
CNA chr13q			amp;
CNA chr14q
CNA chr15q			cnLOH;
CNA chr16p
CNA chr16q
CNA chr17p	del;
CNA chr17q			cnLOH;
CNA chr18p	amp;
CNA chr18q	amp;
CNA chr19p	amp;del;
CNA chr19q	amp;
CNA chr1p
CNA chr1q	del;	amp;
CNA chr20p
CNA chr20q
CNA chr21q			amp;
CNA chr22q	del;		cnLOH;
CNA chr2p	del;	cnLOH;	amp;
CNA chr2q	del;	cnLOH;	amp;
CNA chr3p	del;
CNA chr3q	del;
CNA chr4p	del;
CNA chr4q	del;
CNA chr5p		amp;	amp;
CNA chr5q	del;	amp;
CNA chr6p	del;	amp;	cnLOH;
CNA chr6q	del;	del;
CNA chr7p	amp;	amp;
CNA chr7q	amp;del;	amp;
CNA chr8p		cnLOH;
CNA chr8q		cnLOH;
CNA chr9p	del;		amp;
CNA chr9q	del;
CNA chrXp		cnLOH;	amp;
CNA chrXq		cnLOH;	amp;
CNA chrYp	homoDel;
#CNA total	24	18	13
CNA ploidy	4	2	2
CNA sex	male	female	male
INDEL - UTR3	5	11	40
INDEL - UTR5		3	6
INDEL - exonic - frameshift deletion	5	6	12
INDEL - exonic - frameshift insertion		2	7
INDEL - exonic - nonframeshift deletion	2		5
INDEL - exonic - nonframeshift insertion			1
INDEL - exonic - stopgain
INDEL - exonic - unknown			1
INDEL - exonic;splicing - frameshift insertion
INDEL - intergenic	403	1138	3370
INDEL - intronic	216	599	1926
INDEL - ncRNA_UTR5			1
INDEL - ncRNA_exonic	3	8	24
INDEL - ncRNA_intronic	77	246	786
INDEL - ncRNA_splicing
INDEL - splicing
INDEL - total	711	2013	6179
SNV - UTR3	43	62	149
SNV - UTR5	23	62	131
SNV - UTR5;UTR3			2
SNV - exonic - nonsynonymous SNV	86	86	234
SNV - exonic - stopgain	5	6	13
SNV - exonic - stoploss
SNV - exonic - synonymous SNV	31	37	76
SNV - exonic - unknown	2	1	4
SNV - exonic;splicing - nonsynonymous SNV
SNV - exonic;splicing - synonymous SNV
SNV - exonic;splicing - unknown
SNV - intergenic	5053	5156	11362
SNV - intronic	2765	3105	7382
SNV - ncRNA_exonic	41	69	144
SNV - ncRNA_intronic	1036	1091	2719
SNV - ncRNA_splicing	1
SNV - splicing	1	4	7
SNV - total	9087	9679	22223
SV - DEL - NORMAL	124	18	113
SV - DUP - NORMAL	20	30	68
SV - INV - INV	40	197	63
SV - TRA - INV	23	1	3
SV - TRA - NORMAL	37	12	14
SV - total	244	258	261

## Sheet: PCNSL-SCNSL EBV+
	LS-GD-0106	LS-GD-0111
CNA TCC	below_ 0.3	below_ 0.3
CNA chr10p
CNA chr10q
CNA chr11p
CNA chr11q
CNA chr12p
CNA chr12q
CNA chr13q
CNA chr14q
CNA chr15q
CNA chr16p
CNA chr16q
CNA chr17p
CNA chr17q
CNA chr18p
CNA chr18q
CNA chr19p
CNA chr19q
CNA chr1p
CNA chr1q
CNA chr20p
CNA chr20q
CNA chr21q
CNA chr22q
CNA chr2p
CNA chr2q
CNA chr3p
CNA chr3q
CNA chr4p
CNA chr4q
CNA chr5p
CNA chr5q
CNA chr6p
CNA chr6q
CNA chr7p
CNA chr7q
CNA chr8p
CNA chr8q
CNA chr9p
CNA chr9q
CNA chrXp
CNA chrXq
CNA chrYp
#CNA total	0	0
CNA ploidy	2	2
CNA sex	male	male
INDEL - UTR3	11	10
INDEL - UTR5	3	1
INDEL - exonic - frameshift deletion
INDEL - exonic - frameshift insertion	1
INDEL - exonic - nonframeshift deletion
INDEL - exonic - nonframeshift insertion
INDEL - exonic - stopgain
INDEL - exonic - unknown
INDEL - exonic;splicing - frameshift insertion
INDEL - intergenic	1218	1298
INDEL - intronic	712	801
INDEL - ncRNA_UTR5
INDEL - ncRNA_exonic	9	11
INDEL - ncRNA_intronic	292	304
INDEL - ncRNA_splicing
INDEL - splicing
INDEL - total	2246	2425
SNV - UTR3	19	36
SNV - UTR5	8	14
SNV - UTR5;UTR3		1
SNV - exonic - nonsynonymous SNV	25	47
SNV - exonic - stopgain		2
SNV - exonic - stoploss
SNV - exonic - synonymous SNV	14	20
SNV - exonic - unknown
SNV - exonic;splicing - nonsynonymous SNV
SNV - exonic;splicing - synonymous SNV
SNV - exonic;splicing - unknown
SNV - intergenic	983	2324
SNV - intronic	686	1499
SNV - ncRNA_exonic	9	32
SNV - ncRNA_intronic	241	499
SNV - ncRNA_splicing
SNV - splicing	2	1
SNV - total	1987	4475
SV - DEL - NORMAL	43	49
SV - DUP - NORMAL	16	13
SV - INV - INV	10	3
SV - TRA - INV	1	2
SV - TRA - NORMAL	5	1
SV - total	75	68

## Sheet: MMML FL
Coverage: median depth FL (tumor): 32 (range: 27-36), (germline controls): 31 (range: 24-45)
	4103141	4105105	4108992	4109956	4110378	4112447	4113191	4113825	4121361	4124542	4128477	4131095	4134005	4138885	4142761	4145056	4147081	4149246	4158268	4158726	4159170	4160468	4165379	4166503	4170686	4171706	4174905	4175837	4177406	4177601	4177810	4177987	4178655	4184011	4187640	4188900	4189200	4198542	4199996	Mean	Median
CNA TCC			0.77	0.81	0.64	0.31	0.65	0.64	0.37		0.89		0.79			0.69	0.79	0.68			0.58		0.3	0.81	0.55	0.61		0.34	0.58		0.64	0.4	0.72	0.3	0.72	0.52	0.66
CNA chr10p									amp;		amp;		amp;
CNA chr10q			del;		del;						amp;	del;																											del;
CNA chr11p									amp;		amp;																	amp;						amp;
CNA chr11q											amp;																							amp;	amp;
CNA chr12p						amp;					amp;				amp;								amp;										amp;	amp;				amp;
CNA chr12q						amp;			amp;		amp;				amp;								amp;								amp;		amp;	amp;				amp;
CNA chr13q			del;								amp;		amp;
CNA chr14q											amp;																							amp;
CNA chr15q											amp;	del;			del;																			amp;	cnLOH;
CNA chr16p		cnLOH;						cnLOH;			amp;						cnLOH;	cnLOH;			cnLOH;			cnLOH;	cnLOH;	cnLOH;						cnLOH;	amp;				cnLOH;
CNA chr16q											amp;																						amp;cnLOH;						cnLOH;
CNA chr17p											amp;				del;		del;																del;
CNA chr17q											amp;				amp;						amp;										amp;		amp;						amp;
CNA chr18p											amp;	amp;					amp;	amp;							amp;		amp;				amp;			amp;	amp;		amp;	amp;
CNA chr18q					cnLOH;						amp;						amp;	amp;							amp;		amp;				amp;			amp;			amp;	amp;
CNA chr19p											amp;			del;
CNA chr19q											amp;			del;																				amp;
CNA chr1p			cnLOH;								amp;							cnLOH;								cnLOH;
CNA chr1q					cnLOH;	amp;					amp;
CNA chr20p											amp;
CNA chr20q											amp;																del;
CNA chr21q											amp;																				amp;			amp;cnLOH;
CNA chr22q											amp;
CNA chr2p				amp;					amp;		amp;	amp;			del;			amp;			amp;	amp;									amp;		amp;	amp;
CNA chr2q				amp;					cnLOH;		amp;	amp;			del;			amp;			amp;	amp;									amp;			amp;
CNA chr3p											amp;									del;								amp;		amp;				amp;				amp;
CNA chr3q											amp;						del;											amp;						amp;				amp;
CNA chr4p											amp;						del;
CNA chr4q											amp;						del;
CNA chr5p	amp;								amp;		amp;cnLOH;																	amp;					amp;						amp;
CNA chr5q									amp;		amp;cnLOH;	amp;																amp;											amp;
CNA chr6p	cnLOH;		amp;								amp;	del;	cnLOH;			amp;				cnLOH;		cnLOH;	cnLOH;					cnLOH;	cnLOH;				cnLOH;						del;
CNA chr6q			del;							cnLOH;	cnLOH;	del;			del;	del;	del;	del;						del;									cnLOH;			del;			del;
CNA chr7p	amp;										amp;		amp;						amp;															amp;
CNA chr7q	amp;										cnLOH;		amp;	del;			del;		amp;															amp;
CNA chr8p											amp;	amp;		amp;			del;								amp;			amp;		amp;			amp;	amp;		amp;
CNA chr8q											amp;	amp;		amp;											amp;			amp;					amp;	amp;		amp;
CNA chr9p											amp;																								amp;
CNA chr9q											amp;									cnLOH;																		del;
CNA chrXp						amp;			amp;							amp;	amp;									amp;		amp;						amp;	amp;	amp;
CNA chrXq						amp;			amp;							amp;										amp;		amp;						amp;	amp;	amp;
CNA chrYp
#CNA cnLOH	1	1	1	0	2	0	0	1	1	1	4	0	1	0	0	0	1	2	0	2	1	1	1	1	1	2	0	1	1	0	0	1	3	1	1	0	1	0	1	0.897436	1
#CNA amp	3	0	1	2	0	5	0	0	8	0	37	6	4	2	3	3	3	4	2	0	3	2	2	0	4	2	2	9	0	2	7	0	9	20	5	4	2	6	3	4.23077	3
#CNA del	0	0	3	0	1	0	0	0	0	0	0	4	0	3	5	1	7	1	0	1	0	0	0	1	0	0	1	0	0	0	0	0	1	0	0	1	0	1	3	0.871795	0
#CNA total	4	1	5	2	3	5	0	1	9	1	41	10	5	5	8	4	11	7	2	3	4	3	3	2	5	4	3	10	1	2	7	1	13	20	6	5	3	7	7	5.97436	4
CNA ploidy	2	2	2	2	2	2	2	2	2	2	1	2	2	2	2	2	2	2	2	2	2	2	2	2	2	2	2	2	2	2	2	2	2	2	2	2	2	2	2	1.97436	2
CNA sex	female	female	male	female	female	male	female	female	male	female	male	female	male	female	male	female	female	male	female	male	male	male	female	male	male	female	male	female	female	female	female	male	male	male	male	male	female	female	male	#DIV/0!	#NUM!
INDEL - UTR3	2	1	2	4	2	2	4	4	1	2	6		9		6	2	7	2	1	1	1	3	1	3	2	6	1	3	3		3		7	3	18	1	2	1	11	3.62857	2
INDEL - UTR5			1				2	1	4		2	1	1	1	3						1			2		2	2						4	4	1			1		1.94118	2
INDEL - UTR5;UTR3																																								#DIV/0!	#NUM!
INDEL - exonic - frameshift deletion	1	3	3	1	2	1	2	2	3	1	1	2	3	3	4	7	3	3	2	1	3	3	1		1	3	3	3	2				2	1	9			1	1	2.45455	2
INDEL - exonic - frameshift insertion		1		1	2			1	1			1	1							1	1			1	1	1		1					1		2	1	3	1	1	1.21053	1
INDEL - exonic - nonframeshift deletion							1	1		1		2		2		1						1			1		1	1	2				1		3	1			2	1.4	1
INDEL - exonic - nonframeshift insertion		1							1	1	1																													1	1
INDEL - exonic - stopgain							1																		1	1														1	1
INDEL - exonic - unknown																						1											1							1	1
INDEL - intergenic	104	194	362	206	415	214	290	127	211	114	352	154	351	59	306	282	353	107	49	179	141	251	45	176	104	179	160	147	326	28	160	72	699	105	1339	228	174	59	491	238.795	179
INDEL - intronic	62	111	194	114	217	110	152	69	118	61	190	105	256	37	178	184	214	69	45	97	88	160	34	108	72	140	83	86	202	19	102	47	412	60	703	114	97	35	248	138.282	108
INDEL - ncRNA_exonic			7		2	1	2	1	1	1	1	3	3	1	1	4	1		1	1		2	3	4	1	5	1	1	2		1	1	5		6	1	1		3	2.19355	1
INDEL - ncRNA_intronic	27	48	90	29	83	53	66	41	60	26	74	35	75	15	64	58	54	19	21	36	32	52	12	45	22	52	35	48	54	8	36	8	183	28	270	55	37	15	99	52.9487	45
INDEL - ncRNA_splicing																																								#DIV/0!	#NUM!
INDEL - splicing					1							1				1	1				1																			1	1
#INDELS ncRNA total	27	48	97	29	86	54	68	42	61	27	75	39	78	16	65	63	56	19	22	37	33	54	15	49	23	57	36	49	56	8	37	9	188	28	276	56	38	15	102		48
INDEL - total	196	359	659	355	724	381	520	247	400	207	627	304	699	118	562	539	633	200	119	316	268	473	96	339	205	389	286	290	591	55	302	128	1315	201	2351	401	314	113	856	439.436	339
SNV - UTR3	37	15	73	27	63	35	61	20	60	39	48	52	68	15	43	36	42	19	23	29	24	49	7	21	29	29	22	27	47	14	19	15	99	28	117	60	14	16	101	39.5641	29
SNV - UTR5	11	12	41	9	26	36	29	22	65	30	41	46	53	9	57	35	38	12	12	21	14	6	3	26	16	14	14	12	36	6	13	5	61	100	62	20	30	8	67	28.6667	22
SNV - UTR5;UTR3			1								1					1	1						1												1					1	1
SNV - exonic - nonsynonymous SNV	36	26	96	43	59	50	63	52	96	53	84	88	74	26	42	73	63	20	28	41	35	42	21	27	27	33	36	46	73	11	28	36	100	55	116	57	24	21	103	51.3846	43
SNV - exonic - stopgain	1	5	6	4	5	3	6	2	6	7	4	4	4		5	5		3		2		4	3	4	2	1	5	3	6		3		8	2	15	3	1	2	8	4.30303	4
SNV - exonic - stoploss				1	1											1							1				1				1					1		1		1	1
SNV - exonic - synonymous SNV	18	17	35	23	35	19	30	18	33	22	33	26	42	16	17	29	33	18	11	7	17	20	11	10	11	11	11	22	31	6	21	10	26	21	38	14	13	5	35	20.8974	19
SNV - exonic - unknown	1					1			2				3	2		1	1					1		1	1			1	3		1		1	2	1	1			2	1.44444	1
SNV - exonic;splicing - nonsynonymous SNV	1													1															1						1					1	1
SNV - exonic;splicing - synonymous SNV																																									#NUM!
SNV - intergenic	2110	2172	5551	2322	3881	3336	4538	2125	3337	3052	4638	4070	4655	1136	3986	2880	3363	1665	1228	2628	2099	3069	1229	2265	1963	2341	1847	2847	3996	835	2415	1382	6403	2102	9523	3283	2280	2065	11063	3222.56	2628
SNV - intronic	1359	1197	3502	1282	2293	1969	2439	1227	2411	1629	2841	2530	3144	646	2154	1771	1903	935	852	1521	1189	1680	636	1317	1148	1383	1123	1533	2424	464	1384	825	4212	1388	5522	2022	1312	1011	5758	1895.79	1521
SNV - ncRNA_exonic	18	35	65	16	65	43	51	19	34	24	47	43	71	10	51	29	25	26	15	29	28	41	13	23	17	28	20	22	62	15	26	12	97	36	105	34	11	18	88	36.2051	28
SNV - ncRNA_intronic	497	549	1314	537	844	794	1088	471	807	566	1137	932	1204	277	858	660	760	392	334	597	439	600	288	477	427	565	443	666	941	191	598	290	1623	546	2179	880	468	390	2519	747.385	597
SNV - ncRNA_splicing			1		1		2	1	3	1			1				1		1	1									1		2		1	1	1	1				1.25	1
SNV - splicing			5	1	2	1	1		3	2	1	3	3	1	2	2	1		1	3		3		1	1				4	1	1		1	2	6	3	1	1	7	2.2069	2
#SNV - ncRNA total	515	584	1380	553	910	837	1141	491	844	591	1184	975	1276	287	909	689	786	418	350	627	467	641	301	500	444	593	463	688	1004	206	626	302	1721	583	2285	915	479	408	2607		626
#INDELS + SNV ncRNA total	542	632	1477	582	996	891	1209	533	905	618	1259	1014	1354	303	974	752	842	437	372	664	500	695	316	549	467	650	499	737	1060	214	663	311	1909	611	2561	971	517	423	2709		663
SNV - total	4089	4028	10690	4265	7275	6287	8308	3957	6857	5425	8875	7794	9322	2139	7215	5523	6231	3090	2505	4879	3845	5515	2213	4172	3642	4405	3522	5179	7625	1543	4512	2575	12632	4283	17687	6379	4154	3538	19751	6049.38	4879
SV - DEL	6	28	42	11	12	19	13	14	22	9	20	14	40	4	23	50	36	9	84	19	9	13	1	15	8	51	9	23	44	5	13	4	45	12	33	26	6	7	17	20.9231	14
SV - DUP	0	18	30	5	3	8	5	2	7	1	6	10	35	0	9	49	28	1	34	6	1	3	1	3	1	21	2	5	19	2	3	2	7	3	23	15	4	4	2	9.69231	5
SV - INV	3	66	63	9	1	80	3	2	34	0	7	1	7	4	37	3	62	4	200	9	5	9	0	3	5	8	39	6	112	8	11	13	165	15	85	9	4	4	15	28.4872	8
SV - TRA	6	5	133	7	2	3	5	2	2	2	7	8	16	0	2	5	83	5	11	28	4	5	0	2	3	7	2	5	20	2	2	9	10	8	12	5	2	0	3	11.1026	5
SV - total	15	117	268	32	18	110	26	20	65	12	40	33	98	8	71	107	209	19	329	62	19	30	2	23	17	87	52	39	195	17	29	28	227	38	153	55	16	15	37	70.2051	37

## Sheet: MMML DHBL
	4166151
CNA TCC	0.84
CNA chr10p
CNA chr10q
CNA chr11p
CNA chr11q
CNA chr12p
CNA chr12q	cnLOH;
CNA chr13q
CNA chr14q
CNA chr15q
CNA chr16p
CNA chr16q
CNA chr17p	cnLOH;
CNA chr17q	amp;
CNA chr18p
CNA chr18q
CNA chr19p
CNA chr19q
CNA chr1p
CNA chr1q
CNA chr20p
CNA chr20q
CNA chr21q
CNA chr22q
CNA chr2p
CNA chr2q
CNA chr3p
CNA chr3q
CNA chr4p
CNA chr4q
CNA chr5p
CNA chr5q
CNA chr6p	cnLOH;
CNA chr6q
CNA chr7p	amp;
CNA chr7q	amp;
CNA chr8p	amp;
CNA chr8q	amp;
CNA chr9p
CNA chr9q
CNA chrXp
CNA chrXq
CNA chrYp
CNA ploidy	2
CNA sex	female
INDEL - UTR3	5
INDEL - UTR5
INDEL - UTR5;UTR3
INDEL - exonic - frameshift deletion	6
INDEL - exonic - frameshift insertion
INDEL - exonic - nonframeshift deletion
INDEL - exonic - nonframeshift insertion
INDEL - exonic - stopgain
INDEL - exonic - unknown
INDEL - intergenic	444
INDEL - intronic	242
INDEL - ncRNA_exonic	3
INDEL - ncRNA_intronic	116
INDEL - ncRNA_splicing
INDEL - splicing
INDEL - total	816
SNV - UTR3	83
SNV - UTR5	72
SNV - UTR5;UTR3
SNV - exonic - nonsynonymous SNV	113
SNV - exonic - stopgain	6
SNV - exonic - stoploss
SNV - exonic - synonymous SNV	29
SNV - exonic - unknown	3
SNV - exonic;splicing - nonsynonymous SNV
SNV - exonic;splicing - synonymous SNV
SNV - intergenic	6396
SNV - intronic	4497
SNV - ncRNA_exonic	68
SNV - ncRNA_intronic	1549
SNV - ncRNA_splicing	1
SNV - splicing	4
SNV - total	12821
SV - DEL	24
SV - DUP	9
SV - INV	5
SV - TRA	5
SV - total	43

## Sheet: MMML DLBCL
Coverage: median depth (tumor): 32 (range: 27-38) and (germline controls): 31 (range: 24-37)
	4101316	4102009	4107137	4107559	4108101	4111326	4115001	4119279	4120157	4120193	4122063	4124188	4128852	4130194	4131257	4133263	4134434	4135099	4138527	4140531	4145528	4157186	4161781	4163639	4184094	4188879	4189035	4193638	4199714	Mean	Median
CNA TCC		0.71		0.77		0.72	0.45	0.84		0.47		0.76	0.57	0.85	0.5	0.68	0.86	0.8	0.72	0.67	0.49	0.75	0.43	0.6	0.79	0.62	0.49	0.76	0.69
CNA chr10p	amp;						del;	del;cnLOH;			amp;						del;							amp;	amp;			amp;
CNA chr10q	amp;						del;	del;cnLOH;			amp;						del;				amp;							amp;
CNA chr11p	amp;			amp;		amp;		cnLOH;						amp;			amp;				amp;			amp;			amp;	cnLOH;
CNA chr11q	amp;	amp;		amp;	amp;	amp;		amp;								amp;				amp;	amp;				amp;			cnLOH;
CNA chr12p	amp;		amp;	amp;			amp;				amp;			amp;cnLOH;	amp;	amp;	del;	del;	amp;		amp;cnLOH;							amp;
CNA chr12q	amp;		amp;	amp;		amp;	amp;				amp;			amp;	amp;	amp;	del;		amp;		amp;			amp;				amp;
CNA chr13q	amp;	amp;	amp;			del;	del;	cnLOH;	amp;					amp;			amp;cnLOH;	del;						amp;				amp;
CNA chr14q	amp;						del;										del;				amp;							amp;
CNA chr15q	amp;	del;	amp;				del;										cnLOH;				amp;		cnLOH;					amp;
CNA chr16p	amp;						amp;		cnLOH;					amp;			del;		amp;
CNA chr16q	amp;		amp;				amp;	del;cnLOH;									del;		cnLOH;										cnLOH;
CNA chr17p	amp;	cnLOH;	del;				del;	del;	del;					del;		del;	del;		del;
CNA chr17q	amp;		amp;				del;					cnLOH;		cnLOH;
CNA chr18p	amp;		amp;cnLOH;		amp;		amp;	amp;		cnLOH;			amp;		amp;		del;		amp;		amp;							amp;
CNA chr18q	amp;	amp;	amp;del;cnLOH;		amp;		amp;	amp;		cnLOH;			amp;	amp;	amp;		del;		amp;		amp;	amp;		amp;		amp;	amp;	amp;
CNA chr19p	amp;		amp;			cnLOH;	amp;del;		cnLOH;	amp;							amp;									del;	amp;	cnLOH;
CNA chr19q	amp;		amp;		amp;		del;						amp;				del;	amp;	del;								amp;	amp;
CNA chr1p	amp;		del;				del;		del;						cnLOH;		del;
CNA chr1q	amp;		amp;		amp;del;				del;	amp;							amp;	amp;			amp;		amp;	amp;cnLOH;		amp;			cnLOH;
CNA chr20p	amp;		amp;				amp;	amp;																				cnLOH;
CNA chr20q	amp;		amp;				amp;					cnLOH;			cnLOH;						amp;							cnLOH;
CNA chr21q	amp;							amp;cnLOH;						del;				amp;	amp;					amp;				cnLOH;
CNA chr22q	amp;						del;										del;											amp;
CNA chr2p	amp;		amp;		amp;						cnLOH;						del;											amp;
CNA chr2q	amp;								amp;		cnLOH;												cnLOH;
CNA chr3p	amp;				del;		del;							amp;								amp;				amp;
CNA chr3q	amp;	amp;			amp;		del;															amp;				amp;	amp;
CNA chr4p	amp;		amp;				del;		del;					amp;			del;
CNA chr4q	amp;						del;		del;								del;
CNA chr5p	amp;		amp;											amp;							amp;cnLOH;							amp;
CNA chr5q	amp;																				amp;cnLOH;							amp;	cnLOH;
CNA chr6p	amp;				del;		cnLOH;				amp;												cnLOH;	amp;	amp;		amp;del;	amp;
CNA chr6q	amp;		del;				cnLOH;				del;		del;	del;	del;		del;	del;				del;					del;	amp;	del;
CNA chr7p	amp;	amp;	amp;				amp;		cnLOH;					amp;		amp;	del;								amp;	amp;			del;
CNA chr7q	amp;	amp;	amp;		del;		amp;	amp;								amp;	del;				amp;				amp;	amp;
CNA chr8p			amp;cnLOH;		del;		del;	amp;cnLOH;		del;	cnLOH;		del;	del;			cnLOH;	amp;			amp;							del;
CNA chr8q	amp;		amp;cnLOH;		amp;		del;	amp;cnLOH;		amp;	amp;cnLOH;			amp;		amp;	cnLOH;				amp;
CNA chr9p	amp;		del;		cnLOH;		del;				cnLOH;											cnLOH;	amp;	del;		cnLOH;		amp;cnLOH;
CNA chr9q	amp;	amp;	del;				amp;			amp;	cnLOH;						amp;						cnLOH;					amp;	del;
CNA chrXp				amp;		del;	del;	amp;					del;	amp;		amp;		amp;	cnLOH;		amp;			cnLOH;	del;			amp;	del;
CNA chrXq				amp;		del;	del;	amp;		amp;			del;	amp;		amp;		amp;	cnLOH;		amp;			del;cnLOH;	del;			amp;	del;
CNA chrYp															amp;		homoDel;	homoDel;		homoDel;	homoDel;
#CNA cnLOH	0	1	4	0	1	1	2	8	3	2	6	2	0	2	2	0	4	0	3	0	3	1	4	3	0	1	0	7	3	2.17241	2
#CNA amp	38	7	20	6	8	3	12	10	2	5	6	0	3	13	5	8	5	6	6	1	18	3	2	8	5	6	6	20	0	8	6
#CNA del	0	1	6	0	5	3	20	4	5	1	1	0	4	4	1	1	20	4	2	1	1	1	0	2	2	1	2	1	5	3.37931	2
#CNA total	38	9	25	6	13	7	33	16	10	8	12	2	7	18	8	9	28	10	11	2	19	5	6	11	7	8	7	27	8	12.7586	9
CNA ploidy	2	2	3	2	2	2	4	2	2	2	2	2	2	2	2	2	4	2	2	2	2	2	2	2	2	2	2	2	2	2.17241	2
CNA sex	female	male	male	male	male	female	female	female	male	female	male	male	female	female	male	male	male	male	female	male	male	male	female	female	female	male	male	female	female		#NUM!
INDEL - UTR3		6	6	5	3	1	1	11	9	19	7	8	5	3	9	2	4	5	13	6	39	3	11	18	2	4	9	7	7	7.96429	6
INDEL - UTR5		1	1	6	1	2	1	1	3	4	1	1		3		1	2	2	6	1	18	2	6	8	1			1	2	3.125	2
INDEL - UTR5;UTR3			1															1												1	1
INDEL - exonic - frameshift deletion		6	10	6	2	7	1	7	6	4	1	5	1	4	8	5	3	9	3	4	23		12	8	4	1	4	6	6	5.77778	5
INDEL - exonic - frameshift insertion		3	1	2				3	2	7		1		1	2	1	1	1	2	1	16		6	5	1		2	2	3	3	2
INDEL - exonic - nonframeshift deletion			2	1					5	1	1	3		3	2			4			8		1	2	1		3	1	1	2.4375	2
INDEL - exonic - nonframeshift insertion												1						1			2									1.33333	1
INDEL - exonic - stopgain																					1			1					2	1.33333	1
INDEL - exonic - unknown				1										2					1											1.33333	1
INDEL - intergenic	58	542	653	572	145	219	167	843	971	1664	393	810	254	616	703	244	534	690	836	336	4582	276	876	1857	407	147	570	931	853	749.966	572
INDEL - intronic	41	270	398	344	83	129	115	444	558	915	249	484	123	351	378	134	297	399	415	161	2250	136	473	907	247	66	277	510	486	401.379	344
INDEL - ncRNA_exonic		6	8	4	3	2	2	9	11	9	2	3		6	7	3	5	8	5		47	1	8	17	4	1	5	10	9	7.5	5.5
INDEL - ncRNA_intronic	17	112	169	143	24	61	42	169	229	365	100	217	67	146	143	62	123	184	155	66	954	62	210	430	100	40	124	205	218	170.241	143
INDEL - ncRNA_splicing											1	1																		1	1
INDEL - splicing						1		1													1								1	1	1
INDEL - total	116	946	1249	1084	261	422	329	1488	1794	2988	755	1534	450	1135	1252	452	969	1304	1436	575	7941	480	1603	3253	767	259	994	1673	1588	1348.17	1084
SNV - UTR3	15	62	119	81	26	46	45	50	155	180	83	146	33	67	90	49	84	124	97	66	705	31	219	254	74	22	57	103	309	116.966	81
SNV - UTR5	5	32	45	96	10	43	30	21	45	92	52	91	14	70	52	25	84	68	116	34	374	8	116	95	37	11	30	51	89	63.3103	45
SNV - UTR5;UTR3									2			1	1				1		1		2				1			2	2	1.44444	1
SNV - exonic - nonsynonymous SNV	29	108	162	115	29	60	70	77	144	233	100	222	47	137	81	65	132	161	114	75	828	50	181	272	62	39	105	113	354	143.621	108
SNV - exonic - stopgain	4	4	14	1	3	5	5	5	14	12	8	7	3	6	6	5	8	9	10	7	47	4	14	11	9	4	10	12	12	8.93103	7
SNV - exonic - stoploss			1							1		1	2		1		1			2	3			3			1			1.6	1
SNV - exonic - synonymous SNV	3	37	76	39	17	16	15	36	64	89	37	72	23	65	33	26	59	72	39	28	281	23	79	109	39	12	51	42	126	55.4483	39
SNV - exonic - unknown	1	4	2	1		1			1	4	3		1	1	2	2		2	6		11	2	2	2		2		2	4	2.66667	2
SNV - exonic;splicing - nonsynonymous SNV							1														2			2						1.66667	2
SNV - exonic;splicing - synonymous SNV								1													1									1	1
SNV - intergenic	1497	7702	7514	6650	2065	2627	4284	6733	13130	13855	5696	11924	3842	5589	7259	3878	8168	13324	9012	6634	50822	3672	12478	22272	4593	1587	6819	9265	30813	9782.9	6819
SNV - intronic	882	4119	5211	4016	1169	1682	2460	3427	7383	8237	3550	7418	2052	3530	4357	2421	5088	7860	5073	3786	32862	1803	8293	12835	2989	963	3795	4854	17704	5855.83	4016
SNV - ncRNA_exonic	16	68	102	100	31	32	48	44	144	135	70	173	40	79	79	36	118	147	74	56	693	29	165	245	41	9	70	81	297	111.103	74
SNV - ncRNA_intronic	319	1653	1813	1538	474	659	950	1294	3082	2856	1373	2893	923	1374	1727	837	1973	3246	2054	1618	12224	757	2875	5258	1043	385	1596	2096	7437	2287.14	1618
SNV - ncRNA_splicing		1		1			2		2	1	1	1	1	2						1	4		2	2					2	1.64286	1.5
SNV - splicing			4	4	1	1	1	5	6	8	3	7	3	3	3	2	9	5	4	6	31	2	11	6	3	1	3	5	10	5.44444	4
SNV - total	2771	13790	15063	12642	3825	5172	7911	11693	24172	25703	10976	22956	6985	10923	13690	7346	15725	25018	16600	12313	98890	6381	24435	41366	8891	3035	12537	16626	57159	18434.3	12642
SV - DEL	26	49	106	27	34	19	38	61	43	61	31	37	21	118	51	21	91	256	200	8	321	18	34	158	14	14	42	31	20	67.2414	37
SV - DUP	15	6	24	3	17	3	11	9	43	32	7	14	4	83	28	8	20	38	22	9	758	11	23	41	5	2	7	13	6	43.5172	13
SV - INV	32	11	27	41	66	7	143	35	214	63	11	3	12	190	88	28	23	88	164	1	94	24	7	111	5	10	21	7	7	52.8621	27
SV - TRA	9	6	21	14	7	13	11	19	16	18	12	1	7	107	14	17	35	54	30	3	137	26	8	38	7	3	11	12	12	23.0345	13
SV - total	82	72	178	85	124	42	203	124	316	174	61	55	44	498	181	74	169	436	416	21	1310	79	72	348	31	29	81	63	45	186.655	82
