# Supplementary material for: The genomic and transcriptional landscape of primary central nervous system lymphoma
Source: Nat Commun. 2022 May 10;13:2558. doi: 10.1038/s41467-022-30050-y (PMC9091224; doi:10.1038/s41467-022-30050-y)
Supplement: Supplementary file 6 — Supplementary Data 3 [file 41467_2022_30050_MOESM6_ESM.xlsx]

## Sheet: Gene
Supplementary Data 7: IntOGen cancer driver genes. The table gives an overview of all driver genes identified by IntOGen in PCNSL. In addition to the IntOGen reported statistics, we report the fold change in mutational recurrence over the subgroups reported by Wright et al (LymphGen).
			Difference in PCNSL and LymphGen cohort																																	Reddy et al			Chapuy et al
GENE	SYMBOL	DRIVER_LABEL	MCD	BN2	EZB	ST2	N1	A53	SIGNALS	SIGNAL_COUNT	KNOWN_DRIVER	POOL_SIGNALS	CONNECTED_TO_DRIVER	MUTS_CS	MUTS_CS_SAMPLES	PVALUE_ONCODRIVEFM	QVALUE_ONCODRIVEFM	PPH2_SCORE_PVALUE	MA_SCORE_PVALUE	SIFT_SCORE_PVALUE	CGC	GENE_LEN	GENE_NUM_MUTS	MUTS_IN_CLUST	NUM_CLUSTERS	CLUST_COORDS	GENE_SCORE	ZSCORE_ONCODRIVECLUST	PVALUE_ONCODRIVECLUST	QVALUE_ONCODRIVECLUST	MUTS_PAM	MUTS_PAM_SAMPLES	PVALUE_MUTSIG	QVALUE_MUTSIG		All	GCB	ABC	All	Suppl	C1	C2	C3	C4	C5
ENSG00000007312	CD79B	Multisignal	-0.209736	#N/A	#N/A	#N/A	#N/A	#N/A	CFR	3	TRUE		TRUE	33	19	1.2546e-10	1.40013e-08	1e-08	0.2803	0.0001		231	30	22	2	[194,202]:20,[226,226]:2	0.662797	2.95229	0.00157716	0.0126173	31	19	1.44329e-15	9.42346e-12
ENSG00000172936	MYD88	Multisignal	-0.00600601	#N/A	#N/A	#N/A	#N/A	#N/A	CFR	3	TRUE		TRUE	20	20	0	0	1e-08	1e-08	1e-08		318	20	20	1	[273,273]:20	1	5.54615	1.46011e-08	2.33618e-07	20	20	3.33067e-16	6.28231e-12
ENSG00000144645	OSBPL10	Multisignal	-0.359359	#N/A	#N/A	#N/A	#N/A	#N/A	FR	2				82	24	0.000344293	0.0113009	0.6672	0.0094	0.0006		765	56	52	4	[13,36]:33,[68,68]:2,[80,86]:10,[90,94]:7	0.419417	1.08013	0.140043	0.306904	59	22	1.39089e-05	0.0200747
ENSG00000234745	HLA-B	Multisignal	0.16643	#N/A	#N/A	#N/A	#N/A	#N/A	FR	2			TRUE	35	19	1.9984e-15	2.78777e-13	1e-08	1e-08	0.0234		363	21	11	3	[50,50]:4,[104,112]:5,[124,124]:2	0.43567	1.20515	0.114072	0.304192	31	19	1.88738e-15	9.42346e-12
ENSG00000206503	HLA-A	Multisignal	0.291291	#N/A	#N/A	#N/A	#N/A	#N/A	FR	2	TRUE		TRUE	17	10	8.05334e-10	6.41966e-08	0.0007	1e-08	0.2951		372	10	2	1	[50,50]:2	0.2	-0.607692	0.728304	0.728304	13	9	2.86917e-05	0.0300657
ENSG00000057657	PRDM1	Multisignal	0.21997	#N/A	#N/A	#N/A	#N/A	#N/A	FR	2	TRUE		TRUE	15	8	2.24446e-05	0.00104367	0.0132	0.0008	0.0153		826	7	2	1	[30,30]:2	0.285714	0.0516484	0.479404	0.590036	10	8	2.13946e-06	0.00403545
ENSG00000198846	TOX	Multisignal	0.604938	#N/A	#N/A	#N/A	#N/A	#N/A	FR	2				13	9	0.00169507	0.0363787	0.0638	0.0084	0.0467		527	6								11	8	7.05704e-05	0.0633857
ENSG00000177565	TBL1XR1	Multisignal	-0.044499	#N/A	#N/A	#N/A	#N/A	#N/A	FR	2	TRUE		TRUE	12	11	4.10368e-10	3.81642e-08	0.0001	0.0001	0.0001		515	12	5	2	[307,307]:2,[446,447]:3	0.392259	0.871227	0.191815	0.306904	12	11	1.26654e-10	4.7779e-07
ENSG00000204525	HLA-C	Multisignal	0.418085	#N/A	#N/A	#N/A	#N/A	#N/A	FR	2			TRUE	11	9	0	0	1e-08	1e-08	0.0003		404	9	2	1	[216,216]:2	0.222222	-0.436752	0.668854	0.713445	11	9	1.63659e-07	0.000440991
ENSG00000120063	GNA13	Multisignal	#N/A	#N/A	-0.744745	#N/A	#N/A	#N/A	FR	2			TRUE	8	6	1.72432e-06	9.62168e-05	0.0008	0.0012	0.0094		378	7								7	6	5.45835e-06	0.00935958
ENSG00000116815	CD58	Multisignal	0.581582	#N/A	#N/A	#N/A	#N/A	#N/A	FR	2			TRUE	6	6	0.000109295	0.00435617	0.0075	0.0088	0.015											4	4	6.16004e-08	0.000193651
ENSG00000140968	IRF8	Multisignal	#N/A	#N/A	-0.339339	#N/A	#N/A	#N/A	FR	2			TRUE	6	4	0.000241226	0.00841275	0.0028	0.0374	0.0237											6	4	1.97485e-05	0.0247736
ENSG00000112576	CCND3	Multisignal	#N/A	-0.54955	#N/A	#N/A	#N/A	#N/A	FR	2	TRUE		TRUE	5	5	0.000613148	0.017609	0.1785	0.0073	0.0057											5	5	9.5796e-06	0.0150575
ENSG00000166710	B2M	Multisignal	#N/A	#N/A	#N/A	#N/A	#N/A	-0.714715	FR	2			TRUE	5	4	0.00395023	0.0551057	0.0221	0.0263	0.1207											3	2	1.49001e-05	0.0200747
ENSG00000137193	PIM1	1Signal-Known	0.0288066	#N/A	#N/A	#N/A	#N/A	#N/A	C	1	TRUE		TRUE	237	27	0.00883451	0.104886	0.0375	0.0343	0.1486		314	116	104	14	[1,10]:12,[23,39]:17,[39,50]:9,[54,61]:5,[65,70]:6,[78,89]:8,[96,102]:7,[124,129]:5,[133,135]:6,[140,151]:8,[164,170]:5,[174,185]:11,[190,193]:3,[229,229]:2	0.575408	2.28006	0.011302	0.045208	128	21	0.986542	1
ENSG00000139083	ETV6	1Signal-Known	0.376376	#N/A	#N/A	#N/A	#N/A	#N/A	C	1	TRUE		TRUE	20	12	0.730626	1	0.7041	0.4007	0.5859		453	6	5	1	[6,9]:5	0.617855	2.60657	0.00457266	0.0243875	13	11	1	1
ENSG00000167548	KMT2D	1Signal-Known	#N/A	#N/A	-0.148239	#N/A	#N/A	#N/A	F	1	TRUE		TRUE	13	11	0	0	1e-08	1e-08	1e-08		5538	8								13	11	0.00212091	1
ENSG00000113916	BCL6	1Signal-Known	#N/A	-0.55956	#N/A	#N/A	#N/A	#N/A	R	1	TRUE		TRUE	7	6	0.010173	0.113909	0.0739	0.0709	0.0436											4	4	6.29716e-05	0.0607937
ENSG00000136997	MYC	1Signal-Known	#N/A	#N/A	#N/A	#N/A	#N/A	#N/A	R	1	TRUE		TRUE	7	5	0.35376	1	0.3037	0.3153	0.3744											7	5	9.72198e-05	0.0764067
ENSG00000119866	BCL11A	1Signal-Known	0.126126	#N/A	#N/A	#N/A	#N/A	#N/A	F	1	TRUE		TRUE	6	4	0.000662705	0.017609	0.0066	0.0283	0.0436											5	4	0.217811	1
ENSG00000182162	P2RY8	1Signal-Known	#N/A	#N/A	#N/A	-0.90991	#N/A	#N/A	R	1	TRUE			6	4	0.0217246	0.181213	0.0265	0.1915	0.1194		360	6								6	4	7.97726e-05	0.0683941
ENSG00000141510	TP53	1Signal-Known	#N/A	#N/A	#N/A	#N/A	#N/A	1.28228	F	1	TRUE		TRUE	5	3	0.00310693	0.0551057	0.0252	0.0212	0.0978		394	5								5	3	0.0124148	1
ENSG00000147889	CDKN2A	1Signal-Known	3.65465	#N/A	#N/A	#N/A	#N/A	#N/A	F	1	TRUE		TRUE	5	4	8.49444e-05	0.00364607	0.0005	0.0987	0.015											5	4	0.577967	1
ENSG00000110987	BCL7A	1Signal-Known	#N/A	#N/A	-0.617117	#N/A	#N/A	#N/A	R	1	TRUE		TRUE	4	4																2	2	8.20065e-07	0.00171867
ENSG00000109670	FBXW7	1Signal-Known	#N/A	#N/A	#N/A	#N/A	#N/A	#N/A	F	1	TRUE		TRUE	3	2	0.00395023	0.0551057	0.0221	0.0263	0.1207											3	2	0.163478	1
ENSG00000168769	TET2	1Signal-Known	#N/A	#N/A	#N/A	-0.429429	#N/A	#N/A	F	1	TRUE			3	2	0.00395023	0.0551057	0.0221	0.0263	0.1207											3	2	0.885805	1
ENSG00000054118	THRAP3	1Signal-Known	#N/A	#N/A	#N/A	#N/A	#N/A	#N/A	F	1	TRUE		TRUE	2	2	0.00395023	0.0551057	0.0221	0.0263	0.1207											2	2	0.0783031	1
ENSG00000100393	EP300	1Signal-Known	#N/A	#N/A	0.141141	#N/A	#N/A	#N/A	F	1	TRUE		TRUE	2	2	0.00541036	0.0735456	0.0221	0.0388	0.1207											2	2	0.623102	1
ENSG00000149311	ATM	1Signal-Known	#N/A	#N/A	#N/A	#N/A	#N/A	#N/A	F	1	TRUE		TRUE	2	2	0.00395023	0.0551057	0.0221	0.0263	0.1207											2	2	0.185177	1
ENSG00000137106	GRHPR	1Signal-Connected	-0.154154	#N/A	#N/A	#N/A	#N/A	#N/A	F	1	21		TRUE	60	12	4.05217e-06	0.000205556	0.0018	0.0014	0.0093		396	23	17	2	[32,34]:4,[39,50]:13	0.382474	0.795952	0.21303	0.309862	34	10	1	1
ENSG00000205542	TMSB4X	1Signal-Connected	#N/A	#N/A	#N/A	#N/A	#N/A	#N/A	R	1			TRUE	18	12																14	11	1.9984e-15	9.42346e-12
ENSG00000054598	FOXC1	1Signal-Connected	0.273273	#N/A	#N/A	#N/A	#N/A	#N/A	F	1			TRUE	13	5	4.53684e-07	2.81284e-05	0.0018	0.0002	0.0057		554	9	4	2	[82,82]:2,[135,135]:2	0.444444	1.27265	0.101571	0.304192	11	5	0.00029129	0.203493
ENSG00000185650	ZFP36L1	1Signal-Connected	#N/A	#N/A	#N/A	0.501502	#N/A	#N/A	F	1			TRUE	11	3	0.0067397	0.0835722	0.045	0.045	0.0672											7	3	0.00498554	1
ENSG00000143772	ITPKB	1Signal-Connected	#N/A	#N/A	#N/A	-0.89275	#N/A	#N/A	R	1			TRUE	8	7	0.018536	0.169559	0.1606	0.0699	0.0439		947	5								8	7	2.42871e-05	0.0269473
ENSG00000198707	CEP290	1Signal-Connected	#N/A	#N/A	#N/A	#N/A	#N/A	#N/A	F	1			TRUE	8	4	0.000725841	0.01841	0.0307	0.0197	0.015		2482	5								6	4	0.678563	1
ENSG00000115738	ID2	1Signal-Connected	#N/A	#N/A	#N/A	#N/A	#N/A	#N/A	R	1			TRUE	7	4	0.0606766	0.368017	0.0898	0.2221	0.1207		135	5								7	4	2.10146e-05	0.0247736
ENSG00000124575	HIST1H1D	1Signal-Connected	#N/A	-0.399399	#N/A	#N/A	#N/A	#N/A	R	1			TRUE	7	5																7	5	6.44615e-05	0.0607937
ENSG00000177885	GRB2	1Signal-Connected	#N/A	#N/A	#N/A	#N/A	#N/A	#N/A	R	1			TRUE	5	3	0.0441356	0.289737	0.0628	0.1487	0.1666											4	3	9.50998e-05	0.0764067
ENSG00000179344	HLA-DQB1	1Signal-Connected	#N/A	#N/A	#N/A	#N/A	#N/A	#N/A	F	1			TRUE	5	4	1.82056e-07	1.26984e-05	0.0005	0.0001	0.015											5	4	0.000242791	0.176135
ENSG00000169554	ZEB2	1Signal-Connected	#N/A	#N/A	#N/A	#N/A	#N/A	#N/A	F	1			TRUE	4	4	0.00795835	0.0965383	0.0528	0.0728	0.0436											4	4	0.652714	1
ENSG00000065526	SPEN	1Signal-Connected	#N/A	-0.624625	#N/A	#N/A	#N/A	#N/A	F	1			TRUE	3	2	0.00395023	0.0551057	0.0221	0.0263	0.1207											3	2	0.556616	1
ENSG00000070756	PABPC1	1Signal-Connected	#N/A	-1	#N/A	#N/A	#N/A	#N/A	F	1			TRUE	3	3	0.0013227	0.0307529	0.0546	0.0078	0.0436											3	3	0.0170157	1
ENSG00000077721	UBE2A	1Signal-Connected	#N/A	-0.499499	#N/A	#N/A	#N/A	#N/A	F	1			TRUE	3	3	0.000644256	0.017609	0.0725	0.0009	0.1207											3	3	0.000308734	0.207977
ENSG00000106571	GLI3	1Signal-Connected	#N/A	#N/A	#N/A	#N/A	#N/A	#N/A	F	1			TRUE	3	3	0.00261647	0.0540736	0.0233	0.0417	0.0436											3	3	0.66471	1
ENSG00000130985	UBA1	1Signal-Connected	#N/A	#N/A	#N/A	#N/A	#N/A	#N/A	F	1			TRUE	3	3	0.00609613	0.0775611	0.0343	0.029	0.1207											1	1	0.477825	1
ENSG00000162889	MAPKAPK2	1Signal-Connected	#N/A	#N/A	#N/A	#N/A	#N/A	#N/A	F	1			TRUE	3	3	0.00139335	0.0310996	0.0356	0.0046	0.1207											2	2	0.00181528	0.914613
ENSG00000168646	AXIN2	1Signal-Connected	#N/A	#N/A	#N/A	#N/A	#N/A	#N/A	F	1			TRUE	3	3	0.00356296	0.0551057	0.0066	0.0532	0.176											3	3	0.255819	1
ENSG00000204267	TAP2	1Signal-Connected	#N/A	#N/A	#N/A	#N/A	#N/A	#N/A	F	1			TRUE	3	3	0.000179936	0.00669362	0.0034	0.0119	0.0436											3	3	0.018646	1
ENSG00000067900	ROCK1	1Signal-Connected	#N/A	#N/A	#N/A	#N/A	#N/A	#N/A	F	1			TRUE	2	2	0.00395023	0.0551057	0.0221	0.0263	0.1207											2	2	0.61887	1
ENSG00000071626	DAZAP1	1Signal-Connected	1.28228	#N/A	#N/A	#N/A	#N/A	#N/A	F	1			TRUE	2	2	0.00395023	0.0551057	0.0221	0.0263	0.1207											2	2	0.011451	1
ENSG00000139718	SETD1B		0.394728	#N/A	#N/A	#N/A	#N/A	#N/A	F	1				10	9	0.000998982	0.0242362	0.0149	0.0109	0.0817		1924	6								9	8
ENSG00000197837	HIST4H4		#N/A	#N/A	#N/A	#N/A	#N/A	#N/A	R	1				7	5																6	4	2.17248e-07	0.000512216
ENSG00000131378	RFTN1		#N/A	#N/A	#N/A	-0.6997	#N/A	#N/A	F	1				6	5	0.00553569	0.0735456	0.0814	0.0146	0.0896											5	4	0.0526966	1
ENSG00000128908	INO80		#N/A	#N/A	#N/A	#N/A	#N/A	#N/A	F	1				3	2	0.000436117	0.0135196	0.0343	0.0012	0.1207											2	2	0.99167	1
ENSG00000188641	DPYD		#N/A	#N/A	#N/A	#N/A	#N/A	#N/A	F	1				3	3	0.00611593	0.0775611	0.0279	0.0321	0.1346											3	3	0.160189	1
ENSG00000111961	SASH1		#N/A	#N/A	#N/A	#N/A	#N/A	#N/A	F	1				2	2	0.00395023	0.0551057	0.0221	0.0263	0.1207											2	2	0.631221	1
ENSG00000130449	ZSWIM6		#N/A	#N/A	#N/A	#N/A	#N/A	#N/A	F	1				2	2	0.00395023	0.0551057	0.0221	0.0263	0.1207											2	2
ENSG00000204120	GIGYF2		#N/A	#N/A	#N/A	#N/A	#N/A	#N/A	F	1				2	2	0.00395023	0.0551057	0.0221	0.0263	0.1207											2	2	0.238954	1
ENSG00000211956	IGHV4-34		#N/A	#N/A	#N/A	#N/A	#N/A	#N/A		0				207	17																104	16
ENSG00000254709	IGLL5		#N/A	#N/A	#N/A	#N/A	#N/A	#N/A		0				201	23																126	22	1	1
ENSG00000211673	IGLV3-1		#N/A	#N/A	#N/A	#N/A	#N/A	#N/A		0				183	21																139	20
ENSG00000211973	IGHV1-69		#N/A	#N/A	#N/A	#N/A	#N/A	#N/A		0				151	23																115	22
ENSG00000211893	IGHG2		#N/A	#N/A	#N/A	#N/A	#N/A	#N/A		0				113	15																76	15
ENSG00000211974	IGHV2-70		#N/A	#N/A	#N/A	#N/A	#N/A	#N/A		0				100	21																77	21
ENSG00000211900	IGHJ6		#N/A	#N/A	#N/A	#N/A	#N/A	#N/A		0				90	24																59	20
ENSG00000211896	IGHG1		#N/A	#N/A	#N/A	#N/A	#N/A	#N/A		0				73	9																47	7
ENSG00000197705	KLHL14		0.124761	#N/A	#N/A	#N/A	#N/A	#N/A		0				68	11																35	11	0.00142653	0.791385
ENSG00000211598	IGKV4-1		#N/A	#N/A	#N/A	#N/A	#N/A	#N/A		0				66	6																41	6
ENSG00000211670	IGLV3-9		#N/A	#N/A	#N/A	#N/A	#N/A	#N/A		0				66	4																48	3
ENSG00000211949	IGHV3-23		#N/A	#N/A	#N/A	#N/A	#N/A	#N/A		0				58	4																36	4
ENSG00000211899	IGHM		#N/A	#N/A	#N/A	#N/A	#N/A	#N/A		0				49	8																33	8
ENSG00000211892	IGHG4		#N/A	#N/A	#N/A	#N/A	#N/A	#N/A		0				47	10																33	10
ENSG00000133639	BTG1		0.0510511	#N/A	#N/A	#N/A	#N/A	#N/A		0	TRUE			46	20	0.999993	1	0.9962	0.9759	0.9924		172	10								10	9	1	1
ENSG00000211895	IGHA1		#N/A	#N/A	#N/A	#N/A	#N/A	#N/A		0				45	10																32	9
ENSG00000159388	BTG2		-0.123123	#N/A	#N/A	#N/A	#N/A	#N/A		0				43	15	0.0282647	0.210289	0.1427	0.0269	0.2231		159	22	13	1	[25,36]:13	0.230236	-0.37511	0.646211	0.713445	24	12	1	1
ENSG00000211647	IGLV5-48		#N/A	#N/A	#N/A	#N/A	#N/A	#N/A		0				39	4																25	4
ENSG00000239951	IGKV3-20		#N/A	#N/A	#N/A	#N/A	#N/A	#N/A		0				37	8																23	8
ENSG00000242472	IGHJ5		#N/A	#N/A	#N/A	#N/A	#N/A	#N/A		0				36	15																19	12
ENSG00000135144	DTX1		#N/A	-0.423423	#N/A	#N/A	#N/A	#N/A		0				32	15																12	9	1	1
ENSG00000211966	IGHV5-51		#N/A	#N/A	#N/A	#N/A	#N/A	#N/A		0				32	2																23	2
ENSG00000211593	IGKJ5		#N/A	#N/A	#N/A	#N/A	#N/A	#N/A		0				31	12																15	9
ENSG00000211653	IGLV1-40		#N/A	#N/A	#N/A	#N/A	#N/A	#N/A		0				31	4																20	3
ENSG00000211659	IGLV3-25		#N/A	#N/A	#N/A	#N/A	#N/A	#N/A		0				31	8																24	7
ENSG00000211671	IGLV2-8		#N/A	#N/A	#N/A	#N/A	#N/A	#N/A		0				30	3																22	3
ENSG00000224650	IGHV3-74		#N/A	#N/A	#N/A	#N/A	#N/A	#N/A		0				29	3																19	3
ENSG00000211640	IGLV6-57		#N/A	#N/A	#N/A	#N/A	#N/A	#N/A		0				27	4																19	4
ENSG00000211668	IGLV2-11		#N/A	#N/A	#N/A	#N/A	#N/A	#N/A		0				27	1																19	1
ENSG00000211594	IGKJ4		#N/A	#N/A	#N/A	#N/A	#N/A	#N/A		0				26	11																16	10
ENSG00000228835			#N/A	#N/A	#N/A	#N/A	#N/A	#N/A		0				26	8																14	6
ENSG00000211660	IGLV2-23		#N/A	#N/A	#N/A	#N/A	#N/A	#N/A		0				25	4																18	4
ENSG00000197629	MPEG1		1.19219	#N/A	#N/A	#N/A	#N/A	#N/A		0				24	6	0.291045	0.897255	0.4752	0.1748	0.3076		717	11								12	5	0.00616146	1
ENSG00000211897	IGHG3		#N/A	#N/A	#N/A	#N/A	#N/A	#N/A		0				24	7																15	7
ENSG00000141956	PRDM15		#N/A	#N/A	#N/A	#N/A	#N/A	#N/A		0				23	9	0.0246067	0.188089	0.1035	0.5427	0.0127		1508	8								13	9	0.247436	1
ENSG00000211637	IGLV4-69		#N/A	#N/A	#N/A	#N/A	#N/A	#N/A		0				22	8																18	8
ENSG00000211639	IGLV4-60		#N/A	#N/A	#N/A	#N/A	#N/A	#N/A		0				21	6																17	5
ENSG00000211669	IGLV3-10		#N/A	#N/A	#N/A	#N/A	#N/A	#N/A		0				21	4																16	4
ENSG00000211595	IGKJ3		#N/A	#N/A	#N/A	#N/A	#N/A	#N/A		0				20	7																14	6
ENSG00000211957	IGHV3-35		#N/A	#N/A	#N/A	#N/A	#N/A	#N/A		0				20	1																17	1
ENSG00000158050	DUSP2		#N/A	#N/A	#N/A	-0.486759	#N/A	#N/A		0				19	11	0.99898	1	0.9698	0.9065	0.9389		315	5								5	5	0.645939	1
ENSG00000168298	HIST1H1E		#N/A	#N/A	#N/A	#N/A	#N/A	#N/A		0				19	12																14	10	0.883332	1
ENSG00000211592	IGKC		#N/A	#N/A	#N/A	#N/A	#N/A	#N/A		0				19	8																15	8
ENSG00000211674	IGLJ1		#N/A	#N/A	#N/A	#N/A	#N/A	#N/A		0				19	9																13	9
ENSG00000211648	IGLV1-47		#N/A	#N/A	#N/A	#N/A	#N/A	#N/A		0				18	3																6	2
ENSG00000241294	IGKV2-24		#N/A	#N/A	#N/A	#N/A	#N/A	#N/A		0				18	4																10	4
ENSG00000243466	IGKV1-5		#N/A	#N/A	#N/A	#N/A	#N/A	#N/A		0				18	5																16	5
ENSG00000155657	TTN		#N/A	#N/A	#N/A	#N/A	#N/A	#N/A		0				17	13																11	8	0.999947	1
ENSG00000223401			#N/A	#N/A	#N/A	#N/A	#N/A	#N/A		0				17	13																9	8
ENSG00000231486			#N/A	#N/A	#N/A	#N/A	#N/A	#N/A		0				17	10																3	3
ENSG00000105281	SLC1A5		3.62462	#N/A	#N/A	#N/A	#N/A	#N/A		0				16	1							542	9								9	1	0.19932	1
ENSG00000211596	IGKJ2		#N/A	#N/A	#N/A	#N/A	#N/A	#N/A		0				15	5																8	4
ENSG00000211675	IGLC1		#N/A	#N/A	#N/A	#N/A	#N/A	#N/A		0				15	10																11	8
ENSG00000211941	IGHV3-11		#N/A	#N/A	#N/A	#N/A	#N/A	#N/A		0				15	1																10	1
ENSG00000211955	IGHV3-33		#N/A	#N/A	#N/A	#N/A	#N/A	#N/A		0				15	2																12	2
ENSG00000163219	ARHGAP25		#N/A	#N/A	#N/A	#N/A	#N/A	#N/A		0				14	9	0.634744	1	0.5196	0.3707	0.6016		647	7								10	6	1	1
ENSG00000186472	PCLO		#N/A	#N/A	#N/A	#N/A	#N/A	#N/A		0				14	11	0.278861	0.884117	0.0889	0.3687	0.7253		5143	10								11	9	1	1
ENSG00000102096	PIM2		0.0725011	#N/A	#N/A	#N/A	#N/A	#N/A		0				13	7	0.970764	1	0.6763	0.9077	0.8436											4	4	1	1
ENSG00000171791	BCL2		0.805556	#N/A	-1	#N/A	#N/A	#N/A		0	TRUE			13	8	0.846609	1	0.5557	0.7785	0.6022		240	6								6	5	0.999961	1
ENSG00000239819	IGKV1D-8		#N/A	#N/A	#N/A	#N/A	#N/A	#N/A		0				13	8																7	5
ENSG00000127528	KLF2		#N/A	-0.249249	#N/A	#N/A	#N/A	#N/A		0				12	5	0.937326	1	0.7154	0.7232	0.7867		356	6	2	1	[275,275]:2	0.333333	0.417949	0.337992	0.450656	7	4	0.0216725	1
ENSG00000181143	MUC16		#N/A	#N/A	#N/A	#N/A	#N/A	#N/A		0				12	8																11	7	0.823462	1
ENSG00000211650	IGLV5-45		#N/A	#N/A	#N/A	#N/A	#N/A	#N/A		0				12	5																9	5
ENSG00000087448	KLHDC5		#N/A	#N/A	#N/A	#N/A	#N/A	#N/A		0				11	2	0.930048	1	0.7202	0.7679	0.7049		506	5								5	1	1	1
ENSG00000110324	IL10RA		-0.463749	#N/A	#N/A	#N/A	#N/A	#N/A		0				11	7	0.0537872	0.34498	0.2656	0.0402	0.1909											9	6	0.000642198	0.390746
ENSG00000185338	SOCS1		#N/A	#N/A	#N/A	-0.93994	#N/A	#N/A		0	TRUE			11	6	0.766748	1	0.6847	0.5124	0.5399											5	5	0.00326808	1
ENSG00000196159	FAT4		#N/A	#N/A	#N/A	#N/A	#N/A	#N/A		0				11	9	0.175098	0.687297	0.1056	0.25	0.4265		4982	9								9	7	0.999882	1
ENSG00000168702	LRP1B		#N/A	#N/A	#N/A	#N/A	#N/A	#N/A		0				10	8																7	6	0.892214	1
ENSG00000188738	FSIP2		#N/A	#N/A	#N/A	#N/A	#N/A	#N/A		0				10	7																5	5	0.996063	1
ENSG00000211599	IGKV5-2		#N/A	#N/A	#N/A	#N/A	#N/A	#N/A		0				10	1																9	1
ENSG00000211652	IGLV7-43		#N/A	#N/A	#N/A	#N/A	#N/A	#N/A		0				10	4																9	3
ENSG00000137265	IRF4		-0.141999	#N/A	#N/A	#N/A	#N/A	#N/A		0	TRUE			9	7	0.679354	1	0.3169	0.6339	0.6804		452	5	2	1	[40,40]:2	0.4	0.930769	0.175986	0.306904	5	4	1	1
ENSG00000137414	FAM8A1		#N/A	#N/A	#N/A	#N/A	#N/A	#N/A		0				9	4	0.877218	1	0.8027	0.5857	0.634		414	5	2	1	[215,215]:2	0.4	0.930769	0.175986	0.306904	5	3	0.872436	1
ENSG00000151914	DST		#N/A	#N/A	#N/A	#N/A	#N/A	#N/A		0				9	5	0.0749095	0.401122	0.1924	0.1401	0.1199		7751	5								8	5	0.921163	1
ENSG00000211651	IGLV1-44		#N/A	#N/A	#N/A	#N/A	#N/A	#N/A		0				9	4																5	2
ENSG00000211940	IGHV3-9		#N/A	#N/A	#N/A	#N/A	#N/A	#N/A		0				9	1																5	1
ENSG00000211950	IGHV1-24		#N/A	#N/A	#N/A	#N/A	#N/A	#N/A		0				9	3																6	3
ENSG00000224373	IGHV4-59		#N/A	#N/A	#N/A	#N/A	#N/A	#N/A		0				9	3																7	3
ENSG00000007174	DNAH9		#N/A	#N/A	#N/A	#N/A	#N/A	#N/A		0				8	8																4	4	0.915797	1
ENSG00000042781	USH2A		#N/A	#N/A	#N/A	#N/A	#N/A	#N/A		0				8	6																5	4	1	1
ENSG00000083857	FAT1		#N/A	#N/A	#N/A	#N/A	#N/A	#N/A		0				8	7	0.879281	1	0.8088	0.5031	0.7395		4589	5								5	5	0.998874	1
ENSG00000101680	LAMA1		#N/A	#N/A	#N/A	#N/A	#N/A	#N/A		0				8	6																4	4	0.267521	1
ENSG00000104894	CD37		#N/A	#N/A	#N/A	#N/A	#N/A	#N/A		0				8	7	0.874851	1	0.5944	0.7403	0.6701											3	3	0.0139041	1
ENSG00000121966	CXCR4		#N/A	#N/A	#N/A	#N/A	#N/A	#N/A		0				8	7	0.34266	0.980536	0.3946	0.2229	0.3852											4	3	1	1
ENSG00000124693	HIST1H3B		#N/A	#N/A	#N/A	#N/A	#N/A	#N/A		0				8	6																5	4
ENSG00000134954	ETS1		#N/A	-0.399399	#N/A	#N/A	#N/A	#N/A		0				8	5	0.71144	1	0.7579	0.4677	0.4342											4	3	0.989642	1
ENSG00000164330	EBF1		#N/A	#N/A	-0.874875	#N/A	#N/A	#N/A		0	TRUE			8	6	0.422969	1	0.2795	0.3841	0.4633											3	2	0.000356331	0.231763
ENSG00000164796	CSMD3		#N/A	#N/A	#N/A	#N/A	#N/A	#N/A		0				8	5																5	3	1	1
ENSG00000184357	HIST1H1B		#N/A	#N/A	#N/A	#N/A	#N/A	#N/A		0				8	3																5	2	0.0257784	1
ENSG00000184678	HIST2H2BE		#N/A	#N/A	#N/A	#N/A	#N/A	#N/A		0				8	5	0.612508	1	0.5979	0.2934	0.608		127	6								6	3	1	1
ENSG00000197409	HIST1H3D		#N/A	#N/A	#N/A	#N/A	#N/A	#N/A		0				8	7																6	6	0.482612	1
ENSG00000211658	IGLV3-27		#N/A	#N/A	#N/A	#N/A	#N/A	#N/A		0				8	3																6	3
ENSG00000211953	IGHV3-30		#N/A	#N/A	#N/A	#N/A	#N/A	#N/A		0				8	1																7	1
ENSG00000233224	HIST1H2AM		#N/A	#N/A	#N/A	#N/A	#N/A	#N/A		0				8	8																3	3
ENSG00000240040			#N/A	#N/A	#N/A	#N/A	#N/A	#N/A		0				8	5
ENSG00000269340			#N/A	#N/A	#N/A	#N/A	#N/A	#N/A		0				8	6																7	5
ENSG00000038427	VCAN		#N/A	#N/A	#N/A	#N/A	#N/A	#N/A		0				7	6	0.455986	1	0.6486	0.3154	0.2808		3397	5								6	5	0.936557	1
ENSG00000091656	ZFHX4		#N/A	#N/A	#N/A	#N/A	#N/A	#N/A		0				7	6																7	6	0.145682	1
ENSG00000110047	EHD1		#N/A	#N/A	#N/A	#N/A	#N/A	#N/A		0				7	6	0.164465	0.674789	0.298	0.1332	0.2576		535	5								5	5	0.999996	1
ENSG00000138688	KIAA1109		#N/A	#N/A	#N/A	#N/A	#N/A	#N/A		0				7	7	0.262014	0.854993	0.1119	0.4601	0.4162		5006	5								5	5	0.156472	1
ENSG00000139865	TTC6		#N/A	#N/A	#N/A	#N/A	#N/A	#N/A		0				7	7																7	7
ENSG00000169876	MUC17		#N/A	#N/A	#N/A	#N/A	#N/A	#N/A		0				7	4																5	3	0.507432	1
ENSG00000180596	HIST1H2BC		#N/A	#N/A	#N/A	#N/A	#N/A	#N/A		0				7	5																3	2	0.999784	1
ENSG00000183117	CSMD1		#N/A	#N/A	#N/A	#N/A	#N/A	#N/A		0				7	7																5	5	1	1
ENSG00000184009	ACTG1		#N/A	#N/A	#N/A	-0.527027	#N/A	#N/A		0				7	4	0.635624	1	0.4641	0.2505	1											5	3	0.0536151	1
ENSG00000185950	IRS2		#N/A	#N/A	#N/A	#N/A	#N/A	#N/A		0				7	6	0.681947	1	0.7363	0.5049	0.3712											4	4	0.100909	1
ENSG00000188107	EYS		#N/A	#N/A	#N/A	#N/A	#N/A	#N/A		0				7	6																6	5	1	1
ENSG00000198626	RYR2		#N/A	#N/A	#N/A	#N/A	#N/A	#N/A		0				7	7																5	5	1	1
ENSG00000198947	DMD		#N/A	#N/A	#N/A	#N/A	#N/A	#N/A		0				7	5																7	5	0.48935	1
ENSG00000211931	IGHD2-2		#N/A	#N/A	#N/A	#N/A	#N/A	#N/A		0				7	3																3	2
ENSG00000240041	IGHJ4		#N/A	#N/A	#N/A	#N/A	#N/A	#N/A		0				7	4																3	3
ENSG00000240382	IGKV1-17		#N/A	#N/A	#N/A	#N/A	#N/A	#N/A		0				7	1																5	1
ENSG00000015133	CCDC88C		#N/A	#N/A	#N/A	#N/A	#N/A	#N/A		0				6	5	0.929172	1	0.8492	0.7053	0.6476											4	4	0.958549	1
ENSG00000062716	VMP1		-0.189189	#N/A	#N/A	#N/A	#N/A	#N/A		0				6	6																3	3	0.122911	1
ENSG00000085224	ATRX		#N/A	#N/A	#N/A	#N/A	#N/A	#N/A		0	TRUE			6	5	0.444774	1	0.1065	0.514	1											4	4	0.079903	1
ENSG00000100219	XBP1		#N/A	#N/A	#N/A	-0.771772	#N/A	#N/A		0				6	5	0.906668	1	0.7152	0.6612	0.7264											3	2	0.999544	1
ENSG00000100721	TCL1A		#N/A	#N/A	#N/A	#N/A	#N/A	#N/A		0	TRUE			6	5	0.667324	1	0.5838	0.4128	0.5425											4	3	0.94683	1
ENSG00000118515	SGK1		#N/A	#N/A	#N/A	-1	#N/A	#N/A		0				6	4	0.17851	0.687297	0.4564	0.2599	0.0978											4	3	0.0854383	1
ENSG00000133640	LRRIQ1		#N/A	#N/A	#N/A	#N/A	#N/A	#N/A		0				6	5																5	4	0.98203	1
ENSG00000135905	DOCK10		#N/A	#N/A	#N/A	#N/A	#N/A	#N/A		0				6	5	0.461092	1	0.1947	0.8816	0.342											3	3	0.999778	1
ENSG00000137766	UNC13C		#N/A	#N/A	#N/A	#N/A	#N/A	#N/A		0				6	6																4	4	1	1
ENSG00000154358	OBSCN		#N/A	#N/A	#N/A	#N/A	#N/A	#N/A		0				6	6																5	5	0.996622	1
ENSG00000155093	PTPRN2		#N/A	#N/A	#N/A	#N/A	#N/A	#N/A		0				6	6	0.96549	1	0.724	0.8134	0.8407											3	3	1	1
ENSG00000159450	TCHH		#N/A	#N/A	#N/A	#N/A	#N/A	#N/A		0				6	5																4	4	0.991241	1
ENSG00000161405	IKZF3		#N/A	#N/A	#N/A	#N/A	#N/A	#N/A		0				6	3																6	3	0.0451216	1
ENSG00000163092	XIRP2		#N/A	#N/A	#N/A	#N/A	#N/A	#N/A		0				6	6																6	6	0.852164	1
ENSG00000164199	GPR98		#N/A	#N/A	#N/A	#N/A	#N/A	#N/A		0				6	6																5	5	0.999074	1
ENSG00000172349	IL16		-0.144144	#N/A	#N/A	#N/A	#N/A	#N/A		0				6	4	0.0647367	0.380243	0.0776	0.1498	0.2266											4	3	0.017813	1
ENSG00000175040	CHST2		0.141141	#N/A	#N/A	#N/A	#N/A	#N/A		0				6	3	0.807782	1	0.529	0.6528	0.6434											4	2	0.863931	1
ENSG00000178209	PLEC		#N/A	#N/A	#N/A	#N/A	#N/A	#N/A		0				6	6																1	1	0.99208	1
ENSG00000179583	CIITA		#N/A	#N/A	-0.54955	#N/A	#N/A	#N/A		0	TRUE			6	5	0.380505	1	0.2451	0.36	0.4633											4	3	0.304546	1
ENSG00000184564	SLITRK6		#N/A	#N/A	#N/A	#N/A	#N/A	#N/A		0				6	3																6	3	0.499198	1
ENSG00000186716	BCR		#N/A	#N/A	#N/A	#N/A	#N/A	#N/A		0	TRUE			6	3	0.0233098	0.181213	0.035	0.4354	0.0436		1272	5								5	3	0.164432	1
ENSG00000187990	HIST1H2BG		#N/A	#N/A	#N/A	#N/A	#N/A	#N/A		0				6	3																3	2
ENSG00000196092	PAX5		#N/A	#N/A	#N/A	#N/A	#N/A	#N/A		0	TRUE			6	3	0.256503	0.841933	0.5808	0.2961	0.1203											5	3	0.00715575	1
ENSG00000198286	CARD11		#N/A	#N/A	#N/A	#N/A	#N/A	#N/A		0	TRUE			6	4	0.0179404	0.166846	0.0378	0.2111	0.0592		1155	6								6	4	0.105487	1
ENSG00000211666	IGLV2-14		#N/A	#N/A	#N/A	#N/A	#N/A	#N/A		0				6	2																2	1
ENSG00000227184	EPPK1		#N/A	#N/A	#N/A	#N/A	#N/A	#N/A		0				6	5	0.949085	1	0.6342	0.7752	0.8924											3	3
ENSG00000231475	IGHV4-31		#N/A	#N/A	#N/A	#N/A	#N/A	#N/A		0				6	1																6	1
ENSG00000039139	DNAH5		#N/A	#N/A	#N/A	#N/A	#N/A	#N/A		0				5	5																3	3	0.677842	1
ENSG00000049618	ARID1B		#N/A	#N/A	#N/A	#N/A	#N/A	#N/A		0				5	4	0.798835	1	0.5381	0.5654	0.7049											3	3	0.755948	1
ENSG00000083067	TRPM3		#N/A	#N/A	#N/A	#N/A	#N/A	#N/A		0				5	5																5	5	0.108391	1
ENSG00000100106	TRIOBP		#N/A	#N/A	#N/A	#N/A	#N/A	#N/A		0				5	5	0.533911	1	0.3981	0.549	0.3613											4	4	0.650072	1
ENSG00000101825	MXRA5		#N/A	#N/A	#N/A	#N/A	#N/A	#N/A		0				5	5	0.733962	1	0.5802	0.7283	0.3961											4	4	0.895381	1
ENSG00000105877	DNAH11		#N/A	#N/A	#N/A	#N/A	#N/A	#N/A		0				5	5																5	5	0.768829	1
ENSG00000117114	LPHN2		#N/A	#N/A	#N/A	#N/A	#N/A	#N/A		0				5	4	0.023319	0.181213	0.0663	0.102	0.0983		1475	5								5	4	0.320428	1
ENSG00000117983	MUC5B		#N/A	#N/A	#N/A	#N/A	#N/A	#N/A		0				5	4																4	4	0.997085	1
ENSG00000121989	ACVR2A		#N/A	#N/A	#N/A	#N/A	#N/A	#N/A		0				5	4	0.383987	1	0.4687	0.2693	0.3293											2	2	0.0774437	1
ENSG00000123572	NRK		#N/A	#N/A	#N/A	#N/A	#N/A	#N/A		0				5	5																4	4	0.723999	1
ENSG00000128591	FLNC		#N/A	#N/A	#N/A	#N/A	#N/A	#N/A		0				5	4	0.0111372	0.113909	0.0082	0.1357	0.2303											4	3	0.22955	1
ENSG00000135636	DYSF		#N/A	#N/A	#N/A	#N/A	#N/A	#N/A		0				5	4	0.582303	1	0.7518	0.4629	0.2735											3	3	0.283446	1
ENSG00000138162	TACC2		#N/A	#N/A	#N/A	#N/A	#N/A	#N/A		0				5	5	0.554945	1	0.5154	0.4424	0.3759											5	5	0.463152	1
ENSG00000143341	HMCN1		#N/A	#N/A	#N/A	#N/A	#N/A	#N/A		0				5	5	0.246182	0.812838	0.1534	0.2121	0.5944											4	4	0.999822	1
ENSG00000145113	MUC4		#N/A	#N/A	#N/A	#N/A	#N/A	#N/A		0				5	4	0.591836	1	0.297	0.8303												4	3	0.994522	1
ENSG00000145242	EPHA5		#N/A	#N/A	#N/A	#N/A	#N/A	#N/A		0				5	5																3	3	1	1
ENSG00000149256	TENM4		#N/A	#N/A	#N/A	#N/A	#N/A	#N/A		0				5	3	0.601952	1	0.26	0.5679	0.6943											2	2	0.996167	1
ENSG00000150275	PCDH15		#N/A	#N/A	#N/A	#N/A	#N/A	#N/A		0				5	5																3	3	1	1
ENSG00000162105	SHANK2		#N/A	#N/A	#N/A	#N/A	#N/A	#N/A		0				5	4	0.971625	1	0.7462	0.8375	0.8351											3	3	0.462193	1
ENSG00000165238	WNK2		#N/A	#N/A	#N/A	#N/A	#N/A	#N/A		0				5	4	0.868796	1	0.4721	0.7999	0.7598											2	2	0.359559	1
ENSG00000165323	FAT3		#N/A	#N/A	#N/A	#N/A	#N/A	#N/A		0				5	5																4	4	1	1
ENSG00000167210	LOXHD1		#N/A	#N/A	#N/A	#N/A	#N/A	#N/A		0				5	5																2	2
ENSG00000168242	HIST1H2BI		#N/A	#N/A	#N/A	#N/A	#N/A	#N/A		0				5	3																4	3
ENSG00000168264	IRF2BP2		#N/A	#N/A	#N/A	#N/A	0.591592	#N/A		0				5	4	0.527727	1	0.4282	0.3258	0.5524											4	3	0.0131308	1
ENSG00000170396	ZNF804A		#N/A	#N/A	#N/A	#N/A	#N/A	#N/A		0				5	4																2	2	0.989432	1
ENSG00000172915	NBEA		#N/A	#N/A	#N/A	#N/A	#N/A	#N/A		0				5	5																5	5	0.125655	1
ENSG00000173482	PTPRM		#N/A	#N/A	#N/A	#N/A	#N/A	#N/A		0				5	2	0.0718965	0.401122	0.2075	0.1218	0.1207											4	2	0.970748	1
ENSG00000173821	RNF213		#N/A	#N/A	#N/A	#N/A	#N/A	#N/A		0				5	3	0.998742	1	0.9228	0.9452	0.9326											3	2	0.999886	1
ENSG00000178031	ADAMTSL1		#N/A	#N/A	#N/A	#N/A	#N/A	#N/A		0				5	5																3	3	1	1
ENSG00000180573	HIST1H2AC		#N/A	#N/A	#N/A	#N/A	#N/A	#N/A		0				5	4	0.730099	1	0.5759	0.3222	0.8891											3	3	0.982889	1
ENSG00000182670	TTC3		#N/A	#N/A	#N/A	#N/A	#N/A	#N/A		0				5	5	0.15387	0.650451	0.1015	0.2823	0.3224											3	3	0.368384	1
ENSG00000184270	HIST2H2AB		#N/A	#N/A	#N/A	#N/A	#N/A	#N/A		0				5	3																4	3	0.739347	1
ENSG00000187323	DCC		#N/A	#N/A	#N/A	#N/A	#N/A	#N/A		0				5	5																3	3	1	1
ENSG00000187950	OVCH1		#N/A	#N/A	#N/A	#N/A	#N/A	#N/A		0				5	5																3	3	0.273322	1
ENSG00000196735	HLA-DQA1		#N/A	#N/A	#N/A	#N/A	#N/A	#N/A		0				5	3	0.665514	1	0.3661	0.487	0.7284											2	2	0.0196144	1
ENSG00000198010	DLGAP2		#N/A	#N/A	#N/A	#N/A	#N/A	#N/A		0				5	5																4	4	0.963316	1
ENSG00000211597	IGKJ1		#N/A	#N/A	#N/A	#N/A	#N/A	#N/A		0				5	4																3	3
ENSG00000211676	IGLJ2		#N/A	#N/A	#N/A	#N/A	#N/A	#N/A		0				5	4																3	3
ENSG00000211890	IGHA2		#N/A	#N/A	#N/A	#N/A	#N/A	#N/A		0				5	1																4	1
ENSG00000226777	KIAA0125		#N/A	#N/A	#N/A	#N/A	#N/A	#N/A		0				5	3																2	2
ENSG00000227507	LTB		#N/A	#N/A	#N/A	#N/A	#N/A	#N/A		0				5	3	0.661246	1	0.3188	0.5753	0.697											2	2	0.000503215	0.316388
ENSG00000248713			#N/A	#N/A	#N/A	#N/A	#N/A	#N/A		0				5	5																3	3
ENSG00000009694	TENM1		#N/A	#N/A	#N/A	#N/A	#N/A	#N/A		0				4	4																2	2	1	1
ENSG00000019991	HGF		#N/A	#N/A	#N/A	#N/A	#N/A	#N/A		0				4	4	0.149206	0.640439	0.1221	0.2447	0.2951											3	3	0.993267	1
ENSG00000021645	NRXN3		#N/A	#N/A	#N/A	#N/A	#N/A	#N/A		0				4	3																2	2	1	1
ENSG00000070814	TCOF1		#N/A	#N/A	#N/A	#N/A	#N/A	#N/A		0				4	4	0.933937	1	0.4813	0.9064	0.9142											2	2	0.564373	1
ENSG00000075223	SEMA3C		#N/A	#N/A	#N/A	#N/A	#N/A	#N/A		0				4	3	0.404743	1	0.2188	0.602	0.3477											2	2	0.0482457	1
ENSG00000081842	PCDHA6		#N/A	#N/A	#N/A	#N/A	#N/A	#N/A		0				4	4																3	3	1	1
ENSG00000084636	COL16A1		#N/A	#N/A	#N/A	#N/A	#N/A	#N/A		0				4	4																3	3	0.387607	1
ENSG00000086205	FOLH1		#N/A	#N/A	#N/A	#N/A	#N/A	#N/A		0				4	4																4	4	0.0668141	1
ENSG00000087116	ADAMTS2		#N/A	#N/A	#N/A	#N/A	#N/A	#N/A		0				4	4	0.914226	1	0.6053	0.8125	0.7264											2	2	0.946839	1
ENSG00000090402	SI		#N/A	#N/A	#N/A	#N/A	#N/A	#N/A		0				4	4																3	3	0.966819	1
ENSG00000101160	CTSZ		#N/A	#N/A	#N/A	#N/A	#N/A	#N/A		0				4	2	0.0136851	0.13166	0.1019	0.0271	0.1207											3	2	0.0251778	1
ENSG00000101977	MCF2		#N/A	#N/A	#N/A	#N/A	#N/A	#N/A		0				4	2																3	1	0.999608	1
ENSG00000103449	SALL1		#N/A	#N/A	#N/A	#N/A	#N/A	#N/A		0				4	4																1	1	0.525929	1
ENSG00000105278	ZFR2		#N/A	#N/A	#N/A	#N/A	#N/A	#N/A		0				4	3																4	3	0.103793	1
ENSG00000105357	MYH14		#N/A	#N/A	#N/A	#N/A	#N/A	#N/A		0				4	4	0.184305	0.694879	0.1493	0.2767	0.2951											3	3	0.995798	1
ENSG00000105929	ATP6V0A4		#N/A	#N/A	#N/A	#N/A	#N/A	#N/A		0				4	4																2	2	0.0875437	1
ENSG00000106278	PTPRZ1		#N/A	#N/A	#N/A	#N/A	#N/A	#N/A		0				4	4																4	4	0.572712	1
ENSG00000106772	PRUNE2		#N/A	#N/A	#N/A	#N/A	#N/A	#N/A		0				4	4	0.904061	1	0.9047	0.5842	0.6414											3	3	0.998046	1
ENSG00000107282	APBA1		#N/A	#N/A	#N/A	#N/A	#N/A	#N/A		0				4	4	0.978544	1	0.734	0.8555	0.8891											1	1	0.999174	1
ENSG00000109063	MYH3		#N/A	#N/A	#N/A	#N/A	#N/A	#N/A		0				4	4																2	2	0.152199	1
ENSG00000111012	CYP27B1		#N/A	#N/A	#N/A	#N/A	#N/A	#N/A		0				4	4																1	1	0.999992	1
ENSG00000113448	PDE4D		#N/A	#N/A	#N/A	#N/A	#N/A	#N/A		0				4	3	0.387936	1	0.242	0.28	0.625											3	3	0.942847	1
ENSG00000116641	DOCK7		#N/A	#N/A	#N/A	#N/A	#N/A	#N/A		0				4	2																3	1	0.809444	1
ENSG00000118160	SLC8A2		#N/A	#N/A	#N/A	#N/A	#N/A	#N/A		0				4	4																3	3	0.264459	1
ENSG00000118492	ADGB		#N/A	#N/A	#N/A	#N/A	#N/A	#N/A		0				4	4																4	4
ENSG00000118946	PCDH17		#N/A	#N/A	#N/A	#N/A	#N/A	#N/A		0				4	3	0.94359	1	0.7072	0.6731	0.8891											2	1	0.999436	1
ENSG00000119283	TRIM67		#N/A	#N/A	#N/A	#N/A	#N/A	#N/A		0				4	4																2	2	0.507862	1
ENSG00000121904	CSMD2		#N/A	#N/A	#N/A	#N/A	#N/A	#N/A		0				4	3																3	2	0.999995	1
ENSG00000127603	MACF1		#N/A	#N/A	#N/A	#N/A	#N/A	#N/A		0				4	4	0.999595	1	0.9318	0.9595	0.9732											1	1	0.997458	1
ENSG00000130294	KIF1A		#N/A	#N/A	#N/A	#N/A	#N/A	#N/A		0				4	4																4	4	0.0413563	1
ENSG00000130589	HELZ2		#N/A	#N/A	#N/A	#N/A	#N/A	#N/A		0				4	4																3	3
ENSG00000133138	TBC1D8B		#N/A	#N/A	#N/A	#N/A	#N/A	#N/A		0				4	3	0.721128	1	0.5808	0.4318	0.6362											4	3	0.0440763	1
ENSG00000136099	PCDH8		#N/A	#N/A	#N/A	#N/A	#N/A	#N/A		0				4	4																2	2	0.738361	1
ENSG00000136244	IL6		#N/A	#N/A	#N/A	#N/A	#N/A	#N/A		0				4	3																3	3	0.000143484	0.108256
ENSG00000138650	PCDH10		#N/A	#N/A	#N/A	#N/A	#N/A	#N/A		0				4	4																3	3	0.356872	1
ENSG00000139767	SRRM4		#N/A	#N/A	#N/A	#N/A	#N/A	#N/A		0				4	4																3	3	0.940508	1
ENSG00000143631	FLG		#N/A	#N/A	#N/A	#N/A	#N/A	#N/A		0				4	4																4	4	0.482197	1
ENSG00000145780	FEM1C		#N/A	#N/A	#N/A	#N/A	#N/A	#N/A		0				4	4	0.5056	1	0.3975	0.4238	0.4188											3	3	1	1
ENSG00000145934	TENM2		#N/A	#N/A	#N/A	#N/A	#N/A	#N/A		0				4	4																3	3	1	1
ENSG00000150893	FREM2		#N/A	#N/A	#N/A	#N/A	#N/A	#N/A		0				4	4																4	4	0.848755	1
ENSG00000151458	ANKRD50		#N/A	#N/A	#N/A	#N/A	#N/A	#N/A		0				4	4	0.798506	1	0.7972	0.7176	0.3744											3	3	0.999996	1
ENSG00000151623	NR3C2		#N/A	#N/A	#N/A	#N/A	#N/A	#N/A		0				4	4	0.995385	1	0.8355	0.9019	0.9558											1	1	1	1
ENSG00000152518	ZFP36L2		#N/A	#N/A	#N/A	#N/A	#N/A	#N/A		0				4	4	0.999501	1	0.9435	0.9548	0.9558											1	1	0.999997	1
ENSG00000152818	UTRN		#N/A	#N/A	#N/A	#N/A	#N/A	#N/A		0				4	3	0.0231468	0.181213	0.1402	0.1077	0.0436											4	3	0.895532	1
ENSG00000153707	PTPRD		#N/A	#N/A	#N/A	#N/A	#N/A	#N/A		0				4	4	0.49332	1	0.3871	0.345	0.5026											2	2	1	1
ENSG00000153956	CACNA2D1		#N/A	#N/A	#N/A	#N/A	#N/A	#N/A		0				4	3																2	2	0.360647	1
ENSG00000158373	HIST1H2BD		#N/A	#N/A	#N/A	#N/A	#N/A	#N/A		0				4	3	1	1	1	0.9997	1													1	1
ENSG00000160145	KALRN		#N/A	#N/A	#N/A	#N/A	#N/A	#N/A		0				4	3	0.160471	0.670935	0.2762	0.2954	0.1207											4	3	0.735994	1
ENSG00000160746	ANO10		#N/A	#N/A	#N/A	#N/A	#N/A	#N/A		0				4	4	0.653801	1	0.4969	0.5402	0.4633											3	3	1	1
ENSG00000161681	SHANK1		#N/A	#N/A	#N/A	#N/A	#N/A	#N/A		0				4	4																2	2	0.772756	1
ENSG00000163395	IGFN1		#N/A	#N/A	#N/A	#N/A	#N/A	#N/A		0				4	4																3	3	0.999648	1
ENSG00000163702	IL17RC		#N/A	#N/A	#N/A	#N/A	#N/A	#N/A		0				4	4	0.705306	1	0.5989	0.5239	0.4795											2	2	0.0856522	1
ENSG00000166341	DCHS1		#N/A	#N/A	#N/A	#N/A	#N/A	#N/A		0				4	4	0.719316	1	0.5449	0.4652	0.6252											3	3	0.579018	1
ENSG00000168356	SCN11A		#N/A	#N/A	#N/A	#N/A	#N/A	#N/A		0				4	4																2	2	0.444609	1
ENSG00000169851	PCDH7		#N/A	#N/A	#N/A	#N/A	#N/A	#N/A		0				4	3	0.0321653	0.216244	0.0765	0.1359	0.0978											3	3	0.0253153	1
ENSG00000171223	JUNB		#N/A	#N/A	#N/A	-0.624625	#N/A	#N/A		0				4	2	0.282491	0.890565	0.3715	0.1986	0.3293											4	2	0.0218527	1
ENSG00000171988	JMJD1C		#N/A	#N/A	#N/A	#N/A	#N/A	#N/A		0				4	3	0.75539	1	0.5644	0.5885	0.5462											2	2	0.997434	1
ENSG00000172578	KLHL6		#N/A	#N/A	#N/A	#N/A	#N/A	#N/A		0				4	4																2	2	0.00476078	1
ENSG00000175718	RBMXL3		#N/A	#N/A	#N/A	#N/A	#N/A	#N/A		0				4	3																2	2
ENSG00000176749	CDK5R1		#N/A	#N/A	#N/A	#N/A	#N/A	#N/A		0				4	2																3	2	0.0101308	1
ENSG00000180347	CCDC129		#N/A	#N/A	#N/A	#N/A	#N/A	#N/A		0				4	4																3	3	0.990166	1
ENSG00000181409	AATK		#N/A	#N/A	#N/A	#N/A	#N/A	#N/A		0				4	4																3	3	0.158527	1
ENSG00000183598	HIST2H3D		#N/A	#N/A	#N/A	#N/A	#N/A	#N/A		0				4	3																2	2	0.999991	1
ENSG00000185958	FAM186A		#N/A	#N/A	#N/A	#N/A	#N/A	#N/A		0				4	4																4	4
ENSG00000186487	MYT1L		#N/A	#N/A	#N/A	#N/A	#N/A	#N/A		0				4	4																2	2	0.971981	1
ENSG00000187240	DYNC2H1		#N/A	#N/A	#N/A	#N/A	#N/A	#N/A		0				4	4	0.914871	1	0.663	0.6584	0.8212											2	2	0.999571	1
ENSG00000187837	HIST1H1C		#N/A	#N/A	#N/A	#N/A	#N/A	#N/A		0				4	4	0.603867	1	0.4641	0.4492	0.4953											3	3	0.458977	1
ENSG00000188779	SKOR1		#N/A	#N/A	#N/A	#N/A	#N/A	#N/A		0				4	3																1	1	0.0653155	1
ENSG00000189056	RELN		#N/A	#N/A	#N/A	#N/A	#N/A	#N/A		0				4	4																2	2	0.89031	1
ENSG00000189186	DCAF8L2		#N/A	#N/A	#N/A	#N/A	#N/A	#N/A		0				4	4																3	3
ENSG00000196331	HIST1H2BO		#N/A	#N/A	#N/A	#N/A	#N/A	#N/A		0				4	2																2	1
ENSG00000196787	HIST1H2AG		#N/A	#N/A	#N/A	#N/A	#N/A	#N/A		0				4	4																1	1	0.917239	1
ENSG00000197321	SVIL		#N/A	#N/A	#N/A	#N/A	#N/A	#N/A		0				4	4	0.996477	1	0.9833	0.8636	0.8744											2	2	0.752826	1
ENSG00000197653	DNAH10		#N/A	#N/A	#N/A	#N/A	#N/A	#N/A		0				4	4																3	3	0.572494	1
ENSG00000197903	HIST1H2BK		#N/A	0.251251	#N/A	#N/A	#N/A	#N/A		0				4	3	0.0112276	0.113909	0.1606	0.0194	0.0831											3	3	0.224692	1
ENSG00000197914	HIST1H4K		#N/A	#N/A	#N/A	#N/A	#N/A	#N/A		0				4	3																2	2
ENSG00000198838	RYR3		#N/A	#N/A	#N/A	#N/A	#N/A	#N/A		0				4	4																3	3	0.999999	1
ENSG00000204262	COL5A2		#N/A	#N/A	#N/A	#N/A	#N/A	#N/A		0				4	4																1	1	0.999749	1
ENSG00000204287	HLA-DRA		#N/A	#N/A	#N/A	#N/A	#N/A	#N/A		0				4	3																3	2	0.00103808	0.611882
ENSG00000204969	PCDHA2		#N/A	#N/A	#N/A	#N/A	#N/A	#N/A		0				4	4																2	2	0.762963	1
ENSG00000211904	IGHJ2		#N/A	#N/A	#N/A	#N/A	#N/A	#N/A		0				4	2																3	2
ENSG00000211938	IGHV3-7		#N/A	#N/A	#N/A	#N/A	#N/A	#N/A		0				4	1																3	1
ENSG00000211939	IGHV1-8		#N/A	#N/A	#N/A	#N/A	#N/A	#N/A		0				4	1																3	1
ENSG00000215853	RPTN		#N/A	#N/A	#N/A	#N/A	#N/A	#N/A		0				4	3																2	2	0.108259	1
ENSG00000253364			#N/A	#N/A	#N/A	#N/A	#N/A	#N/A		0				4	4
ENSG00000257743			#N/A	#N/A	#N/A	#N/A	#N/A	#N/A		0				4	4																3	3
ENSG00000001626	CFTR		#N/A	#N/A	#N/A	#N/A	#N/A	#N/A		0				3	3																2	2	0.735585	1
ENSG00000003436	TFPI		#N/A	#N/A	#N/A	#N/A	#N/A	#N/A		0				3	2	0.30486	0.913075	0.2986	0.1969	0.4703											2	2	0.227838	1
ENSG00000007314	SCN4A		#N/A	#N/A	#N/A	#N/A	#N/A	#N/A		0				3	3																1	1	0.504052	1
ENSG00000010379	SLC6A13		#N/A	#N/A	#N/A	#N/A	#N/A	#N/A		0				3	3																3	3	0.179078	1
ENSG00000021826	CPS1		#N/A	#N/A	#N/A	#N/A	#N/A	#N/A		0				3	3																3	3	0.181839	1
ENSG00000031003	FAM13B		#N/A	#N/A	#N/A	#N/A	#N/A	#N/A		0				3	2	0.74655	1	0.4687	0.5311	0.7049											2	1	0.681128	1
ENSG00000038295	TLL1		#N/A	#N/A	#N/A	#N/A	#N/A	#N/A		0				3	2																1	1	0.676946	1
ENSG00000038382	TRIO		#N/A	#N/A	#N/A	#N/A	#N/A	#N/A		0				3	3	0.495861	1	0.2365	0.509	0.5634											2	2	0.998265	1
ENSG00000041515	MYO16		#N/A	#N/A	#N/A	#N/A	#N/A	#N/A		0				3	3																2	2	1	1
ENSG00000044459	CNTLN		#N/A	#N/A	#N/A	#N/A	#N/A	#N/A		0				3	3	0.585023	1	0.6676	0.342	0.4212											2	2	0.0821891	1
ENSG00000055813	CCDC85A		#N/A	#N/A	#N/A	#N/A	#N/A	#N/A		0				3	3																3	3	0.312759	1
ENSG00000058453	CROCC		#N/A	#N/A	#N/A	#N/A	#N/A	#N/A		0				3	3	0.997375	1	1	0.8448	0.9055											1	1	0.88929	1
ENSG00000059122	FLYWCH1		#N/A	#N/A	#N/A	#N/A	#N/A	#N/A		0				3	3	0.713834	1	0.7482	0.5479	0.3788											2	2	0.0140344	1
ENSG00000060718	COL11A1		#N/A	#N/A	#N/A	#N/A	#N/A	#N/A		0				3	3																3	3	0.223609	1
ENSG00000063244	U2AF2		#N/A	#N/A	#N/A	#N/A	#N/A	#N/A		0				3	3																2	2	0.0135396	1
ENSG00000063438	AHRR		#N/A	#N/A	#N/A	#N/A	#N/A	#N/A		0				3	2																1	1	0.940148	1
ENSG00000064687	ABCA7		#N/A	#N/A	#N/A	#N/A	#N/A	#N/A		0				3	3	0.666489	1	0.4617	0.3774	0.748											3	3	0.933518	1
ENSG00000067066	SP100		#N/A	#N/A	#N/A	#N/A	#N/A	#N/A		0				3	3	0.998546	1	0.8883	0.9636	0.9401											1	1	0.867498	1
ENSG00000068724	TTC7A		#N/A	#N/A	#N/A	#N/A	#N/A	#N/A		0				3	3	0.95389	1	0.8111	0.7541	0.7414											1	1	0.136697	1
ENSG00000069188	SDK2		#N/A	#N/A	#N/A	#N/A	#N/A	#N/A		0				3	2																2	2	0.871502	1
ENSG00000069431	ABCC9		#N/A	#N/A	#N/A	#N/A	#N/A	#N/A		0				3	3	0.933307	1	0.7992	0.7053	0.7049											2	2	0.780472	1
ENSG00000070018	LRP6		#N/A	#N/A	#N/A	#N/A	#N/A	#N/A		0				3	3	0.636685	1	0.6018	0.3181	0.6097											2	2	0.403645	1
ENSG00000070182	SPTB		#N/A	#N/A	#N/A	#N/A	#N/A	#N/A		0				3	3	0.301741	0.910117	0.5678	0.2469	0.1938											3	3	0.995373	1
ENSG00000070985	TRPM5		#N/A	#N/A	#N/A	#N/A	#N/A	#N/A		0				3	3																1	1	0.995593	1
ENSG00000072195	SPEG		#N/A	#N/A	#N/A	#N/A	#N/A	#N/A		0				3	3																2	2	1	1
ENSG00000073150	PANX2		#N/A	#N/A	#N/A	#N/A	#N/A	#N/A		0				3	3																1	1	0.838698	1
ENSG00000073734	ABCB11		#N/A	#N/A	#N/A	#N/A	#N/A	#N/A		0				3	3																3	3	0.999834	1
ENSG00000073849	ST6GAL1		#N/A	#N/A	#N/A	#N/A	#N/A	#N/A		0				3	3	0.967482	1	0.7171	0.7704	0.9111											2	2	1	1
ENSG00000074855	ANO8		#N/A	#N/A	#N/A	#N/A	#N/A	#N/A		0				3	3	0.943477	1	1		0.6832											2	2	0.430228	1
ENSG00000075213	SEMA3A		#N/A	#N/A	#N/A	#N/A	#N/A	#N/A		0				3	3																3	3	0.473693	1
ENSG00000075624	ACTB		#N/A	#N/A	#N/A	0.336336	#N/A	#N/A		0				3	2	0.10548	0.498794	0.6452	0.0339												2	2	0.0238428	1
ENSG00000076201	PTPN23		#N/A	#N/A	#N/A	#N/A	#N/A	#N/A		0				3	3	0.999263	1	0.9685	0.9516	0.9142											1	1	0.999803	1
ENSG00000078142	PIK3C3		#N/A	#N/A	#N/A	#N/A	#N/A	#N/A		0				3	3	0.986861	1	0.8814	0.7935	0.882											1	1	0.997578	1
ENSG00000078814	MYH7B		#N/A	#N/A	#N/A	#N/A	#N/A	#N/A		0				3	3																1	1	0.303613	1
ENSG00000079102	RUNX1T1		#N/A	#N/A	#N/A	#N/A	#N/A	#N/A		0	TRUE			3	3	0.379389	1	0.557	0.3468	0.2105											3	3	0.795562	1
ENSG00000080166	DCT		#N/A	#N/A	#N/A	#N/A	#N/A	#N/A		0				3	3																3	3	0.226363	1
ENSG00000081138	CDH7		#N/A	#N/A	#N/A	#N/A	#N/A	#N/A		0				3	3																3	3	0.0415533	1
ENSG00000081479	LRP2		#N/A	#N/A	#N/A	#N/A	#N/A	#N/A		0				3	3																2	2	0.971479	1
ENSG00000083454	P2RX5		#N/A	#N/A	#N/A	#N/A	#N/A	#N/A		0				3	3																1	1	1	1
ENSG00000088387	DOCK9		#N/A	#N/A	#N/A	#N/A	#N/A	#N/A		0				3	3	0.50702	1	0.8214		0.2324											3	3	0.345507	1
ENSG00000088826	SMOX		#N/A	#N/A	#N/A	#N/A	#N/A	#N/A		0				3	3	0.74655	1	0.4687	0.5311	0.7049													0.949654	1
ENSG00000090863	GLG1		#N/A	#N/A	#N/A	#N/A	#N/A	#N/A		0				3	2	0.28809	0.893078	0.2369	0.3957	0.2679											2	2	0.219207	1
ENSG00000099139	PCSK5		#N/A	#N/A	#N/A	#N/A	#N/A	#N/A		0				3	3																2	2	0.995768	1
ENSG00000100242	SUN2		#N/A	#N/A	#N/A	#N/A	#N/A	#N/A		0				3	3	0.600727	1	0.2639	0.7336	0.5271											2	2	0.252496	1
ENSG00000100767	PAPLN		#N/A	#N/A	#N/A	#N/A	#N/A	#N/A		0				3	3	0.966454	1	0.7709	0.843	0.7679											2	2	0.36948	1
ENSG00000101958	GLRA2		#N/A	#N/A	#N/A	#N/A	#N/A	#N/A		0				3	3																2	2	0.999964	1
ENSG00000102158	MAGT1		#N/A	#N/A	#N/A	#N/A	#N/A	#N/A		0				3	3	0.0206749	0.181213	0.0912	0.0516	0.1207											3	3	0.00455971	1
ENSG00000102290	PCDH11X		#N/A	#N/A	#N/A	#N/A	#N/A	#N/A		0				3	3																1	1	1	1
ENSG00000102445	KIAA0226L		#N/A	#N/A	#N/A	#N/A	#N/A	#N/A		0				3	2																		0.207391	1
ENSG00000103657	HERC1		#N/A	#N/A	#N/A	#N/A	#N/A	#N/A		0				3	3	0.403825	1	0.639	0.45	0.1586											3	3	0.997456	1
ENSG00000104237	RP1		#N/A	#N/A	#N/A	#N/A	#N/A	#N/A		0				3	3																2	2	0.95493	1
ENSG00000104299	INTS9		#N/A	#N/A	#N/A	#N/A	#N/A	#N/A		0				3	3	0.18624	0.697463	0.2056	0.2785	0.2164											3	3	0.594959	1
ENSG00000105137	SYDE1		#N/A	#N/A	#N/A	#N/A	#N/A	#N/A		0				3	3	1	1	1	0.9996	1											1	1	0.636294	1
ENSG00000105750	ZNF85		#N/A	#N/A	#N/A	#N/A	#N/A	#N/A		0				3	3																1	1	0.99149	1
ENSG00000107186	MPDZ		#N/A	#N/A	#N/A	#N/A	#N/A	#N/A		0				3	3	0.989947	1	0.7747	0.8818	0.9457											1	1	1	1
ENSG00000107290	SETX		#N/A	#N/A	#N/A	#N/A	#N/A	#N/A		0				3	2																3	2	0.900066	1
ENSG00000109181	UGT2B10		#N/A	#N/A	#N/A	#N/A	#N/A	#N/A		0				3	3																3	3	0.817795	1
ENSG00000109265	KIAA1211		#N/A	#N/A	#N/A	#N/A	#N/A	#N/A		0				3	3	0.607335	1	0.7695	0.4298	0.3163											3	3	0.334611	1
ENSG00000110002	VWA5A		#N/A	#N/A	#N/A	#N/A	#N/A	#N/A		0				3	3	0.0569284	0.360868	0.2061	0.0886	0.1207											2	2	0.916386	1
ENSG00000110975	SYT10		#N/A	#N/A	#N/A	#N/A	#N/A	#N/A		0				3	3																2	2	0.358728	1
ENSG00000111642	CHD4		#N/A	#N/A	#N/A	#N/A	#N/A	#N/A		0				3	3	0.0105301	0.113909	0.0962	0.0569	0.0436											3	3	0.260952	1
ENSG00000114200	BCHE		#N/A	#N/A	#N/A	#N/A	#N/A	#N/A		0				3	2																3	2	0.932643	1
ENSG00000114270	COL7A1		#N/A	#N/A	#N/A	#N/A	#N/A	#N/A		0				3	2																2	1	0.991705	1
ENSG00000115183	TANC1		#N/A	#N/A	#N/A	#N/A	#N/A	#N/A		0				3	3	0.91293	1	0.7598	0.6451	0.7239											2	2	0.572619	1
ENSG00000115257	PCSK4		#N/A	#N/A	#N/A	#N/A	#N/A	#N/A		0				3	3																3	3	0.0158035	1
ENSG00000116690	PRG4		#N/A	#N/A	#N/A	#N/A	#N/A	#N/A		0				3	3																1	1	0.253728	1
ENSG00000116731	PRDM2		#N/A	#N/A	#N/A	#N/A	#N/A	#N/A		0				3	3	0.886646	1	0.7789	0.6106	0.6548											2	2	0.619756	1
ENSG00000116991	SIPA1L2		#N/A	#N/A	#N/A	#N/A	#N/A	#N/A		0				3	3	0.467716	1	0.2742	0.4752	0.4633											2	2	0.999985	1
ENSG00000118308	LRMP		#N/A	#N/A	#N/A	#N/A	#N/A	#N/A		0				3	3																2	2	0.00743721	1
ENSG00000118503	TNFAIP3		#N/A	-0.489489	#N/A	#N/A	#N/A	#N/A		0	TRUE			3	3	0.0154057	0.145702	0.0544	0.0591	0.1207											2	2	0.0310613	1
ENSG00000119522	DENND1A		#N/A	#N/A	#N/A	#N/A	#N/A	#N/A		0				3	3	0.971729	1	0.9098	0.7403	0.7756											1	1	0.99401	1
ENSG00000124529	HIST1H4B		#N/A	#N/A	#N/A	#N/A	#N/A	#N/A		0				3	3
ENSG00000124635	HIST1H2BJ		#N/A	#N/A	#N/A	#N/A	#N/A	#N/A		0				3	3																		1	1
ENSG00000124721	DNAH8		#N/A	#N/A	#N/A	#N/A	#N/A	#N/A		0				3	3																3	3	0.99908	1
ENSG00000125813	PAX1		#N/A	#N/A	#N/A	#N/A	#N/A	#N/A		0				3	3																2	2	0.389844	1
ENSG00000126838	PZP		#N/A	#N/A	#N/A	#N/A	#N/A	#N/A		0				3	2																3	2	0.311594	1
ENSG00000127903	ZNF835		#N/A	#N/A	#N/A	#N/A	#N/A	#N/A		0				3	3																3	3	0.199038	1
ENSG00000128512	DOCK4		#N/A	#N/A	#N/A	#N/A	#N/A	#N/A		0				3	3	0.974069	1	0.7311	0.8213	0.8891											1	1	1	1
ENSG00000128849	CGNL1		#N/A	#N/A	#N/A	#N/A	#N/A	#N/A		0				3	3	0.112291	0.522154	0.1611	0.2191	0.1637											3	3	0.361077	1
ENSG00000130827	PLXNA3		#N/A	#N/A	#N/A	#N/A	#N/A	#N/A		0				3	3	0.964038	1	0.7072	0.7782	0.8891											1	1	0.509377	1
ENSG00000131018	SYNE1		#N/A	#N/A	#N/A	#N/A	#N/A	#N/A		0				3	3	0.424663	1	0.2556	0.4232	0.4633											2	2	0.999994	1
ENSG00000131196	NFATC1		#N/A	#N/A	#N/A	#N/A	#N/A	#N/A		0				3	2	0.95975	1	0.7538	0.8907	0.7049											1	1	0.999976	1
ENSG00000132669	RIN2		#N/A	#N/A	#N/A	#N/A	#N/A	#N/A		0				3	3	0.639189	1	0.6477	0.5378	0.3382											3	3	0.277849	1
ENSG00000133110	POSTN		#N/A	#N/A	#N/A	#N/A	#N/A	#N/A		0				3	3	0.977867	1	0.7209	0.8649	0.8891											1	1	0.999756	1
ENSG00000134668	SPOCD1		#N/A	#N/A	#N/A	#N/A	#N/A	#N/A		0				3	3																3	3	0.215268	1
ENSG00000134686	PHC2		#N/A	#N/A	#N/A	#N/A	#N/A	#N/A		0				3	3	0.982394	1	0.768	0.8534	0.8891											1	1	1	1
ENSG00000134760	DSG1		#N/A	#N/A	#N/A	#N/A	#N/A	#N/A		0				3	3																1	1	0.214829	1
ENSG00000134775	FHOD3		#N/A	#N/A	#N/A	#N/A	#N/A	#N/A		0				3	3	0.467275	1	0.6307	0.2994	0.3191											3	3	0.0874255	1
ENSG00000136011	STAB2		#N/A	#N/A	#N/A	#N/A	#N/A	#N/A		0				3	2																2	2	0.757397	1
ENSG00000136490	LIMD2		#N/A	#N/A	#N/A	#N/A	#N/A	#N/A		0				3	2																1	1	0.00184261	0.914613
ENSG00000136546	SCN7A		#N/A	#N/A	#N/A	#N/A	#N/A	#N/A		0				3	3																3	3	0.960736	1
ENSG00000136709	WDR33		#N/A	#N/A	#N/A	#N/A	#N/A	#N/A		0				3	3	0.407928	1	0.3297	0.6565	0.2147											3	3	0.084146	1
ENSG00000136861	CDK5RAP2		#N/A	#N/A	#N/A	#N/A	#N/A	#N/A		0				3	3	0.335482	0.969942	0.2231	0.4443	0.3293											2	2	0.0606889	1
ENSG00000137501	SYTL2		#N/A	#N/A	#N/A	#N/A	#N/A	#N/A		0				3	2	0.877931	1	0.8331	0.8342	0.4303											2	2	0.291635	1
ENSG00000137642	SORL1		#N/A	#N/A	#N/A	#N/A	#N/A	#N/A		0				3	2	0.58689	1	0.5476	0.6385	0.277											2	2	0.683056	1
ENSG00000137812	CASC5		#N/A	#N/A	#N/A	#N/A	#N/A	#N/A		0				3	3	0.544672	1	0.5584	0.3851	0.383											2	2	0.489904	1
ENSG00000137877	SPTBN5		#N/A	#N/A	#N/A	#N/A	#N/A	#N/A		0				3	3																1	1	0.959241	1
ENSG00000138640	FAM13A		#N/A	#N/A	#N/A	#N/A	#N/A	#N/A		0				3	3	0.934649	1	0.6852	0.7884	0.7414											1	1	0.604854	1
ENSG00000139304	PTPRQ		#N/A	#N/A	#N/A	#N/A	#N/A	#N/A		0				3	2																1	1
ENSG00000139618	BRCA2		#N/A	#N/A	#N/A	#N/A	#N/A	#N/A		0	TRUE			3	2	0.095772	0.47715	0.1148	0.2398	0.1666											3	2	0.998398	1
ENSG00000139915	MDGA2		#N/A	#N/A	#N/A	#N/A	#N/A	#N/A		0				3	3																3	3	0.556678	1
ENSG00000140538	NTRK3		#N/A	#N/A	#N/A	#N/A	#N/A	#N/A		0	TRUE			3	3	0.867827	1	0.4909	0.8256	0.7049											1	1	1	1
ENSG00000141200	KIF2B		#N/A	#N/A	#N/A	#N/A	#N/A	#N/A		0				3	3																1	1	0.988695	1
ENSG00000142235	LMTK3		#N/A	#N/A	#N/A	#N/A	#N/A	#N/A		0				3	3	0.965566	1	0.901	0.8907	0.6173											2	2	0.504454	1
ENSG00000142347	MYO1F		#N/A	#N/A	#N/A	#N/A	#N/A	#N/A		0				3	3																2	2	0.998511	1
ENSG00000142621	FHAD1		#N/A	#N/A	#N/A	#N/A	#N/A	#N/A		0				3	2																3	2
ENSG00000143067	ZNF697		#N/A	#N/A	#N/A	#N/A	#N/A	#N/A		0				3	3	0.897169	1	0.7537	0.6004	0.7239											3	3	0.0857556	1
ENSG00000143384	MCL1		#N/A	#N/A	#N/A	#N/A	#N/A	#N/A		0				3	3	0.999585	1	0.9586	0.9689	0.9357											1	1	1	1
ENSG00000144229	THSD7B		#N/A	#N/A	#N/A	#N/A	#N/A	#N/A		0				3	3																3	3	0.979517	1
ENSG00000144285	SCN1A		#N/A	#N/A	#N/A	#N/A	#N/A	#N/A		0				3	3																2	2	1	1
ENSG00000144452	ABCA12		#N/A	#N/A	#N/A	#N/A	#N/A	#N/A		0				3	2																1	1	0.994398	1
ENSG00000145362	ANK2		#N/A	#N/A	#N/A	#N/A	#N/A	#N/A		0				3	3	0.974729	1	0.8287	0.7884	0.8223											1	1	0.986098	1
ENSG00000145526	CDH18		#N/A	#N/A	#N/A	#N/A	#N/A	#N/A		0				3	2																3	2	0.999991	1
ENSG00000146839	ZAN		#N/A	#N/A	#N/A	#N/A	#N/A	#N/A		0				3	3																2	2	0.999867	1
ENSG00000147251	DOCK11		#N/A	#N/A	#N/A	#N/A	#N/A	#N/A		0				3	3	0.7589	1	0.4909	0.5313	0.7049											2	2	0.625223	1
ENSG00000147485	PXDNL		#N/A	#N/A	#N/A	#N/A	#N/A	#N/A		0				3	3																1	1	0.997766	1
ENSG00000147905	ZCCHC7		#N/A	#N/A	#N/A	#N/A	#N/A	#N/A		0				3	2	0.174342	0.687297	0.2441	0.1731	0.2647											2	2	0.15836	1
ENSG00000148396	SEC16A		#N/A	#N/A	#N/A	#N/A	#N/A	#N/A		0				3	3	0.95609	1	0.7937	0.7968	0.7284											3	3	0.320548	1
ENSG00000148541	FAM13C		#N/A	#N/A	#N/A	#N/A	#N/A	#N/A		0				3	3																1	1	0.863132	1
ENSG00000148773	MKI67		#N/A	#N/A	#N/A	#N/A	#N/A	#N/A		0				3	3	0.886167	1	0.4899	0.7943	0.7985											2	2	0.822691	1
ENSG00000149503	INCENP		#N/A	#N/A	#N/A	#N/A	#N/A	#N/A		0				3	1																1	1	0.22078	1
ENSG00000150471	LPHN3		#N/A	#N/A	#N/A	#N/A	#N/A	#N/A		0				3	3																2	2	1	1
ENSG00000150760	DOCK1		#N/A	#N/A	#N/A	#N/A	#N/A	#N/A		0				3	3	0.931057	1	0.8792	0.5977	0.7462											2	2	1	1
ENSG00000150907	FOXO1		#N/A	#N/A	#N/A	#N/A	#N/A	#N/A		0	TRUE			3	2	0.0726636	0.401122	0.1913	0.1341	0.1207											2	2	0.101641	1
ENSG00000151012	SLC7A11		#N/A	#N/A	#N/A	#N/A	#N/A	#N/A		0				3	3	0.55887	1	0.7711	0.4074	0.277											2	2	0.0206483	1
ENSG00000151276	MAGI1		#N/A	#N/A	#N/A	#N/A	#N/A	#N/A		0				3	3	0.993247	1	0.8866	0.8501	0.91											1	1	1	1
ENSG00000151835	SACS		#N/A	#N/A	#N/A	#N/A	#N/A	#N/A		0				3	3	0.459191	1	0.2365	0.4899	0.5026											2	2	0.97329	1
ENSG00000151952	TMEM132D		#N/A	#N/A	#N/A	#N/A	#N/A	#N/A		0				3	3																2	2	0.225725	1
ENSG00000152382	TADA1		#N/A	#N/A	#N/A	#N/A	#N/A	#N/A		0				3	3	0.74325	1	0.426	0.6071	0.6701											2	2	0.24021	1
ENSG00000152591	DSPP		#N/A	#N/A	#N/A	#N/A	#N/A	#N/A		0				3	2																2	1	0.764834	1
ENSG00000152910	CNTNAP4		#N/A	#N/A	#N/A	#N/A	#N/A	#N/A		0				3	3																3	3	0.950042	1
ENSG00000152926	ZNF117		#N/A	#N/A	#N/A	#N/A	#N/A	#N/A		0				3	3	0.999977	1	0.9737	0.9746	1											1	1	0.999965	1
ENSG00000152977	ZIC1		#N/A	#N/A	#N/A	#N/A	#N/A	#N/A		0				3	2																2	2	0.799014	1
ENSG00000153823	PID1		#N/A	#N/A	#N/A	#N/A	#N/A	#N/A		0				3	3																1	1	1	1
ENSG00000154783	FGD5		#N/A	#N/A	#N/A	#N/A	#N/A	#N/A		0				3	3	0.990296	1	0.8395	0.8705	0.8891											1	1	0.487858	1
ENSG00000155052	CNTNAP5		#N/A	#N/A	#N/A	#N/A	#N/A	#N/A		0				3	3																3	3	0.300418	1
ENSG00000155495	MAGEC1		#N/A	#N/A	#N/A	#N/A	#N/A	#N/A		0				3	3																2	2	0.760611	1
ENSG00000156127	BATF		#N/A	#N/A	#N/A	#N/A	#N/A	#N/A		0				3	2																3	2	0.00154858	0.834552
ENSG00000157654	PALM2-AKAP2		#N/A	#N/A	#N/A	#N/A	#N/A	#N/A		0				3	3	0.882782	1	0.6519	0.6287	0.7462											2	2	1	1
ENSG00000158290	CUL4B		#N/A	#N/A	#N/A	#N/A	#N/A	#N/A		0				3	3	0.1947	0.707089	0.4518	0.2265	0.1298											3	3	0.0983458	1
ENSG00000158321	AUTS2		#N/A	#N/A	#N/A	#N/A	#N/A	#N/A		0				3	3	0.998272	1	0.9044	0.9536	0.9204											1	1	1	1
ENSG00000160161	CILP2		#N/A	#N/A	#N/A	#N/A	#N/A	#N/A		0				3	3																3	3	0.639758	1
ENSG00000160856	FCRL3		#N/A	#N/A	#N/A	#N/A	#N/A	#N/A		0				3	3																1	1	0.0354435	1
ENSG00000162086	ZNF75A		#N/A	#N/A	#N/A	#N/A	#N/A	#N/A		0				3	1																2	1	0.127258	1
ENSG00000162408	NOL9		#N/A	-0.234234	#N/A	#N/A	#N/A	#N/A		0				3	2	0.841519	1	0.872	0.597	0.4898											2	2	0.696305	1
ENSG00000162621	LRRC53		#N/A	#N/A	#N/A	#N/A	#N/A	#N/A		0				3	3																3	3
ENSG00000162849	KIF26B		#N/A	#N/A	#N/A	#N/A	#N/A	#N/A		0				3	3	0.836643	1	0.764	0.5189	0.6302											2	2	0.448365	1
ENSG00000163157	TMOD4		#N/A	#N/A	#N/A	#N/A	#N/A	#N/A		0				3	3																3	3	0.0330336	1
ENSG00000163873	GRIK3		#N/A	#N/A	#N/A	#N/A	#N/A	#N/A		0				3	3																3	3	0.449666	1
ENSG00000164061	BSN		#N/A	#N/A	#N/A	#N/A	#N/A	#N/A		0				3	3																3	3	0.524358	1
ENSG00000164893	SLC7A13		#N/A	#N/A	#N/A	#N/A	#N/A	#N/A		0				3	3																2	2	0.00586085	1
ENSG00000165288	BRWD3		#N/A	#N/A	#N/A	#N/A	#N/A	#N/A		0				3	2	0.0290186	0.210291	0.0635	0.1157	0.1207											2	2	0.504357	1
ENSG00000165300	SLITRK5		#N/A	#N/A	#N/A	#N/A	#N/A	#N/A		0				3	3																3	3	0.61728	1
ENSG00000165655	ZNF503		#N/A	#N/A	#N/A	#N/A	#N/A	#N/A		0				3	3	0.994726	1	0.8003	0.9276	0.9545											1	1	0.999992	1
ENSG00000166106	ADAMTS15		#N/A	#N/A	#N/A	#N/A	#N/A	#N/A		0				3	3																1	1	0.610231	1
ENSG00000166206	GABRB3		#N/A	#N/A	#N/A	#N/A	#N/A	#N/A		0				3	3																		1	1
ENSG00000166415	WDR72		#N/A	#N/A	#N/A	#N/A	#N/A	#N/A		0				3	3	0.573642	1	0.2306	0.4987	0.8008											1	1	0.994031	1
ENSG00000167359	OR51I1		#N/A	#N/A	#N/A	#N/A	#N/A	#N/A		0				3	3																2	2	0.316844	1
ENSG00000167754	KLK5		#N/A	#N/A	#N/A	#N/A	#N/A	#N/A		0				3	3																2	2	0.124731	1
ENSG00000167984	NLRC3		#N/A	#N/A	#N/A	#N/A	#N/A	#N/A		0				3	3																1	1	0.0484962	1
ENSG00000168143	FAM83B		#N/A	#N/A	#N/A	#N/A	#N/A	#N/A		0				3	3																3	3	0.653744	1
ENSG00000168394	TAP1		1.66266	#N/A	#N/A	#N/A	#N/A	#N/A		0				3	3																2	2	0.00424063	1
ENSG00000169122	FAM110B		#N/A	#N/A	#N/A	#N/A	#N/A	#N/A		0				3	3																2	2	1	1
ENSG00000169432	SCN9A		#N/A	#N/A	#N/A	#N/A	#N/A	#N/A		0				3	2																1	1	0.999998	1
ENSG00000169564	PCBP1		#N/A	#N/A	#N/A	#N/A	#N/A	#N/A		0				3	3	0.944516	1	0.7789	0.8157	0.6701											2	2	0.13188	1
ENSG00000169994	MYO7B		#N/A	#N/A	#N/A	#N/A	#N/A	#N/A		0				3	3																1	1	0.999091	1
ENSG00000170807	LMOD2		#N/A	#N/A	#N/A	#N/A	#N/A	#N/A		0				3	3																3	3	0.90585	1
ENSG00000170881	RNF139		#N/A	#N/A	#N/A	#N/A	#N/A	#N/A		0				3	1																3	1	0.297283	1
ENSG00000170927	PKHD1		#N/A	#N/A	#N/A	#N/A	#N/A	#N/A		0				3	3																1	1	0.980527	1
ENSG00000171094	ALK		#N/A	#N/A	#N/A	#N/A	#N/A	#N/A		0	TRUE			3	3	0.230323	0.774219	0.3554	0.1385	0.3526											2	2	0.0840159	1
ENSG00000171282	BAHCC1		#N/A	#N/A	#N/A	#N/A	#N/A	#N/A		0				3	3	0.989945	1	0.8018	0.9062	0.8891											1	1
ENSG00000171502	COL24A1		#N/A	#N/A	#N/A	#N/A	#N/A	#N/A		0				3	2																		0.899967	1
ENSG00000172403	SYNPO2		#N/A	#N/A	#N/A	#N/A	#N/A	#N/A		0				3	2	0.773453	1	0.5042	0.5468	0.7049											2	1	0.955868	1
ENSG00000172572	PDE3A		#N/A	#N/A	#N/A	#N/A	#N/A	#N/A		0				3	3																1	1	0.999961	1
ENSG00000173157	ADAMTS20		#N/A	#N/A	#N/A	#N/A	#N/A	#N/A		0				3	3																3	3	0.999959	1
ENSG00000173175	ADCY5		#N/A	#N/A	#N/A	#N/A	#N/A	#N/A		0				3	2																1	1	0.791686	1
ENSG00000173517			#N/A	#N/A	#N/A	#N/A	#N/A	#N/A		0				3	3																2	2
ENSG00000173898	SPTBN2		#N/A	#N/A	#N/A	#N/A	#N/A	#N/A		0				3	3	0.0103155	0.113909	0.057	0.0607	0.0672											3	3	0.16191	1
ENSG00000174776	WDR49		#N/A	#N/A	#N/A	#N/A	#N/A	#N/A		0				3	3																2	2	0.197792	1
ENSG00000176034	CXorf59		#N/A	#N/A	#N/A	#N/A	#N/A	#N/A		0				3	3																1	1	1	1
ENSG00000176463	SLCO3A1		#N/A	#N/A	#N/A	#N/A	#N/A	#N/A		0				3	3	0.676009	1	0.3625	0.5741	0.6487											2	2	0.951476	1
ENSG00000176771	NCKAP5		#N/A	#N/A	#N/A	#N/A	#N/A	#N/A		0				3	3																2	2	1	1
ENSG00000177200	CHD9		#N/A	#N/A	#N/A	#N/A	#N/A	#N/A		0				3	2	1	1	1	0.9996	1													0.999964	1
ENSG00000177602	GSG2		#N/A	#N/A	#N/A	#N/A	#N/A	#N/A		0				3	3																2	2	0.292218	1
ENSG00000177675	CD163L1		#N/A	#N/A	#N/A	#N/A	#N/A	#N/A		0				3	3																3	3	0.680619	1
ENSG00000177694	NAALADL2		#N/A	#N/A	#N/A	#N/A	#N/A	#N/A		0				3	3																3	3	0.167179	1
ENSG00000178568	ERBB4		#N/A	#N/A	#N/A	#N/A	#N/A	#N/A		0				3	3																1	1	1	1
ENSG00000179869	ABCA13		#N/A	#N/A	#N/A	#N/A	#N/A	#N/A		0				3	3																3	3	0.999884	1
ENSG00000179930	ZNF648		#N/A	#N/A	#N/A	#N/A	#N/A	#N/A		0				3	3																2	2	0.260398	1
ENSG00000180264	GPR144		#N/A	#N/A	#N/A	#N/A	#N/A	#N/A		0				3	3																2	2
ENSG00000180777	ANKRD30B		#N/A	#N/A	#N/A	#N/A	#N/A	#N/A		0				3	3																1	1
ENSG00000183260	ABHD16B		#N/A	#N/A	#N/A	#N/A	#N/A	#N/A		0				3	3																3	3	0.056959	1
ENSG00000183454	GRIN2A		#N/A	#N/A	#N/A	#N/A	#N/A	#N/A		0				3	3																		1	1
ENSG00000184497	FAM70B		#N/A	#N/A	#N/A	#N/A	#N/A	#N/A		0				3	3																1	1	0.999595	1
ENSG00000184613	NELL2		#N/A	#N/A	#N/A	#N/A	#N/A	#N/A		0				3	3																3	3	0.0700087	1
ENSG00000184828	ZBTB7C		#N/A	#N/A	#N/A	#N/A	#N/A	#N/A		0				3	3	0.991521	1	0.8467	0.8318	0.9422											1	1	1	1
ENSG00000185008	ROBO2		#N/A	#N/A	#N/A	#N/A	#N/A	#N/A		0				3	3																2	2	1	1
ENSG00000185133	INPP5J		#N/A	#N/A	#N/A	#N/A	#N/A	#N/A		0				3	2																1	1	0.159934	1
ENSG00000185567	AHNAK2		#N/A	#N/A	#N/A	#N/A	#N/A	#N/A		0				3	2	0.482566	1	0.6283	0.2391	0.4275											3	2	0.996561	1
ENSG00000185652	NTF3		#N/A	#N/A	#N/A	#N/A	#N/A	#N/A		0				3	3																1	1	0.997107	1
ENSG00000186094	AGBL4		#N/A	#N/A	#N/A	#N/A	#N/A	#N/A		0				3	1																2	1	0.888884	1
ENSG00000186635	ARAP1		#N/A	#N/A	#N/A	#N/A	#N/A	#N/A		0				3	2	0.123334	0.550565	0.1444	0.238	0.193											3	2	0.251331	1
ENSG00000187498	COL4A1		#N/A	#N/A	#N/A	#N/A	#N/A	#N/A		0				3	2																3	2	0.379586	1
ENSG00000188157	AGRN		#N/A	#N/A	#N/A	#N/A	#N/A	#N/A		0				3	3	0.285788	0.890892	0.4417	0.1719	0.3263											3	3	0.853525	1
ENSG00000188888	GPR179		#N/A	#N/A	#N/A	#N/A	#N/A	#N/A		0				3	3																2	2
ENSG00000188916	FAM196A		#N/A	#N/A	#N/A	#N/A	#N/A	#N/A		0				3	3																2	2	0.471482	1
ENSG00000189139	FSCB		#N/A	#N/A	#N/A	#N/A	#N/A	#N/A		0				3	2																3	2	0.168974	1
ENSG00000189184	PCDH18		#N/A	#N/A	#N/A	#N/A	#N/A	#N/A		0				3	3	0.995518	1	0.9124	0.8748	0.9055											2	2	0.566466	1
ENSG00000196498	NCOR2		#N/A	#N/A	#N/A	#N/A	#N/A	#N/A		0				3	3	0.974272	1	0.7072	0.8507	0.8891											1	1	0.969264	1
ENSG00000196531	NACA		#N/A	#N/A	#N/A	#N/A	#N/A	#N/A		0	TRUE			3	2	0.8992	1	0.8992													3	2	0.908511	1
ENSG00000196557	CACNA1H		#N/A	#N/A	#N/A	#N/A	#N/A	#N/A		0				3	2	0.0220002	0.181213	0.0852	0.0599	0.1207											2	2	0.952007	1
ENSG00000197150	ABCB8		#N/A	#N/A	#N/A	#N/A	#N/A	#N/A		0				3	2	0.0833005	0.430386	0.0795	0.2836	0.1666											2	2	0.0372383	1
ENSG00000197238	HIST1H4J		#N/A	#N/A	#N/A	#N/A	#N/A	#N/A		0				3	3																3	3	0.0322312	1
ENSG00000197410	DCHS2		#N/A	#N/A	#N/A	#N/A	#N/A	#N/A		0				3	3																1	1	0.999829	1
ENSG00000197846	HIST1H2BF		#N/A	#N/A	#N/A	#N/A	#N/A	#N/A		0				3	3
ENSG00000197948	FCHSD1		#N/A	#N/A	#N/A	#N/A	#N/A	#N/A		0				3	3	0.743674	1	0.4399	0.7851	0.5026											2	2	0.195293	1
ENSG00000198453	ZNF568		#N/A	#N/A	#N/A	#N/A	#N/A	#N/A		0				3	1																2	1	0.253028	1
ENSG00000198502	HLA-DRB5		#N/A	#N/A	#N/A	#N/A	#N/A	#N/A		0				3	3	0.74655	1	0.4687	0.5311	0.7049											2	2	0.975201	1
ENSG00000198558	HIST1H4L		#N/A	#N/A	#N/A	#N/A	#N/A	#N/A		0				3	1																2	1
ENSG00000198788	MUC2		#N/A	#N/A	#N/A	#N/A	#N/A	#N/A		0				3	3																3	3	0.993564	1
ENSG00000198795	ZNF521		#N/A	#N/A	#N/A	#N/A	#N/A	#N/A		0	TRUE			3	3	0.546676	1	0.2469	0.6689	0.5026											2	2	0.999998	1
ENSG00000198797	FAM5B		#N/A	#N/A	#N/A	#N/A	#N/A	#N/A		0				3	3																2	2	0.261995	1
ENSG00000198825	INPP5F		#N/A	#N/A	#N/A	#N/A	#N/A	#N/A		0				3	2	0.607971	1	0.5274		0.4898											3	2	0.155317	1
ENSG00000204018	TRABD2B		#N/A	#N/A	#N/A	#N/A	#N/A	#N/A		0				3	3
ENSG00000205277	MUC12		#N/A	#N/A	#N/A	#N/A	#N/A	#N/A		0				3	3																2	2
ENSG00000205754	SLCO1B7		#N/A	#N/A	#N/A	#N/A	#N/A	#N/A		0				3	3																3	3
ENSG00000211663	IGLV3-19		#N/A	#N/A	#N/A	#N/A	#N/A	#N/A		0				3	1																3	1
ENSG00000211667	IGLV3-12		#N/A	#N/A	#N/A	#N/A	#N/A	#N/A		0				3	1																3	1
ENSG00000211678	IGLJ3		#N/A	#N/A	#N/A	#N/A	#N/A	#N/A		0				3	3																3	3
ENSG00000211679	IGLC3		#N/A	#N/A	#N/A	#N/A	#N/A	#N/A		0				3	3																2	2
ENSG00000211856	TRAJ33		#N/A	#N/A	#N/A	#N/A	#N/A	#N/A		0				3	2																2	1
ENSG00000211920	IGHD6-13		#N/A	#N/A	#N/A	#N/A	#N/A	#N/A		0				3	2																1	1
ENSG00000211924	IGHD3-9		#N/A	#N/A	#N/A	#N/A	#N/A	#N/A		0				3	1																1	1
ENSG00000211937	IGHV2-5		#N/A	#N/A	#N/A	#N/A	#N/A	#N/A		0				3	1																3	1
ENSG00000211952	IGHV4-28		#N/A	#N/A	#N/A	#N/A	#N/A	#N/A		0				3	1																2	1
ENSG00000213999	MEF2B		#N/A	#N/A	0.251251	#N/A	#N/A	#N/A		0				3	3																3	3	0.0090959	1
ENSG00000223350	IGLV9-49		#N/A	#N/A	#N/A	#N/A	#N/A	#N/A		0				3	1																3	1
ENSG00000225614	ZNF469		#N/A	#N/A	#N/A	#N/A	#N/A	#N/A		0				3	3	0.999018	1	0.8588	0.9636	1											1	1
ENSG00000225830	ERCC6		#N/A	#N/A	#N/A	#N/A	#N/A	#N/A		0				3	3	0.555263	1	0.5874	0.245	0.5963											3	3	0.03505	1
ENSG00000226372	DCAF8L1		#N/A	#N/A	#N/A	#N/A	#N/A	#N/A		0				3	2																3	2	0.167595	1
ENSG00000226807			#N/A	#N/A	#N/A	#N/A	#N/A	#N/A		0				3	3																2	2
ENSG00000227016			#N/A	#N/A	#N/A	#N/A	#N/A	#N/A		0				3	2																1	1
ENSG00000228131	IGHD6-6		#N/A	#N/A	#N/A	#N/A	#N/A	#N/A		0				3	3
ENSG00000232810	TNF		#N/A	#N/A	#N/A	#N/A	#N/A	#N/A		0				3	3																2	2	0.245238	1
ENSG00000234719			#N/A	#N/A	#N/A	#N/A	#N/A	#N/A		0				3	1																1	1
ENSG00000236699	ARHGEF38		#N/A	#N/A	#N/A	#N/A	#N/A	#N/A		0				3	3																2	2	0.00923295	1
ENSG00000237197	IGHD1-7		#N/A	#N/A	#N/A	#N/A	#N/A	#N/A		0				3	2																1	1
ENSG00000241956			#N/A	#N/A	#N/A	#N/A	#N/A	#N/A		0				3	3
ENSG00000242887	IGHJ3		#N/A	#N/A	#N/A	#N/A	#N/A	#N/A		0				3	1																2	1
ENSG00000248383	PCDHAC1		#N/A	#N/A	#N/A	#N/A	#N/A	#N/A		0				3	3																2	2	0.472369	1
ENSG00000248905	FMN1		#N/A	#N/A	#N/A	#N/A	#N/A	#N/A		0				3	2																3	2	0.229576	1
ENSG00000250264			#N/A	#N/A	#N/A	#N/A	#N/A	#N/A		0				3	3																3	3
ENSG00000255408	PCDHA3		#N/A	#N/A	#N/A	#N/A	#N/A	#N/A		0				3	3																2	2	0.759959	1
ENSG00000256870	SLC5A8		#N/A	#N/A	#N/A	#N/A	#N/A	#N/A		0				3	3																2	2	0.537048	1
ENSG00000257046			#N/A	#N/A	#N/A	#N/A	#N/A	#N/A		0				3	3																3	3
ENSG00000257482	ZNF727		#N/A	#N/A	#N/A	#N/A	#N/A	#N/A		0				3	3																2	2
ENSG00000257950			#N/A	#N/A	#N/A	#N/A	#N/A	#N/A		0				3	3																1	1
ENSG00000269739			#N/A	#N/A	#N/A	#N/A	#N/A	#N/A		0				3	3																2	2
ENSG00000000971	CFH		#N/A	#N/A	#N/A	#N/A	#N/A	#N/A		0				2	2	1	1	1	0.9996	1													1	1
ENSG00000003402	CFLAR		#N/A	#N/A	#N/A	#N/A	#N/A	#N/A		0				2	2																		1	1
ENSG00000004399	PLXND1		#N/A	#N/A	#N/A	#N/A	#N/A	#N/A		0				2	2	0.195146	0.707089	0.1697	0.2766	0.284											2	2	0.529783	1
ENSG00000004777	ARHGAP33		#N/A	#N/A	#N/A	#N/A	#N/A	#N/A		0				2	2	0.105131	0.498794	0.1698	0.2561	0.1207											2	2	0.384434	1
ENSG00000005339	CREBBP		#N/A	#N/A	0.141141	#N/A	#N/A	#N/A		0	TRUE			2	2	0.0294735	0.210849	1	0.0075	0.1207											2	2	0.918419	1
ENSG00000005436	GCFC2		#N/A	#N/A	#N/A	#N/A	#N/A	#N/A		0				2	2																2	2	0.122426	1
ENSG00000005844	ITGAL		#N/A	#N/A	#N/A	#N/A	#N/A	#N/A		0				2	2	0.716192	1	0.4909	0.4527	0.7049											1	1	0.681502	1
ENSG00000005889	ZFX		#N/A	#N/A	#N/A	#N/A	#N/A	#N/A		0				2	2	0.0589532	0.361493	0.0816	0.11	0.2577											2	2	0.0508833	1
ENSG00000006468	ETV1		#N/A	#N/A	#N/A	#N/A	#N/A	#N/A		0	TRUE			2	2	0.0704102	0.400907	0.1073	0.1043	0.2647											2	2	0.214065	1
ENSG00000006555	TTC22		#N/A	#N/A	#N/A	#N/A	#N/A	#N/A		0				2	2																1	1	0.999564	1
ENSG00000007545	CRAMP1L		#N/A	#N/A	#N/A	#N/A	#N/A	#N/A		0				2	2	0.0123352	0.120755	0.0343	0.0705	0.1207											2	2	0.143546	1
ENSG00000008196	TFAP2B		#N/A	#N/A	#N/A	#N/A	#N/A	#N/A		0				2	1																1	1	0.350479	1
ENSG00000008441	NFIX		#N/A	#N/A	#N/A	#N/A	#N/A	#N/A		0				2	2	0.883882	1	0.6662	0.6546	0.7049											1	1	0.639038	1
ENSG00000008710	PKD1		#N/A	#N/A	#N/A	#N/A	#N/A	#N/A		0				2	2	0.442733	1	0.65	0.2226	0.375											2	2	0.998711	1
ENSG00000009335	UBE3C		#N/A	#N/A	#N/A	#N/A	#N/A	#N/A		0				2	2	0.816695	1	0.8111	0.5646	0.5028											2	2	0.405866	1
ENSG00000010932	FMO1		#N/A	#N/A	#N/A	#N/A	#N/A	#N/A		0				2	2																		1	1
ENSG00000011347	SYT7		#N/A	#N/A	#N/A	#N/A	#N/A	#N/A		0				2	2	0.49629	1	0.3613		0.5106											2	2	0.267987	1
ENSG00000014164	ZC3H3		#N/A	#N/A	#N/A	#N/A	#N/A	#N/A		0				2	2	0.975826	1	0.8344	0.8391	0.7756											1	1	0.543325	1
ENSG00000017621	MAGIX		#N/A	#N/A	#N/A	#N/A	#N/A	#N/A		0				2	2
ENSG00000019144	PHLDB1		#N/A	#N/A	#N/A	#N/A	#N/A	#N/A		0				2	2	0.0909555	0.457236	0.1124	0.3139	0.1207											2	2	0.191045	1
ENSG00000019549	SNAI2		#N/A	#N/A	#N/A	#N/A	#N/A	#N/A		0				2	2	0.488737	1	0.3471	0.3747	0.5065											2	2	0.0550696	1
ENSG00000020256	ZFP64		#N/A	#N/A	#N/A	#N/A	#N/A	#N/A		0				2	2	0.207081	0.726738	0.1847		0.284											2	2	0.980722	1
ENSG00000023445	BIRC3		#N/A	#N/A	#N/A	#N/A	#N/A	#N/A		0	TRUE			2	2	0.476682	1	0.4909		0.3526											2	2	0.0926638	1
ENSG00000026508	CD44		#N/A	#N/A	#N/A	#N/A	#N/A	#N/A		0				2	2																1	1	0.150033	1
ENSG00000028277	POU2F2		#N/A	#N/A	#N/A	#N/A	#N/A	#N/A		0				2	2																2	2	0.062468	1
ENSG00000043462	LCP2		#N/A	#N/A	#N/A	#N/A	#N/A	#N/A		0				2	2	0.111685	0.522154	0.1096	0.2417	0.2164											2	2	0.408372	1
ENSG00000044090	CUL7		#N/A	#N/A	#N/A	#N/A	#N/A	#N/A		0				2	2	0.74655	1	0.4687	0.5311	0.7049											1	1	0.509385	1
ENSG00000044524	EPHA3		#N/A	#N/A	#N/A	#N/A	#N/A	#N/A		0				2	2																2	2	0.972593	1
ENSG00000047188	YTHDC2		#N/A	#N/A	#N/A	#N/A	#N/A	#N/A		0				2	2																1	1	0.47046	1
ENSG00000048405	ZNF800		#N/A	#N/A	#N/A	#N/A	#N/A	#N/A		0				2	2	0.776027	1	0.8203	0.586	0.4083											2	2	0.1066	1
ENSG00000049323	LTBP1		#N/A	#N/A	#N/A	#N/A	#N/A	#N/A		0				2	2																1	1	0.893038	1
ENSG00000050130	JKAMP		#N/A	#N/A	#N/A	#N/A	#N/A	#N/A		0				2	2	0.74655	1	0.4687	0.5311	0.7049											1	1	0.245816	1
ENSG00000053747	LAMA3		#N/A	#N/A	#N/A	#N/A	#N/A	#N/A		0				2	2																1	1	0.672653	1
ENSG00000054523	KIF1B		#N/A	#N/A	#N/A	#N/A	#N/A	#N/A		0				2	2	0.98233	1	0.7736	0.8342	0.9023											1	1	0.458605	1
ENSG00000055917	PUM2		#N/A	#N/A	#N/A	#N/A	#N/A	#N/A		0				2	2																1	1	0.132751	1
ENSG00000060138	CSDA		#N/A	#N/A	#N/A	#N/A	#N/A	#N/A		0				2	2																2	2	0.00487628	1
ENSG00000060558	GNA15		#N/A	#N/A	#N/A	#N/A	#N/A	#N/A		0				2	2																		0.18079	1
ENSG00000060709	RIMBP2		#N/A	#N/A	#N/A	#N/A	#N/A	#N/A		0				2	2																		1	1
ENSG00000061273	HDAC7		#N/A	#N/A	#N/A	#N/A	#N/A	#N/A		0				2	2																1	1	0.133669	1
ENSG00000061918	GUCY1B3		#N/A	#N/A	#N/A	#N/A	#N/A	#N/A		0				2	2	1	1	1	0.9996	1													1	1
ENSG00000064042	LIMCH1		#N/A	#N/A	#N/A	#N/A	#N/A	#N/A		0				2	2	1	1	1	0.9996	1													1	1
ENSG00000065534	MYLK		#N/A	#N/A	#N/A	#N/A	#N/A	#N/A		0				2	2																		0.868654	1
ENSG00000066629	EML1		#N/A	#N/A	#N/A	#N/A	#N/A	#N/A		0				2	2	0.0188666	0.169799	0.0343	0.1218	0.1207											2	2	0.0810506	1
ENSG00000066735	KIF26A		#N/A	#N/A	#N/A	#N/A	#N/A	#N/A		0				2	2																1	1	0.987849	1
ENSG00000066813	ACSM2B		#N/A	#N/A	#N/A	#N/A	#N/A	#N/A		0				2	2																1	1	0.983781	1
ENSG00000066827	ZFAT		#N/A	#N/A	#N/A	#N/A	#N/A	#N/A		0				2	2	1	1	1	0.9996	1													1	1
ENSG00000066923	STAG3		#N/A	#N/A	#N/A	#N/A	#N/A	#N/A		0				2	2																1	1	0.538301	1
ENSG00000067840	PDZD4		#N/A	#N/A	#N/A	#N/A	#N/A	#N/A		0				2	2																1	1	0.0633103	1
ENSG00000068024	HDAC4		#N/A	#N/A	#N/A	#N/A	#N/A	#N/A		0				2	2	0.936275	1	0.7157	0.7622	0.7414											1	1	0.594424	1
ENSG00000068654	POLR1A		#N/A	#N/A	#N/A	#N/A	#N/A	#N/A		0				2	2																		0.971308	1
ENSG00000069869	NEDD4		#N/A	#N/A	#N/A	#N/A	#N/A	#N/A		0				2	2																		0.730925	1
ENSG00000069998	CECR5		#N/A	#N/A	#N/A	#N/A	#N/A	#N/A		0				2	2	1	1	1	0.9996	1													1	1
ENSG00000070047	PHRF1		#N/A	#N/A	#N/A	#N/A	#N/A	#N/A		0				2	2	0.624014	1	0.6649	0.4199	0.3988											2	2	0.758426	1
ENSG00000070371	CLTCL1		#N/A	#N/A	#N/A	#N/A	#N/A	#N/A		0	TRUE			2	2	0.572809	1	0.5572	0.3882	0.4244											2	2	0.662732	1
ENSG00000071205	ARHGAP10		#N/A	#N/A	#N/A	#N/A	#N/A	#N/A		0				2	2																1	1	0.195246	1
ENSG00000071991	CDH19		#N/A	#N/A	#N/A	#N/A	#N/A	#N/A		0				2	2																1	1	0.307451	1
ENSG00000072952	MRVI1		#N/A	#N/A	#N/A	#N/A	#N/A	#N/A		0				2	2	0.192409	0.706343	0.1877	0.321	0.2164											2	2	0.281754	1
ENSG00000073067	CYP2W1		#N/A	#N/A	#N/A	#N/A	#N/A	#N/A		0				2	2																2	2	0.202354	1
ENSG00000073282	TP63		#N/A	0.141141	#N/A	#N/A	#N/A	#N/A		0				2	2																2	2	0.313446	1
ENSG00000073792	IGF2BP2		#N/A	#N/A	#N/A	#N/A	#N/A	#N/A		0				2	2	0.902032	1	0.7093	0.6381	0.7414											1	1	0.999625	1
ENSG00000074181	NOTCH3		#N/A	#N/A	#N/A	#N/A	#N/A	#N/A		0				2	2	0.384033	1	0.5451	0.1731	0.4406											2	2	0.999932	1
ENSG00000074219	TEAD2		#N/A	#N/A	#N/A	#N/A	#N/A	#N/A		0				2	2	0.023017	0.181213	0.0406	0.0834	0.193											2	2	0.0303621	1
ENSG00000074800	ENO1		#N/A	#N/A	#N/A	#N/A	#N/A	#N/A		0				2	1																2	1	0.13009	1
ENSG00000074803	SLC12A1		#N/A	#N/A	#N/A	#N/A	#N/A	#N/A		0				2	2																		0.317989	1
ENSG00000075043	KCNQ2		#N/A	#N/A	#N/A	#N/A	#N/A	#N/A		0				2	2																1	1	0.984291	1
ENSG00000075275	CELSR1		#N/A	#N/A	#N/A	#N/A	#N/A	#N/A		0				2	2	1	1	1	0.9996	1													1	1
ENSG00000076555	ACACB		#N/A	#N/A	#N/A	#N/A	#N/A	#N/A		0				2	2																1	1	0.783817	1
ENSG00000077454	LRCH4		#N/A	#N/A	#N/A	#N/A	#N/A	#N/A		0				2	2	0.984196	1	0.8078	0.8228	0.8961											1	1	0.549997	1
ENSG00000077522	ACTN2		#N/A	#N/A	#N/A	#N/A	#N/A	#N/A		0				2	1																2	1	0.369514	1
ENSG00000077943	ITGA8		#N/A	#N/A	#N/A	#N/A	#N/A	#N/A		0				2	2																2	2	0.495271	1
ENSG00000078018	MAP2		#N/A	#N/A	#N/A	#N/A	#N/A	#N/A		0				2	2	1	1	1													1	1	0.979845	1
ENSG00000078114	NEBL		#N/A	#N/A	#N/A	#N/A	#N/A	#N/A		0				2	2																		0.380094	1
ENSG00000078295	ADCY2		#N/A	#N/A	#N/A	#N/A	#N/A	#N/A		0				2	2																2	2	0.811363	1
ENSG00000078589	P2RY10		#N/A	#N/A	#N/A	#N/A	#N/A	#N/A		0				2	2																2	2	0.0151809	1
ENSG00000078687	TNRC6C		#N/A	#N/A	#N/A	#N/A	#N/A	#N/A		0				2	2	0.74655	1	0.4687	0.5311	0.7049											1	1	0.571476	1
ENSG00000078725	DBC1		#N/A	#N/A	#N/A	#N/A	#N/A	#N/A		0				2	2																1	1	0.896105	1
ENSG00000079482	OPHN1		#N/A	#N/A	#N/A	#N/A	#N/A	#N/A		0				2	2	1	1	1	0.9996	1													1	1
ENSG00000079739	PGM1		#N/A	#N/A	#N/A	#N/A	#N/A	#N/A		0				2	2	0.0112096	0.113909	0.2674	0.0058	0.1666											2	2	0.111408	1
ENSG00000079785	DDX1		#N/A	#N/A	#N/A	#N/A	#N/A	#N/A		0				2	2																		0.999993	1
ENSG00000079841	RIMS1		#N/A	#N/A	#N/A	#N/A	#N/A	#N/A		0				2	2																1	1	0.89803	1
ENSG00000080031	PTPRH		#N/A	#N/A	#N/A	#N/A	#N/A	#N/A		0				2	2																1	1	0.720916	1
ENSG00000080561	MID2		#N/A	#N/A	#N/A	#N/A	#N/A	#N/A		0				2	1																2	1	0.809033	1
ENSG00000080854	IGSF9B		#N/A	#N/A	#N/A	#N/A	#N/A	#N/A		0				2	2																2	2	0.857224	1
ENSG00000081052	COL4A4		#N/A	#N/A	#N/A	#N/A	#N/A	#N/A		0				2	2																2	2	0.749376	1
ENSG00000081760	AACS		#N/A	#N/A	#N/A	#N/A	#N/A	#N/A		0				2	2	0.74655	1	0.4687	0.5311	0.7049											2	2	0.120856	1
ENSG00000081803	CADPS2		#N/A	#N/A	#N/A	#N/A	#N/A	#N/A		0				2	2	0.990828	1	0.8695	0.8907	0.8465											1	1	1	1
ENSG00000081923	ATP8B1		#N/A	#N/A	#N/A	#N/A	#N/A	#N/A		0				2	2	0.74655	1	0.4687	0.5311	0.7049											1	1	0.798719	1
ENSG00000082074	FYB		#N/A	#N/A	#N/A	#N/A	#N/A	#N/A		0				2	2																		0.329114	1
ENSG00000082175	PGR		#N/A	#N/A	#N/A	#N/A	#N/A	#N/A		0				2	2																1	1	0.999919	1
ENSG00000082258	CCNT2		#N/A	#N/A	#N/A	#N/A	#N/A	#N/A		0				2	2	0.753656	1	0.5823	0.4391	0.7049											2	2	0.366007	1
ENSG00000082482	KCNK2		#N/A	#N/A	#N/A	#N/A	#N/A	#N/A		0				2	2																2	2	0.12604	1
ENSG00000083642	PDS5B		#N/A	#N/A	#N/A	#N/A	#N/A	#N/A		0				2	2	0.638052	1	0.694	0.4332	0.3902											2	2	0.751844	1
ENSG00000083799	CYLD		#N/A	#N/A	#N/A	#N/A	#N/A	#N/A		0	TRUE			2	2	0.189867	0.701627	0.2421		0.193											2	2	0.176109	1
ENSG00000084207	GSTP1		#N/A	#N/A	#N/A	#N/A	#N/A	#N/A		0				2	2																1	1	0.0186512	1
ENSG00000085465	OVGP1		#N/A	#N/A	#N/A	#N/A	#N/A	#N/A		0				2	2																2	2	0.222562	1
ENSG00000086015	MAST2		#N/A	#N/A	#N/A	#N/A	#N/A	#N/A		0				2	2	1	1	1	0.9996	1													1	1
ENSG00000086570	FAT2		#N/A	#N/A	#N/A	#N/A	#N/A	#N/A		0				2	2																2	2	0.999997	1
ENSG00000086991	NOX4		#N/A	#N/A	#N/A	#N/A	#N/A	#N/A		0				2	2																2	2	0.386645	1
ENSG00000087087	SRRT		#N/A	#N/A	#N/A	#N/A	#N/A	#N/A		0				2	2																1	1	0.0921346	1
ENSG00000087253	LPCAT2		#N/A	#N/A	#N/A	#N/A	#N/A	#N/A		0				2	2	0.855817	1	0.5296	0.6223	0.8223											1	1	0.380698	1
ENSG00000087495	PHACTR3		#N/A	#N/A	#N/A	#N/A	#N/A	#N/A		0				2	2																2	2	0.292361	1
ENSG00000088386	SLC15A1		#N/A	#N/A	#N/A	#N/A	#N/A	#N/A		0				2	2																1	1	0.356708	1
ENSG00000088930	XRN2		#N/A	#N/A	#N/A	#N/A	#N/A	#N/A		0				2	2	0.0735987	0.401122	0.1859	0.1405	0.1207											2	2	0.997465	1
ENSG00000090006	LTBP4		#N/A	#N/A	#N/A	#N/A	#N/A	#N/A		0				2	2	0.273422	0.876284	0.4687	0.4066	0.1207											2	2	0.790804	1
ENSG00000090889	KIF4A		#N/A	#N/A	#N/A	#N/A	#N/A	#N/A		0				2	2	0.74655	1	0.4687	0.5311	0.7049											1	1	0.716372	1
ENSG00000091490	SEL1L3		#N/A	#N/A	#N/A	#N/A	#N/A	#N/A		0				2	1																1	1	0.57289	1
ENSG00000091831	ESR1		#N/A	#N/A	#N/A	#N/A	#N/A	#N/A		0				2	2																1	1	0.999999	1
ENSG00000094631	HDAC6		#N/A	#N/A	#N/A	#N/A	#N/A	#N/A		0				2	1																2	1	0.574525	1
ENSG00000094755	GABRP		#N/A	#N/A	#N/A	#N/A	#N/A	#N/A		0				2	2																		1	1
ENSG00000094975	SUCO		#N/A	#N/A	#N/A	#N/A	#N/A	#N/A		0				2	2																1	1	0.999973	1
ENSG00000095059	DHPS		#N/A	#N/A	#N/A	#N/A	#N/A	#N/A		0				2	2	0.991656	1	0.8695	0.8407	0.91											1	1	0.846304	1
ENSG00000095587	TLL2		#N/A	#N/A	#N/A	#N/A	#N/A	#N/A		0				2	2																1	1	0.689911	1
ENSG00000095637	SORBS1		#N/A	#N/A	#N/A	#N/A	#N/A	#N/A		0				2	2																1	1	0.843907	1
ENSG00000095787	WAC		#N/A	#N/A	#N/A	#N/A	#N/A	#N/A		0				2	2	1	1	1	0.9996	1													1	1
ENSG00000096060	FKBP5		#N/A	#N/A	#N/A	#N/A	#N/A	#N/A		0				2	2																1	1	0.0287677	1
ENSG00000096384	HSP90AB1		#N/A	#N/A	#N/A	#N/A	#N/A	#N/A		0	TRUE			2	2	0.730727	1	0.6955	0.3373	0.7049											1	1	0.562708	1
ENSG00000096433	ITPR3		#N/A	#N/A	#N/A	#N/A	#N/A	#N/A		0				2	2																1	1	0.576561	1
ENSG00000099204	ABLIM1		#N/A	#N/A	#N/A	#N/A	#N/A	#N/A		0				2	2	1	1	1	0.9996	1													1	1
ENSG00000099860	GADD45B		#N/A	#N/A	#N/A	#N/A	#N/A	#N/A		0				2	1																1	1	0.0430211	1
ENSG00000099904	ZDHHC8		#N/A	#N/A	#N/A	#N/A	#N/A	#N/A		0				2	1																2	1	0.268339	1
ENSG00000100154	TTC28		#N/A	#N/A	#N/A	#N/A	#N/A	#N/A		0				2	2																1	1
ENSG00000100241	SBF1		#N/A	#N/A	#N/A	#N/A	#N/A	#N/A		0				2	2	0.025975	0.195866	0.0343	0.1032	0.2164											2	2	0.308091	1
ENSG00000100285	NEFH		#N/A	#N/A	#N/A	#N/A	#N/A	#N/A		0				2	2																1	1	0.628747	1
ENSG00000100346	CACNA1I		#N/A	#N/A	#N/A	#N/A	#N/A	#N/A		0				2	2																2	2	0.999873	1
ENSG00000100351	GRAP2		#N/A	#N/A	#N/A	#N/A	#N/A	#N/A		0				2	2																2	2	0.0102961	1
ENSG00000100399	CHADL		#N/A	#N/A	#N/A	#N/A	#N/A	#N/A		0				2	2																2	2
ENSG00000100403	ZC3H7B		#N/A	#N/A	#N/A	#N/A	#N/A	#N/A		0				2	2	0.925424	1	0.8067		0.7928											2	2	0.99444	1
ENSG00000100425	BRD1		#N/A	#N/A	#N/A	#N/A	#N/A	#N/A		0				2	2	0.0231796	0.181213	0.1148	0.0476	0.1207											2	2	0.440262	1
ENSG00000100433	KCNK10		#N/A	#N/A	#N/A	#N/A	#N/A	#N/A		0				2	2																1	1	0.999915	1
ENSG00000100593	ISM2		#N/A	#N/A	#N/A	#N/A	#N/A	#N/A		0				2	1																1	1	0.373703	1
ENSG00000100664	EIF5		#N/A	#N/A	#N/A	#N/A	#N/A	#N/A		0				2	2																2	2	0.0301837	1
ENSG00000100697	DICER1		#N/A	#N/A	#N/A	#N/A	#N/A	#N/A		0	TRUE			2	2	0.936393	1	0.5709	0.8115	0.8736											1	1	0.946927	1
ENSG00000100796	SMEK1		#N/A	#N/A	#N/A	#N/A	#N/A	#N/A		0				2	2	0.0632555	0.376211	0.1166	0.1313	0.1666											2	2	0.115658	1
ENSG00000100883	SRP54		#N/A	#N/A	#N/A	#N/A	#N/A	#N/A		0				2	2																1	1	0.0488424	1
ENSG00000100888	CHD8		#N/A	#N/A	#N/A	#N/A	#N/A	#N/A		0				2	2																2	2	0.999906	1
ENSG00000100889	PCK2		#N/A	#N/A	#N/A	#N/A	#N/A	#N/A		0				2	2	0.307819	0.913634	0.4687		0.193											2	2	0.516564	1
ENSG00000100902	PSMA6		#N/A	#N/A	#N/A	#N/A	#N/A	#N/A		0				2	2	0.803764	1	0.5274	0.5882	0.7049											1	1	0.148476	1
ENSG00000101337	TM9SF4		#N/A	#N/A	#N/A	#N/A	#N/A	#N/A		0				2	1																2	1	0.26391	1
ENSG00000101349	PAK7		#N/A	#N/A	#N/A	#N/A	#N/A	#N/A		0				2	2																2	2	0.0629109	1
ENSG00000101384	JAG1		#N/A	#N/A	#N/A	#N/A	#N/A	#N/A		0				2	2	0.74655	1	0.4687	0.5311	0.7049											1	1	0.644203	1
ENSG00000101596	SMCHD1		#N/A	#N/A	#N/A	#N/A	#N/A	#N/A		0				2	2	0.403818	1	0.2952	0.3253	0.4749											2	2	0.300999	1
ENSG00000101811	CSTF2		#N/A	#N/A	#N/A	#N/A	#N/A	#N/A		0				2	2	0.637077	1	0.7385	0.7314	0.2164											2	2	0.0726342	1
ENSG00000101849	TBL1X		#N/A	#N/A	#N/A	#N/A	#N/A	#N/A		0				2	2	0.358888	1	0.5163	0.2299	0.3099											2	2	0.999978	1
ENSG00000101972	STAG2		#N/A	#N/A	#N/A	#N/A	#N/A	#N/A		0	TRUE			2	1																2	1	0.648996	1
ENSG00000101974	ATP11C		#N/A	#N/A	#N/A	#N/A	#N/A	#N/A		0				2	2	0.74655	1	0.4687	0.5311	0.7049											1	1	1	1
ENSG00000102024	PLS3		#N/A	#N/A	#N/A	#N/A	#N/A	#N/A		0				2	2																1	1	0.103965	1
ENSG00000102098	SCML2		#N/A	#N/A	#N/A	#N/A	#N/A	#N/A		0				2	2																1	1	0.92145	1
ENSG00000102103	PQBP1		#N/A	#N/A	#N/A	#N/A	#N/A	#N/A		0				2	2	0.778153	1	0.8695		0.4749											2	2	1	1
ENSG00000102241	HTATSF1		#N/A	#N/A	#N/A	#N/A	#N/A	#N/A		0				2	2	0.693634	1	0.7018	0.5475	0.375											2	2	0.346835	1
ENSG00000102271	KLHL4		#N/A	#N/A	#N/A	#N/A	#N/A	#N/A		0				2	1																2	1	0.890556	1
ENSG00000102287	GABRE		#N/A	#N/A	#N/A	#N/A	#N/A	#N/A		0				2	2	0.121497	0.546735	0.1797	0.2991	0.1207											2	2	0.165746	1
ENSG00000102313	ITIH6		#N/A	#N/A	#N/A	#N/A	#N/A	#N/A		0				2	2																2	2	0.716424	1
ENSG00000102763	VWA8		#N/A	#N/A	#N/A	#N/A	#N/A	#N/A		0				2	2	0.871479	1	0.6069	0.6454	0.7414											1	1	0.96845	1
ENSG00000102796	DHRS12		#N/A	#N/A	#N/A	#N/A	#N/A	#N/A		0				2	1																2	1	0.243492	1
ENSG00000102870	ZNF629		#N/A	#N/A	#N/A	#N/A	#N/A	#N/A		0				2	2	0.783771	1	0.712	0.5856	0.485											2	2	0.307257	1
ENSG00000102981	PARD6A		#N/A	#N/A	#N/A	#N/A	#N/A	#N/A		0				2	2																1	1	0.676552	1
ENSG00000103042	SLC38A7		#N/A	#N/A	#N/A	#N/A	#N/A	#N/A		0				2	2	0.818403	1	0.7092	0.6462	0.5059											2	2	0.997828	1
ENSG00000103275	UBE2I		#N/A	#N/A	#N/A	#N/A	#N/A	#N/A		0				2	2																1	1	0.00110471	0.631427
ENSG00000103335	PIEZO1		#N/A	#N/A	#N/A	#N/A	#N/A	#N/A		0				2	2																1	1
ENSG00000103723	AP3B2		#N/A	#N/A	#N/A	#N/A	#N/A	#N/A		0				2	2																1	1	0.52883	1
ENSG00000104218	CSPP1		#N/A	#N/A	#N/A	#N/A	#N/A	#N/A		0				2	2	0.0319796	0.216244	0.0567	0.0922	0.193											2	2	0.39737	1
ENSG00000104231	ZFAND1		#N/A	#N/A	#N/A	#N/A	#N/A	#N/A		0				2	2	0.359301	1	0.5853		0.193											2	2	0.294949	1
ENSG00000104321	TRPA1		#N/A	#N/A	#N/A	#N/A	#N/A	#N/A		0				2	2																1	1	0.710289	1
ENSG00000104728	ARHGEF10		#N/A	#N/A	#N/A	#N/A	#N/A	#N/A		0				2	2																1	1	0.999646	1
ENSG00000104774	MAN2B1		#N/A	#N/A	#N/A	#N/A	#N/A	#N/A		0				2	2	0.74655	1	0.4687	0.5311	0.7049											1	1	0.461362	1
ENSG00000104936	DMPK		#N/A	#N/A	#N/A	#N/A	#N/A	#N/A		0				2	2	0.27482	0.876284	0.4687	0.2971	0.1666											2	2	0.440722	1
ENSG00000105392	CRX		#N/A	#N/A	#N/A	#N/A	#N/A	#N/A		0				2	2																1	1	0.646224	1
ENSG00000105499	PLA2G4C		#N/A	#N/A	#N/A	#N/A	#N/A	#N/A		0				2	2																		0.0424843	1
ENSG00000105609	LILRB5		#N/A	#N/A	#N/A	#N/A	#N/A	#N/A		0				2	2																1	1	0.307249	1
ENSG00000106078	COBL		#N/A	#N/A	#N/A	#N/A	#N/A	#N/A		0				2	2	0.644229	1	0.4687	0.3633	0.7049											2	2	0.996809	1
ENSG00000106086	PLEKHA8		#N/A	#N/A	#N/A	#N/A	#N/A	#N/A		0				2	1																1	1	0.186347	1
ENSG00000106366	SERPINE1		#N/A	#N/A	#N/A	#N/A	#N/A	#N/A		0				2	2	0.686138	1	0.4687	0.4242	0.7049											1	1	0.163058	1
ENSG00000106477	CEP41		#N/A	#N/A	#N/A	#N/A	#N/A	#N/A		0				2	2	0.221179	0.757167	0.2922	0.2264	0.2458											2	2	0.125976	1
ENSG00000106804	C5		#N/A	#N/A	#N/A	#N/A	#N/A	#N/A		0				2	2	0.0316032	0.216244	0.1406	0.0366	0.193											2	2	0.545512	1
ENSG00000106829	TLE4		#N/A	#N/A	#N/A	#N/A	#N/A	#N/A		0				2	2	0.07548	0.401122	0.0704	0.1753	0.2647											2	2	0.998573	1
ENSG00000107159	CA9		#N/A	#N/A	#N/A	#N/A	#N/A	#N/A		0				2	2	0.74655	1	0.4687	0.5311	0.7049											1	1	0.113436	1
ENSG00000107518	ATRNL1		#N/A	#N/A	#N/A	#N/A	#N/A	#N/A		0				2	2																1	1	1	1
ENSG00000107611	CUBN		#N/A	#N/A	#N/A	#N/A	#N/A	#N/A		0				2	2																1	1	0.999897	1
ENSG00000107618	RBP3		#N/A	#N/A	#N/A	#N/A	#N/A	#N/A		0				2	2																2	2
ENSG00000107929	LARP4B		#N/A	#N/A	#N/A	#N/A	#N/A	#N/A		0				2	2	0.74655	1	0.4687	0.5311	0.7049											1	1	0.665235	1
ENSG00000108001	EBF3		#N/A	#N/A	#N/A	#N/A	#N/A	#N/A		0				2	2																2	2	0.99998	1
ENSG00000108018	SORCS1		#N/A	#N/A	#N/A	#N/A	#N/A	#N/A		0				2	1																		1	1
ENSG00000108039	XPNPEP1		#N/A	#N/A	#N/A	#N/A	#N/A	#N/A		0				2	2																2	2	0.233689	1
ENSG00000108518	PFN1		#N/A	#N/A	#N/A	#N/A	#N/A	#N/A		0				2	2																2	2	0.00291388	1
ENSG00000108523	RNF167		#N/A	#N/A	#N/A	#N/A	#N/A	#N/A		0				2	2	1	1	1	0.9996	1													1	1
ENSG00000109061	MYH1		#N/A	#N/A	#N/A	#N/A	#N/A	#N/A		0				2	2																1	1	0.617541	1
ENSG00000109065	NAT9		#N/A	#N/A	#N/A	#N/A	#N/A	#N/A		0				2	2																1	1	0.0202195	1
ENSG00000109158	GABRA4		#N/A	#N/A	#N/A	#N/A	#N/A	#N/A		0				2	1																2	1	0.290874	1
ENSG00000109738	GLRB		#N/A	#N/A	#N/A	#N/A	#N/A	#N/A		0				2	2																1	1	1	1
ENSG00000109927	TECTA		#N/A	#N/A	#N/A	#N/A	#N/A	#N/A		0				2	2																1	1	0.940377	1
ENSG00000110057	UNC93B1		#N/A	#N/A	#N/A	#N/A	#N/A	#N/A		0				2	2																1	1	0.0305475	1
ENSG00000110422	HIPK3		#N/A	#N/A	#N/A	#N/A	#N/A	#N/A		0				2	2	0.063376	0.376211	0.2298	0.0922	0.1207											2	2	0.0898234	1
ENSG00000110697	PITPNM1		#N/A	#N/A	#N/A	#N/A	#N/A	#N/A		0				2	2	0.716677	1	0.6229	0.5357	0.4703											2	2	0.309332	1
ENSG00000110799	VWF		#N/A	#N/A	#N/A	#N/A	#N/A	#N/A		0				2	2	1	1	1	0.9996	1													1	1
ENSG00000110876	SELPLG		#N/A	#N/A	#N/A	#N/A	#N/A	#N/A		0				2	2	1	1	1	0.9996	1													1	1
ENSG00000111276	CDKN1B		#N/A	#N/A	#N/A	#N/A	#N/A	#N/A		0				2	2	0.964976	1	0.7877	0.7954	0.7869											1	1	0.925157	1
ENSG00000111676	ATN1		#N/A	#N/A	#N/A	#N/A	#N/A	#N/A		0				2	1																		0.288737	1
ENSG00000111700	SLCO1B3		#N/A	#N/A	#N/A	#N/A	#N/A	#N/A		0				2	2																2	2	0.457453	1
ENSG00000111775	COX6A1		#N/A	#N/A	#N/A	#N/A	#N/A	#N/A		0				2	1																2	1	0.021979	1
ENSG00000111913	FAM65B		#N/A	#N/A	#N/A	#N/A	#N/A	#N/A		0				2	1																1	1	0.51219	1
ENSG00000112146	FBXO9		#N/A	#N/A	#N/A	#N/A	#N/A	#N/A		0				2	2																1	1	0.0419148	1
ENSG00000112149	CD83		#N/A	#N/A	#N/A	-0.624625	#N/A	#N/A		0				2	2																		0.250558	1
ENSG00000112306	RPS12		#N/A	#N/A	#N/A	#N/A	#N/A	#N/A		0				2	2	0.444956	1	0.8268	0.1938	0.3419											2	2	0.115138	1
ENSG00000112319	EYA4		#N/A	#N/A	#N/A	#N/A	#N/A	#N/A		0				2	2																1	1	0.23705	1
ENSG00000112379	KIAA1244		#N/A	#N/A	#N/A	#N/A	#N/A	#N/A		0				2	2	0.916995	1	0.5584	0.767	0.8465											1	1	1	1
ENSG00000112697	TMEM30A		#N/A	0.516517	#N/A	#N/A	#N/A	#N/A		0				2	2																2	2	0.00553503	1
ENSG00000112742	TTK		#N/A	#N/A	#N/A	#N/A	#N/A	#N/A		0				2	2	0.904046	1	0.6286	0.765	0.7049											1	1	0.821034	1
ENSG00000112852	PCDHB2		#N/A	#N/A	#N/A	#N/A	#N/A	#N/A		0				2	2																2	2	0.469549	1
ENSG00000112902	SEMA5A		#N/A	#N/A	#N/A	#N/A	#N/A	#N/A		0				2	2	0.162323	0.670935	0.1692	0.3069	0.193											2	2	0.999978	1
ENSG00000112972	HMGCS1		#N/A	#N/A	#N/A	#N/A	#N/A	#N/A		0				2	2																1	1	0.0258213	1
ENSG00000113100	CDH9		#N/A	#N/A	#N/A	#N/A	#N/A	#N/A		0				2	2																2	2	0.84853	1
ENSG00000113205	PCDHB3		#N/A	#N/A	#N/A	#N/A	#N/A	#N/A		0				2	2																		1	1
ENSG00000113262	GRM6		#N/A	#N/A	#N/A	#N/A	#N/A	#N/A		0				2	2																1	1	0.458331	1
ENSG00000113504	SLC12A7		#N/A	#N/A	#N/A	#N/A	#N/A	#N/A		0				2	2	0.0102902	0.113909	0.0544	0.0353	0.1207											2	2	0.999587	1
ENSG00000113594	LIFR		#N/A	#N/A	#N/A	#N/A	#N/A	#N/A		0	TRUE			2	2																2	2	0.54241	1
ENSG00000113719	ERGIC1		#N/A	#N/A	#N/A	#N/A	#N/A	#N/A		0				2	2	0.305995	0.913075	0.2228	0.3059	0.4083											2	2	0.0176162	1
ENSG00000113742	CPEB4		#N/A	#N/A	#N/A	#N/A	#N/A	#N/A		0				2	2	0.820677	1	0.4909	0.6762	0.7049											1	1	0.496905	1
ENSG00000113790	EHHADH		#N/A	#N/A	#N/A	#N/A	#N/A	#N/A		0				2	1																2	1	0.384547	1
ENSG00000113805	CNTN3		#N/A	#N/A	#N/A	#N/A	#N/A	#N/A		0				2	2																		0.12303	1
ENSG00000114124	GRK7		#N/A	#N/A	#N/A	#N/A	#N/A	#N/A		0				2	2																2	2	0.0329956	1
ENSG00000114204	SERPINI2		#N/A	#N/A	#N/A	#N/A	#N/A	#N/A		0				2	2																		0.395706	1
ENSG00000114353	GNAI2		#N/A	#N/A	-0.81982	#N/A	#N/A	#N/A		0				2	2																1	1	0.0837003	1
ENSG00000114554	PLXNA1		#N/A	#N/A	#N/A	#N/A	#N/A	#N/A		0				2	2																		0.721344	1
ENSG00000114698	PLSCR4		#N/A	#N/A	#N/A	#N/A	#N/A	#N/A		0				2	2	0.171305	0.682772	0.1624	0.3473	0.193											2	2	0.6677	1
ENSG00000114805	PLCH1		#N/A	#N/A	#N/A	#N/A	#N/A	#N/A		0				2	2	0.74655	1	0.4687	0.5311	0.7049											1	1	0.968399	1
ENSG00000115252	PDE1A		#N/A	#N/A	#N/A	#N/A	#N/A	#N/A		0				2	2																1	1	0.012887	1
ENSG00000115414	FN1		#N/A	#N/A	#N/A	#N/A	#N/A	#N/A		0				2	2																1	1	0.990143	1
ENSG00000115423	DNAH6		#N/A	#N/A	#N/A	#N/A	#N/A	#N/A		0				2	2																2	2
ENSG00000115524	SF3B1		#N/A	#N/A	#N/A	#N/A	#N/A	#N/A		0	TRUE			2	2	0.556577	1	0.6754	0.2836	0.4503											2	2	0.367383	1
ENSG00000115677	HDLBP		#N/A	#N/A	#N/A	#N/A	#N/A	#N/A		0				2	2																2	2	0.150038	1
ENSG00000115760	BIRC6		#N/A	#N/A	#N/A	#N/A	#N/A	#N/A		0				2	1																2	1	0.999918	1
ENSG00000116117	PARD3B		#N/A	#N/A	#N/A	#N/A	#N/A	#N/A		0				2	2																2	2	0.998667	1
ENSG00000116478	HDAC1		#N/A	#N/A	#N/A	#N/A	#N/A	#N/A		0				2	2																1	1	0.0214323	1
ENSG00000116514	RNF19B		#N/A	#N/A	#N/A	#N/A	#N/A	#N/A		0				2	1																2	1	0.183907	1
ENSG00000116675	DNAJC6		#N/A	#N/A	#N/A	#N/A	#N/A	#N/A		0				2	2																		0.391037	1
ENSG00000116688	MFN2		#N/A	#N/A	#N/A	#N/A	#N/A	#N/A		0				2	2	0.102865	0.498794	0.2256	0.1353	0.1666											2	2	0.454123	1
ENSG00000116717	GADD45A		#N/A	#N/A	#N/A	#N/A	#N/A	#N/A		0				2	1																1	1	0.101985	1
ENSG00000116745	RPE65		#N/A	#N/A	#N/A	#N/A	#N/A	#N/A		0				2	2																1	1	0.745542	1
ENSG00000116833	NR5A2		#N/A	#N/A	#N/A	#N/A	#N/A	#N/A		0				2	2																2	2	0.360635	1
ENSG00000116996	ZP4		#N/A	#N/A	#N/A	#N/A	#N/A	#N/A		0				2	1																2	1	0.720519	1
ENSG00000117133	RPF1		#N/A	#N/A	#N/A	#N/A	#N/A	#N/A		0				2	2	0.5223	1	0.5419	0.3213	0.4332											2	2	0.198038	1
ENSG00000117713	ARID1A		#N/A	#N/A	-0.429429	#N/A	#N/A	#N/A		0	TRUE			2	2	0.995377	1	1	0.8657	0.8318											1	1	0.903518	1
ENSG00000117899	MESDC2		#N/A	#N/A	#N/A	#N/A	#N/A	#N/A		0				2	2																		0.307658	1
ENSG00000118156	ZNF541		#N/A	#N/A	#N/A	#N/A	#N/A	#N/A		0				2	2																1	1
ENSG00000118257	NRP2		#N/A	#N/A	#N/A	#N/A	#N/A	#N/A		0				2	2																2	2	0.182747	1
ENSG00000118473	SGIP1		#N/A	#N/A	#N/A	#N/A	#N/A	#N/A		0				2	2																1	1	0.992917	1
ENSG00000118482	PHF3		#N/A	#N/A	#N/A	#N/A	#N/A	#N/A		0				2	2	0.885029	1	0.773	0.5672	0.7049											1	1	0.881129	1
ENSG00000118777	ABCG2		#N/A	#N/A	#N/A	#N/A	#N/A	#N/A		0				2	2																2	2	0.1597	1
ENSG00000119681	LTBP2		#N/A	#N/A	#N/A	#N/A	#N/A	#N/A		0				2	2																1	1	0.193165	1
ENSG00000119684	MLH3		#N/A	#N/A	#N/A	#N/A	#N/A	#N/A		0				2	2	0.884444	1	0.4909	0.8907	0.7049											1	1	0.519893	1
ENSG00000119686	FLVCR2		#N/A	#N/A	#N/A	#N/A	#N/A	#N/A		0				2	2	0.39603	1	0.3515	0.2489	0.5028											2	2	0.947395	1
ENSG00000119771	KLHL29		#N/A	#N/A	#N/A	#N/A	#N/A	#N/A		0				2	2	0.358699	1	0.3648	0.3115	0.3234											2	2
ENSG00000119946	CNNM1		#N/A	#N/A	#N/A	#N/A	#N/A	#N/A		0				2	2																1	1	0.654502	1
ENSG00000120094	HOXB1		#N/A	#N/A	#N/A	#N/A	#N/A	#N/A		0				2	2																1	1	0.311398	1
ENSG00000120251	GRIA2		#N/A	#N/A	#N/A	#N/A	#N/A	#N/A		0				2	2																1	1	0.442437	1
ENSG00000120440	TTLL2		#N/A	#N/A	#N/A	#N/A	#N/A	#N/A		0				2	2																2	2	0.264416	1
ENSG00000120594	PLXDC2		#N/A	#N/A	#N/A	#N/A	#N/A	#N/A		0				2	2	0.387327	1	0.3259	0.3746	0.3459											2	2	0.332971	1
ENSG00000120875	DUSP4		#N/A	#N/A	#N/A	#N/A	#N/A	#N/A		0				2	1																		1	1
ENSG00000120889	TNFRSF10B		#N/A	#N/A	#N/A	#N/A	#N/A	#N/A		0				2	2																1	1	0.120156	1
ENSG00000121413	ZSCAN18		#N/A	#N/A	#N/A	#N/A	#N/A	#N/A		0				2	2	0.810609	1	0.5451	0.5848	0.7049											1	1	0.272046	1
ENSG00000121440	PDZRN3		#N/A	#N/A	#N/A	#N/A	#N/A	#N/A		0				2	2	0.931213	1	0.7367	0.6869	0.7756											1	1	0.9923	1
ENSG00000121741	ZMYM2		#N/A	#N/A	#N/A	#N/A	#N/A	#N/A		0	TRUE			2	2																2	2	0.188781	1
ENSG00000121753	BAI2		#N/A	#N/A	#N/A	#N/A	#N/A	#N/A		0				2	2	0.151085	0.643555	0.0886	0.4126	0.2458											2	2	0.492541	1
ENSG00000121871	SLITRK3		#N/A	#N/A	#N/A	#N/A	#N/A	#N/A		0				2	2																2	2	0.999998	1
ENSG00000122515	ZMIZ2		#N/A	#N/A	#N/A	#N/A	#N/A	#N/A		0				2	2	0.166211	0.676975	0.1934	0.1892	0.284											2	2	0.783038	1
ENSG00000122728	TAF1L		#N/A	#N/A	#N/A	#N/A	#N/A	#N/A		0				2	2																2	2	0.996635	1
ENSG00000122870	BICC1		#N/A	#N/A	#N/A	#N/A	#N/A	#N/A		0				2	2																2	2	0.905963	1
ENSG00000122877	EGR2		#N/A	#N/A	#N/A	#N/A	#N/A	#N/A		0				2	2	0.400428	1	0.6575	0.3538	0.193											2	2	0.136399	1
ENSG00000123095	BHLHE41		#N/A	#N/A	#N/A	#N/A	#N/A	#N/A		0				2	2																1	1	0.072552	1
ENSG00000123165	ACTRT1		#N/A	#N/A	#N/A	#N/A	#N/A	#N/A		0				2	2																2	2	0.497202	1
ENSG00000123388	HOXC11		#N/A	#N/A	#N/A	#N/A	#N/A	#N/A		0	TRUE			2	2	0.886248	1	0.5853	0.7534	0.7049											1	1	0.976159	1
ENSG00000123636	BAZ2B		#N/A	#N/A	#N/A	#N/A	#N/A	#N/A		0				2	2	0.219805	0.757105	0.1643		0.3459											2	2	0.998522	1
ENSG00000124126	PREX1		#N/A	#N/A	#N/A	#N/A	#N/A	#N/A		0				2	2	0.121282	0.546735	0.0886	0.2759	0.2647											2	2	0.162124	1
ENSG00000124134	KCNS1		#N/A	#N/A	#N/A	#N/A	#N/A	#N/A		0				2	2																2	2	0.195268	1
ENSG00000124159	MATN4		#N/A	#N/A	#N/A	#N/A	#N/A	#N/A		0				2	2																2	2	0.18046	1
ENSG00000124177	CHD6		#N/A	#N/A	#N/A	#N/A	#N/A	#N/A		0				2	2	0.0864428	0.442523	0.1073	0.1432	0.2577											2	2	0.894957	1
ENSG00000124181	PLCG1		#N/A	#N/A	#N/A	#N/A	#N/A	#N/A		0	TRUE			2	2	0.907281	1	0.5476	0.7688	0.8185											1	1	0.704174	1
ENSG00000124313	IQSEC2		#N/A	#N/A	#N/A	#N/A	#N/A	#N/A		0				2	2																		0.681575	1
ENSG00000124422	USP22		#N/A	#N/A	#N/A	#N/A	#N/A	#N/A		0				2	2	0.926328	1	0.6758	0.7617	0.7414											1	1	0.414355	1
ENSG00000124787	RPP40		#N/A	#N/A	#N/A	#N/A	#N/A	#N/A		0				2	2	0.940035	1	0.7242	0.7368	0.7756											1	1	0.397048	1
ENSG00000124812	CRISP1		#N/A	#N/A	#N/A	#N/A	#N/A	#N/A		0				2	2																1	1	0.048355	1
ENSG00000124942	AHNAK		#N/A	#N/A	#N/A	#N/A	#N/A	#N/A		0				2	2	0.998426	1	0.8774	0.9115	1											1	1	0.998079	1
ENSG00000125089	SH3TC1		#N/A	#N/A	#N/A	#N/A	#N/A	#N/A		0				2	2																1	1	0.559225	1
ENSG00000125414	MYH2		#N/A	#N/A	#N/A	#N/A	#N/A	#N/A		0				2	2																2	2	0.76548	1
ENSG00000125676	THOC2		#N/A	#N/A	#N/A	#N/A	#N/A	#N/A		0				2	2	0.0875039	0.443884	0.0981	0.1898	0.2164											2	2	0.242428	1
ENSG00000125730	C3		#N/A	#N/A	#N/A	#N/A	#N/A	#N/A		0				2	2																1	1	0.291895	1
ENSG00000125970	RALY		#N/A	#N/A	#N/A	#N/A	#N/A	#N/A		0				2	2	0.204562	0.72244	0.0972	0.7654	0.193											2	2	0.0199557	1
ENSG00000126461	SCAF1		#N/A	#N/A	#N/A	#N/A	#N/A	#N/A		0				2	2	0.312536	0.918418	0.1518	0.6089												2	2	0.322399	1
ENSG00000126562	WNK4		#N/A	#N/A	#N/A	#N/A	#N/A	#N/A		0				2	2																1	1	0.685403	1
ENSG00000126583	PRKCG		#N/A	#N/A	#N/A	#N/A	#N/A	#N/A		0				2	2																2	2	0.0999394	1
ENSG00000126822	PLEKHG3		#N/A	#N/A	#N/A	#N/A	#N/A	#N/A		0				2	2	0.0787316	0.414455	0.2207	0.0943	0.1666											1	1	0.0671394	1
ENSG00000126947	ARMCX1		#N/A	#N/A	#N/A	#N/A	#N/A	#N/A		0				2	2	0.651207	1	0.5873	0.5757	0.3643											2	2	0.0403402	1
ENSG00000127481	UBR4		#N/A	#N/A	#N/A	#N/A	#N/A	#N/A		0				2	2	0.0679422	0.390843	0.049	0.1898	0.303											2	2	0.996418	1
ENSG00000127564	PKMYT1		#N/A	#N/A	#N/A	#N/A	#N/A	#N/A		0				2	2	0.161987	0.670935	0.3023	0.2738	0.1207											2	2	0.0178018	1
ENSG00000127955	GNAI1		#N/A	#N/A	#N/A	#N/A	#N/A	#N/A		0				2	2																		0.999951	1
ENSG00000128268	MGAT3		#N/A	#N/A	#N/A	#N/A	#N/A	#N/A		0				2	2																1	1	0.108664	1
ENSG00000128602	SMO		#N/A	#N/A	#N/A	#N/A	#N/A	#N/A		0	TRUE			2	2																1	1	0.0637167	1
ENSG00000128683	GAD1		#N/A	#N/A	#N/A	#N/A	#N/A	#N/A		0				2	2																1	1	0.487461	1
ENSG00000128833	MYO5C		#N/A	#N/A	#N/A	#N/A	#N/A	#N/A		0				2	2																2	2	0.469014	1
ENSG00000129159	KCNC1		#N/A	#N/A	#N/A	#N/A	#N/A	#N/A		0				2	1																2	1	0.163274	1
ENSG00000129173	E2F8		#N/A	#N/A	#N/A	#N/A	#N/A	#N/A		0				2	2	0.693434	1	0.7903	0.4095	0.4449											2	2	0.993599	1
ENSG00000129667	RHBDF2		#N/A	#N/A	#N/A	#N/A	#N/A	#N/A		0				2	2	0.241675	0.807512	0.277	0.351	0.193											2	2	0.232083	1
ENSG00000129911	KLF16		#N/A	#N/A	#N/A	#N/A	#N/A	#N/A		0				2	1																2	1	0.070184	1
ENSG00000129946	SHC2		#N/A	#N/A	#N/A	#N/A	#N/A	#N/A		0				2	2	0.794406	1	0.4909	0.5791	0.7414											1	1	0.597092	1
ENSG00000129965	INS-IGF2		#N/A	#N/A	#N/A	#N/A	#N/A	#N/A		0				2	2																		0.797764	1
ENSG00000130147	SH3BP4		#N/A	#N/A	#N/A	#N/A	#N/A	#N/A		0				2	2	0.507979	1	0.4687	0.4012	0.3788											2	2	0.886778	1
ENSG00000130158	DOCK6		#N/A	#N/A	#N/A	#N/A	#N/A	#N/A		0				2	2	0.271355	0.876284	0.2091	0.4215	0.2577											2	2	0.623378	1
ENSG00000130224	LRCH2		#N/A	#N/A	#N/A	#N/A	#N/A	#N/A		0				2	2																1	1	1	1
ENSG00000130270	ATP8B3		#N/A	#N/A	#N/A	#N/A	#N/A	#N/A		0				2	2																1	1	0.684196	1
ENSG00000130413	STK33		#N/A	#N/A	#N/A	#N/A	#N/A	#N/A		0				2	2																1	1	0.0350345	1
ENSG00000130414	NDUFA10		#N/A	#N/A	#N/A	#N/A	#N/A	#N/A		0				2	2	0.74655	1	0.4687	0.5311	0.7049											1	1	0.999891	1
ENSG00000130433	CACNG6		#N/A	#N/A	#N/A	#N/A	#N/A	#N/A		0				2	2																2	2	0.0617978	1
ENSG00000130475	FCHO1		#N/A	#N/A	#N/A	#N/A	#N/A	#N/A		0				2	2																1	1	0.0667759	1
ENSG00000130508	PXDN		#N/A	#N/A	#N/A	#N/A	#N/A	#N/A		0				2	2	1	1	1	0.9996	1													1	1
ENSG00000130638	ATXN10		#N/A	#N/A	#N/A	#N/A	#N/A	#N/A		0				2	2	0.115709	0.529225	0.187	0.1938	0.1666											2	2	0.0261099	1
ENSG00000130758	MAP3K10		#N/A	#N/A	#N/A	#N/A	#N/A	#N/A		0				2	2																1	1	0.490244	1
ENSG00000130766	SESN2		#N/A	#N/A	#N/A	#N/A	#N/A	#N/A		0				2	2	0.814944	1	0.516	0.6286	0.7049											1	1	0.521531	1
ENSG00000130775	THEMIS2		#N/A	#N/A	#N/A	#N/A	#N/A	#N/A		0				2	2	0.872885	1	0.5627	0.7368	0.7049											1	1	0.70173	1
ENSG00000130783	CCDC62		#N/A	#N/A	#N/A	#N/A	#N/A	#N/A		0				2	2																1	1	0.713883	1
ENSG00000130822	PNCK		#N/A	#N/A	#N/A	#N/A	#N/A	#N/A		0				2	2																1	1	0.999195	1
ENSG00000131381	ZFYVE20		#N/A	#N/A	#N/A	#N/A	#N/A	#N/A		0				2	2	0.853279	1	0.5584	0.681	0.7049											1	1	1	1
ENSG00000131711	MAP1B		#N/A	#N/A	#N/A	#N/A	#N/A	#N/A		0				2	2	0.952524	1	1	0.6372	0.7049											1	1	0.971453	1
ENSG00000131724	IL13RA1		#N/A	#N/A	#N/A	#N/A	#N/A	#N/A		0				2	1																2	1	0.145217	1
ENSG00000131848	ZSCAN5A		#N/A	#N/A	#N/A	#N/A	#N/A	#N/A		0				2	2																		1	1
ENSG00000131864	USP29		#N/A	#N/A	#N/A	#N/A	#N/A	#N/A		0				2	2																2	2	0.803335	1
ENSG00000132005	RFX1		#N/A	#N/A	#N/A	#N/A	#N/A	#N/A		0				2	2	0.496716	1	0.4687	0.4247	0.3419											2	2	0.118617	1
ENSG00000132326	PER2		#N/A	#N/A	#N/A	#N/A	#N/A	#N/A		0				2	2	0.840619	1	0.6195	0.5817	0.7049											1	1	0.91135	1
ENSG00000132356	PRKAA1		#N/A	#N/A	#N/A	#N/A	#N/A	#N/A		0				2	2	0.14144	0.621445	0.0725	0.2748	0.4083											2	2	0.3352	1
ENSG00000132446	FTHL17		#N/A	#N/A	#N/A	#N/A	#N/A	#N/A		0				2	1																2	1	0.0298861	1
ENSG00000132465	IGJ		#N/A	#N/A	#N/A	#N/A	#N/A	#N/A		0				2	2	0.982126	1	0.8456	0.8501	0.8081											1	1	0.979154	1
ENSG00000132640	BTBD3		#N/A	#N/A	#N/A	#N/A	#N/A	#N/A		0				2	2	0.902466	1	0.7026	0.5923	0.8081											1	1	0.464805	1
ENSG00000132825	PPP1R3D		#N/A	#N/A	#N/A	#N/A	#N/A	#N/A		0				2	2	0.710904	1	0.4909	0.4439	0.7049											1	1	0.917259	1
ENSG00000132972	RNF17		#N/A	#N/A	#N/A	#N/A	#N/A	#N/A		0				2	2																1	1	0.948606	1
ENSG00000133020	MYH8		#N/A	#N/A	#N/A	#N/A	#N/A	#N/A		0				2	2																1	1	0.789455	1
ENSG00000133026	MYH10		#N/A	#N/A	#N/A	#N/A	#N/A	#N/A		0				2	2	0.430644	1	0.4922	0.3233	0.3234											2	2	0.969507	1
ENSG00000133030	MPRIP		#N/A	#N/A	#N/A	#N/A	#N/A	#N/A		0				2	2	0.223433	0.758909	0.2195		0.2647											2	2	0.0917925	1
ENSG00000133069	TMCC2		#N/A	#N/A	#N/A	#N/A	#N/A	#N/A		0				2	2																		1	1
ENSG00000133083	DCLK1		#N/A	#N/A	#N/A	#N/A	#N/A	#N/A		0				2	2	0.935305	1	0.771	0.6724	0.7756											1	1	1	1
ENSG00000133101	CCNA1		#N/A	#N/A	#N/A	#N/A	#N/A	#N/A		0				2	2																1	1	0.226802	1
ENSG00000133104	SPG20		#N/A	#N/A	#N/A	#N/A	#N/A	#N/A		0				2	2																		0.317393	1
ENSG00000133107	TRPC4		#N/A	#N/A	#N/A	#N/A	#N/A	#N/A		0				2	2																2	2	0.237331	1
ENSG00000133131	MORC4		#N/A	#N/A	#N/A	#N/A	#N/A	#N/A		0				2	2																1	1	0.0346224	1
ENSG00000133216	EPHB2		#N/A	#N/A	#N/A	#N/A	#N/A	#N/A		0				2	2	0.243317	0.80816	0.1911	0.3015	0.3293											2	2	0.287767	1
ENSG00000133392	MYH11		#N/A	#N/A	#N/A	#N/A	#N/A	#N/A		0	TRUE			2	2	0.564193	1	0.3071	0.4103	0.7049											2	2	0.995135	1
ENSG00000133424	LARGE		#N/A	#N/A	#N/A	#N/A	#N/A	#N/A		0				2	1																1	1	0.818239	1
ENSG00000133454	MYO18B		#N/A	#N/A	#N/A	#N/A	#N/A	#N/A		0				2	2																2	2	0.959748	1
ENSG00000133710	SPINK5		#N/A	#N/A	#N/A	#N/A	#N/A	#N/A		0				2	2																1	1	0.999993	1
ENSG00000133816	MICAL2		#N/A	#N/A	#N/A	#N/A	#N/A	#N/A		0				2	2	0.956954	1	0.7978	0.7329	0.7928											1	1	0.504265	1
ENSG00000133937	GSC		#N/A	#N/A	#N/A	#N/A	#N/A	#N/A		0				2	2																2	2	0.240256	1
ENSG00000134013	LOXL2		#N/A	#N/A	#N/A	#N/A	#N/A	#N/A		0				2	2	0.357224	1	0.2987		0.375											2	2	0.936821	1
ENSG00000134516	DOCK2		#N/A	#N/A	#N/A	#N/A	#N/A	#N/A		0				2	1																1	1	0.99992	1
ENSG00000134853	PDGFRA		#N/A	#N/A	#N/A	#N/A	#N/A	#N/A		0	TRUE			2	2	0.0743223	0.401122	0.1799	0.1472	0.1207											2	2	0.542014	1
ENSG00000134874	DZIP1		#N/A	#N/A	#N/A	#N/A	#N/A	#N/A		0				2	2	0.375641	1	0.3068	0.3025	0.4303											2	2	0.204686	1
ENSG00000135047	CTSL1		#N/A	#N/A	#N/A	#N/A	#N/A	#N/A		0				2	2	1	1	1	0.9996	1													1	1
ENSG00000135048	TMEM2		#N/A	#N/A	#N/A	#N/A	#N/A	#N/A		0				2	2	0.216664	0.750922	0.3515	0.1576	0.284											2	2	0.930239	1
ENSG00000135052	GOLM1		#N/A	#N/A	#N/A	#N/A	#N/A	#N/A		0				2	1																1	1	0.234126	1
ENSG00000135074	ADAM19		#N/A	#N/A	#N/A	#N/A	#N/A	#N/A		0				2	2	0.739681	1	0.6249	0.3882	0.7049											1	1	0.936833	1
ENSG00000135519	KCNH3		#N/A	#N/A	#N/A	#N/A	#N/A	#N/A		0				2	2																		1	1
ENSG00000135720	DYNC1LI2		#N/A	#N/A	#N/A	#N/A	#N/A	#N/A		0				2	2	0.862456	1	0.6083	0.6506	0.7049											1	1	0.445223	1
ENSG00000135773	CAPN9		#N/A	#N/A	#N/A	#N/A	#N/A	#N/A		0				2	2																1	1	1	1
ENSG00000135829	DHX9		#N/A	#N/A	#N/A	#N/A	#N/A	#N/A		0				2	2	0.958021	1	0.8016	0.6518	0.8942											2	2	0.549005	1
ENSG00000136141	LRCH1		#N/A	#N/A	#N/A	#N/A	#N/A	#N/A		0				2	2	0.981127	1	0.843	0.8657	0.7869											1	1	0.488216	1
ENSG00000136231	IGF2BP3		#N/A	#N/A	#N/A	#N/A	#N/A	#N/A		0				2	2																2	2	0.0308489	1
ENSG00000136267	DGKB		#N/A	#N/A	#N/A	#N/A	#N/A	#N/A		0				2	2																2	2	0.293298	1
ENSG00000136383	ALPK3		#N/A	#N/A	#N/A	#N/A	#N/A	#N/A		0				2	2	0.376794	1	0.189	0.5741	0.3701											2	2	0.614099	1
ENSG00000136531	SCN2A		#N/A	#N/A	#N/A	#N/A	#N/A	#N/A		0				2	2																1	1	0.999857	1
ENSG00000136859	ANGPTL2		#N/A	#N/A	#N/A	#N/A	#N/A	#N/A		0				2	2	1	1	1	0.9996	1													1	1
ENSG00000136928	GABBR2		#N/A	#N/A	#N/A	#N/A	#N/A	#N/A		0				2	2																2	2	0.297102	1
ENSG00000137269	LRRC1		#N/A	#N/A	#N/A	#N/A	#N/A	#N/A		0				2	2	0.620002	1	0.3578	0.4349	0.7049											2	2	0.19456	1
ENSG00000137409	MTCH1		#N/A	#N/A	#N/A	#N/A	#N/A	#N/A		0				2	2	0.585114	1	0.7957	0.7257	0.1666											2	2	0.0205367	1
ENSG00000137474	MYO7A		#N/A	#N/A	#N/A	#N/A	#N/A	#N/A		0				2	1																1	1	0.818198	1
ENSG00000137491	SLCO2B1		#N/A	#N/A	#N/A	#N/A	#N/A	#N/A		0				2	2																1	1	0.0965411	1
ENSG00000137845	ADAM10		#N/A	#N/A	#N/A	#N/A	#N/A	#N/A		0				2	2	0.100473	0.491788	0.3269	0.0779	0.193											1	1	0.00943089	1
ENSG00000137965	IFI44		#N/A	#N/A	#N/A	#N/A	#N/A	#N/A		0				2	2	1	1	1	0.9996	1													1	1
ENSG00000137996	RTCA		#N/A	#N/A	#N/A	#N/A	#N/A	#N/A		0				2	2	0.993007	1	0.8939	0.8657	0.882											1	1	0.673268	1
ENSG00000138075	ABCG5		#N/A	#N/A	#N/A	#N/A	#N/A	#N/A		0				2	2																1	1	0.367676	1
ENSG00000138152	BTBD16		#N/A	#N/A	#N/A	#N/A	#N/A	#N/A		0				2	2																		0.294915	1
ENSG00000138378	STAT4		#N/A	#N/A	#N/A	#N/A	#N/A	#N/A		0				2	1																1	1	0.251937	1
ENSG00000138668	HNRNPD		#N/A	#N/A	#N/A	#N/A	#N/A	#N/A		0				2	2	0.6684	1	1	0.4332	0.303											2	2	0.0132894	1
ENSG00000138722	MMRN1		#N/A	#N/A	#N/A	#N/A	#N/A	#N/A		0				2	2																1	1	0.999968	1
ENSG00000138759	FRAS1		#N/A	#N/A	#N/A	#N/A	#N/A	#N/A		0				2	2	0.0309119	0.21561	0.0356	0.1626	0.1666											2	2	0.98842	1
ENSG00000138771	SHROOM3		#N/A	#N/A	#N/A	#N/A	#N/A	#N/A		0				2	2	0.0811876	0.42339	0.0756	0.1581	0.303											2	2	0.507116	1
ENSG00000138792	ENPEP		#N/A	#N/A	#N/A	#N/A	#N/A	#N/A		0				2	2	0.766223	1	0.4909	0.5463	0.7049											1	1	0.974466	1
ENSG00000138829	FBN2		#N/A	#N/A	#N/A	#N/A	#N/A	#N/A		0				2	2																		1	1
ENSG00000139174	PRICKLE1		#N/A	#N/A	#N/A	#N/A	#N/A	#N/A		0				2	2	0.44921	1	0.5989	0.4009	0.2324											2	2	0.0813164	1
ENSG00000139220	PPFIA2		#N/A	#N/A	#N/A	#N/A	#N/A	#N/A		0				2	2																2	2	0.987276	1
ENSG00000139364	TMEM132B		#N/A	#N/A	#N/A	#N/A	#N/A	#N/A		0				2	2																1	1	0.926725	1
ENSG00000139641	ESYT1		#N/A	#N/A	#N/A	#N/A	#N/A	#N/A		0				2	2	1	1	1	0.9996	1													1	1
ENSG00000139722	VPS37B		#N/A	#N/A	#N/A	#N/A	#N/A	#N/A		0				2	2	0.985443	1	0.8992	0.7704	0.8736											1	1	0.54348	1
ENSG00000139725	RHOF		#N/A	#N/A	#N/A	#N/A	#N/A	#N/A		0				2	2																1	1	0.00181089	0.914613
ENSG00000140015	KCNH5		#N/A	#N/A	#N/A	#N/A	#N/A	#N/A		0				2	2																2	2	0.701977	1
ENSG00000140279	DUOX2		#N/A	#N/A	#N/A	#N/A	#N/A	#N/A		0				2	2																		1	1
ENSG00000140400	MAN2C1		#N/A	#N/A	#N/A	#N/A	#N/A	#N/A		0				2	2	0.295113	0.904795	0.2667	0.2561	0.383											2	2	0.206723	1
ENSG00000140488	CELF6		#N/A	#N/A	#N/A	#N/A	#N/A	#N/A		0				2	2																2	2
ENSG00000140519	RHCG		#N/A	#N/A	#N/A	#N/A	#N/A	#N/A		0				2	2																2	2	0.142068	1
ENSG00000140563	MCTP2		#N/A	#N/A	#N/A	#N/A	#N/A	#N/A		0				2	1																2	1	0.986849	1
ENSG00000140749	IGSF6		#N/A	#N/A	#N/A	#N/A	#N/A	#N/A		0				2	2																2	2	0.00800321	1
ENSG00000140937	CDH11		#N/A	#N/A	#N/A	#N/A	#N/A	#N/A		0	TRUE			2	2																1	1	0.394833	1
ENSG00000140986	RPL3L		#N/A	#N/A	#N/A	#N/A	#N/A	#N/A		0				2	1																1	1	0.184868	1
ENSG00000140988	RPS2		#N/A	#N/A	#N/A	#N/A	#N/A	#N/A		0				2	2	0.475684	1	0.8939		0.193											2	2	0.145347	1
ENSG00000141002	TCF25		#N/A	#N/A	#N/A	#N/A	#N/A	#N/A		0				2	1																		1	1
ENSG00000141447	OSBPL1A		#N/A	#N/A	#N/A	#N/A	#N/A	#N/A		0				2	2	0.797051	1	0.5042	0.5697	0.7414											1	1	1	1
ENSG00000141655	TNFRSF11A		#N/A	#N/A	#N/A	#N/A	#N/A	#N/A		0				2	2																2	2	0.340612	1
ENSG00000141682	PMAIP1		#N/A	#N/A	#N/A	#N/A	#N/A	#N/A		0				2	1																2	1	0.0244605	1
ENSG00000141736	ERBB2		#N/A	#N/A	#N/A	#N/A	#N/A	#N/A		0	TRUE			2	2																		0.995838	1
ENSG00000141750	STAC2		#N/A	#N/A	#N/A	#N/A	#N/A	#N/A		0				2	2																		0.797902	1
ENSG00000141946	ZIM3		#N/A	#N/A	#N/A	#N/A	#N/A	#N/A		0				2	2																2	2	0.134497	1
ENSG00000142149	HUNK		#N/A	#N/A	#N/A	#N/A	#N/A	#N/A		0				2	2	0.632407	1	0.4687	0.3477	0.7049											1	1	1	1
ENSG00000142173	COL6A2		#N/A	#N/A	#N/A	#N/A	#N/A	#N/A		0				2	2																1	1	0.919075	1
ENSG00000142192	APP		#N/A	#N/A	#N/A	#N/A	#N/A	#N/A		0				2	2	0.104074	0.498794	0.1167	0.3672	0.1207											2	2	0.321043	1
ENSG00000142528	ZNF473		#N/A	#N/A	#N/A	#N/A	#N/A	#N/A		0				2	2	0.74655	1	0.4687	0.5311	0.7049											1	1	0.315483	1
ENSG00000142599	RERE		#N/A	#N/A	#N/A	#N/A	#N/A	#N/A		0				2	2	0.913129	1	0.6935	0.6724	0.7617											1	1	0.696675	1
ENSG00000142606	MMEL1		#N/A	#N/A	#N/A	#N/A	#N/A	#N/A		0				2	2																		1	1
ENSG00000143126	CELSR2		#N/A	#N/A	#N/A	#N/A	#N/A	#N/A		0				2	2																		0.802785	1
ENSG00000143536	CRNN		#N/A	#N/A	#N/A	#N/A	#N/A	#N/A		0				2	2																2	2	0.198972	1
ENSG00000143552	NUP210L		#N/A	#N/A	#N/A	#N/A	#N/A	#N/A		0				2	2																2	2	0.424768	1
ENSG00000143727	ACP1		#N/A	#N/A	#N/A	#N/A	#N/A	#N/A		0				2	2	0.200054	0.719042	0.1993	0.2699	0.2577											2	2	0.0738006	1
ENSG00000143753	DEGS1		#N/A	#N/A	#N/A	#N/A	#N/A	#N/A		0				2	2	0.433281	1	0.5677	0.2561	0.3581											2	2	0.0784014	1
ENSG00000143870	PDIA6		#N/A	#N/A	#N/A	#N/A	#N/A	#N/A		0				2	2																		0.0188442	1
ENSG00000143971	ETAA1		#N/A	#N/A	#N/A	#N/A	#N/A	#N/A		0				2	1																2	1	0.999279	1
ENSG00000144331	ZNF385B		#N/A	#N/A	#N/A	#N/A	#N/A	#N/A		0				2	2																1	1	0.999882	1
ENSG00000144406	UNC80		#N/A	#N/A	#N/A	#N/A	#N/A	#N/A		0				2	2																2	2
ENSG00000144481	TRPM8		#N/A	#N/A	#N/A	#N/A	#N/A	#N/A		0				2	2																1	1	0.407595	1
ENSG00000144580	RQCD1		#N/A	#N/A	#N/A	#N/A	#N/A	#N/A		0				2	1																1	1	0.0994856	1
ENSG00000144649	FAM198A		#N/A	#N/A	#N/A	#N/A	#N/A	#N/A		0				2	2																2	2
ENSG00000144668	ITGA9		#N/A	#N/A	#N/A	#N/A	#N/A	#N/A		0				2	2	0.597801	1	0.6908	0.3098	0.4716											2	2	0.0750127	1
ENSG00000144724	PTPRG		#N/A	#N/A	#N/A	#N/A	#N/A	#N/A		0				2	2																		1	1
ENSG00000144791	LIMD1		#N/A	#N/A	#N/A	#N/A	#N/A	#N/A		0				2	2	0.113838	0.52497	0.2107	0.2318	0.1207											2	2	0.235677	1
ENSG00000144821	MYH15		#N/A	#N/A	#N/A	#N/A	#N/A	#N/A		0				2	2																2	2	0.757991	1
ENSG00000144824	PHLDB2		#N/A	#N/A	#N/A	#N/A	#N/A	#N/A		0				2	2																1	1	0.384394	1
ENSG00000145087	STXBP5L		#N/A	#N/A	#N/A	#N/A	#N/A	#N/A		0				2	2																1	1	0.306178	1
ENSG00000145147	SLIT2		#N/A	#N/A	#N/A	#N/A	#N/A	#N/A		0				2	2																1	1	1	1
ENSG00000145216	FIP1L1		#N/A	#N/A	#N/A	#N/A	#N/A	#N/A		0	TRUE			2	2	0.177448	0.687297	0.4687	0.1472	0.1666											2	2	0.0316662	1
ENSG00000145536	ADAMTS16		#N/A	#N/A	#N/A	#N/A	#N/A	#N/A		0				2	1																1	1	0.996878	1
ENSG00000145700	ANKRD31		#N/A	#N/A	#N/A	#N/A	#N/A	#N/A		0				2	2																1	1
ENSG00000145794	MEGF10		#N/A	#N/A	#N/A	#N/A	#N/A	#N/A		0				2	2																2	2	0.304019	1
ENSG00000145808	ADAMTS19		#N/A	#N/A	#N/A	#N/A	#N/A	#N/A		0				2	2																2	2	0.976384	1
ENSG00000145864	GABRB2		#N/A	#N/A	#N/A	#N/A	#N/A	#N/A		0				2	2																1	1	0.0767668	1
ENSG00000146005	PSD2		#N/A	#N/A	#N/A	#N/A	#N/A	#N/A		0				2	2																1	1	0.635761	1
ENSG00000146373	RNF217		#N/A	#N/A	#N/A	#N/A	#N/A	#N/A		0				2	1																1	1	0.911451	1
ENSG00000146938	NLGN4X		#N/A	#N/A	#N/A	#N/A	#N/A	#N/A		0				2	2																1	1	0.202495	1
ENSG00000147133	TAF1		#N/A	#N/A	#N/A	#N/A	#N/A	#N/A		0				2	2	0.0575578	0.360868	0.1832	0.1012	0.1207											2	2	0.467739	1
ENSG00000147180	ZNF711		#N/A	#N/A	#N/A	#N/A	#N/A	#N/A		0				2	2	0.81334	1	0.4909	0.6565	0.7049											1	1	0.681607	1
ENSG00000147381	MAGEA4		#N/A	#N/A	#N/A	#N/A	#N/A	#N/A		0				2	2																		1	1
ENSG00000147606	SLC26A7		#N/A	#N/A	#N/A	#N/A	#N/A	#N/A		0				2	2																2	2	0.999991	1
ENSG00000147724	FAM135B		#N/A	#N/A	#N/A	#N/A	#N/A	#N/A		0				2	2																2	2	0.49963	1
ENSG00000148468	FAM171A1		#N/A	#N/A	#N/A	#N/A	#N/A	#N/A		0				2	2	0.928062	1	0.6418	0.7884	0.7617											1	1	0.744804	1
ENSG00000148602	LRIT1		#N/A	#N/A	#N/A	#N/A	#N/A	#N/A		0				2	1																1	1	0.487397	1
ENSG00000148737	TCF7L2		#N/A	#N/A	#N/A	#N/A	#N/A	#N/A		0	TRUE			2	2	0.800971	1	0.4909	0.625	0.7049											1	1	1	1
ENSG00000148848	ADAM12		#N/A	#N/A	#N/A	#N/A	#N/A	#N/A		0				2	2	0.564805	1	0.5836	0.426	0.3581											2	2	0.509523	1
ENSG00000149091	DGKZ		#N/A	#N/A	#N/A	#N/A	#N/A	#N/A		0				2	2	0.688258	1	0.7549	0.4611	0.4058											2	2	0.578386	1
ENSG00000149243	KLHL35		#N/A	#N/A	#N/A	#N/A	#N/A	#N/A		0				2	2																1	1	0.553042	1
ENSG00000149418	ST14		#N/A	#N/A	#N/A	#N/A	#N/A	#N/A		0				2	2	1	1	1	0.9996	1													1	1
ENSG00000149527	PLCH2		#N/A	#N/A	#N/A	#N/A	#N/A	#N/A		0				2	2	0.640211	1	0.7215	0.4115	0.3983											2	2	0.567116	1
ENSG00000149596	JPH2		#N/A	#N/A	#N/A	#N/A	#N/A	#N/A		0				2	2																2	2	0.831542	1
ENSG00000149782	PLCB3		#N/A	#N/A	#N/A	#N/A	#N/A	#N/A		0				2	2																1	1	0.289029	1
ENSG00000149972	CNTN5		#N/A	#N/A	#N/A	#N/A	#N/A	#N/A		0				2	2																		1	1
ENSG00000150086	GRIN2B		#N/A	#N/A	#N/A	#N/A	#N/A	#N/A		0				2	2																2	2
ENSG00000150594	ADRA2A		#N/A	#N/A	#N/A	#N/A	#N/A	#N/A		0				2	2																2	2	0.194519	1
ENSG00000150667	FSIP1		#N/A	#N/A	#N/A	#N/A	#N/A	#N/A		0				2	2																1	1	0.282431	1
ENSG00000150991	UBC		#N/A	#N/A	#N/A	#N/A	#N/A	#N/A		0				2	2	1	1	1	0.9996	1													1	1
ENSG00000151025	GPR158		#N/A	#N/A	#N/A	#N/A	#N/A	#N/A		0				2	2																1	1	0.997763	1
ENSG00000151150	ANK3		#N/A	#N/A	#N/A	#N/A	#N/A	#N/A		0				2	2	0.892391	1	0.5627	0.7672	0.7414											1	1	1	1
ENSG00000151208	DLG5		#N/A	#N/A	#N/A	#N/A	#N/A	#N/A		0				2	2	0.801402	1	0.6572	0.6646	0.496											2	2	0.593097	1
ENSG00000151322	NPAS3		#N/A	#N/A	#N/A	#N/A	#N/A	#N/A		0				2	2																1	1	0.153639	1
ENSG00000151474	FRMD4A		#N/A	#N/A	#N/A	#N/A	#N/A	#N/A		0				2	2																2	2	0.0663294	1
ENSG00000151490	PTPRO		#N/A	#N/A	#N/A	#N/A	#N/A	#N/A		0				2	2	0.332422	0.969757	0.2899	0.5741	0.193											2	2	0.816314	1
ENSG00000151615	POU4F2		#N/A	#N/A	#N/A	#N/A	#N/A	#N/A		0				2	2																1	1	0.988928	1
ENSG00000151694	ADAM17		#N/A	#N/A	#N/A	#N/A	#N/A	#N/A		0				2	2	0.967881	1	0.6712	0.8928	0.8428											1	1	0.577317	1
ENSG00000151718	WWC2		#N/A	#N/A	#N/A	#N/A	#N/A	#N/A		0				2	2	0.774835	1	0.4909	0.5646	0.7049											1	1	0.996378	1
ENSG00000151789	ZNF385D		#N/A	#N/A	#N/A	#N/A	#N/A	#N/A		0				2	2																		1	1
ENSG00000152137	HSPB8		#N/A	#N/A	#N/A	#N/A	#N/A	#N/A		0				2	2	0.0359149	0.238578	0.0544	0.13	0.1666											2	2	0.00259609	1
ENSG00000152214	RIT2		#N/A	#N/A	#N/A	#N/A	#N/A	#N/A		0				2	2																2	2	0.00997283	1
ENSG00000152217	SETBP1		#N/A	#N/A	#N/A	#N/A	#N/A	#N/A		0	TRUE			2	2	0.963238	1	1		0.7414											1	1	0.999979	1
ENSG00000152578	GRIA4		#N/A	#N/A	#N/A	#N/A	#N/A	#N/A		0				2	2																1	1	0.884013	1
ENSG00000152580	IGSF10		#N/A	#N/A	#N/A	#N/A	#N/A	#N/A		0				2	1																1	1	0.972775	1
ENSG00000152582	SPEF2		#N/A	#N/A	#N/A	#N/A	#N/A	#N/A		0				2	2																2	2	0.707018	1
ENSG00000152785	BMP3		#N/A	#N/A	#N/A	#N/A	#N/A	#N/A		0				2	2																1	1	0.61564	1
ENSG00000152822	GRM1		#N/A	#N/A	#N/A	#N/A	#N/A	#N/A		0				2	2																1	1	1	1
ENSG00000152952	PLOD2		#N/A	#N/A	#N/A	#N/A	#N/A	#N/A		0				2	2	0.953472	1	0.6734	0.8657	0.7756											1	1	0.999968	1
ENSG00000153162	BMP6		#N/A	#N/A	#N/A	#N/A	#N/A	#N/A		0				2	2																		1	1
ENSG00000153233	PTPRR		#N/A	#N/A	#N/A	#N/A	#N/A	#N/A		0				2	2																1	1	1	1
ENSG00000153253	SCN3A		#N/A	#N/A	#N/A	#N/A	#N/A	#N/A		0				2	2																1	1	0.997222	1
ENSG00000153303	FRMD1		#N/A	#N/A	#N/A	#N/A	#N/A	#N/A		0				2	2																2	2	0.505021	1
ENSG00000153317	ASAP1		#N/A	#N/A	#N/A	#N/A	#N/A	#N/A		0				2	2																2	2	0.300692	1
ENSG00000153404	PLEKHG4B		#N/A	#N/A	#N/A	#N/A	#N/A	#N/A		0				2	2																1	1	0.999094	1
ENSG00000153714	LURAP1L		#N/A	#N/A	#N/A	#N/A	#N/A	#N/A		0				2	2	0.209499	0.730629	0.1307	0.3886	0.2936											2	2	0.0737937	1
ENSG00000153930	ANKFN1		#N/A	#N/A	#N/A	#N/A	#N/A	#N/A		0				2	2																1	1	0.439382	1
ENSG00000154262	ABCA6		#N/A	#N/A	#N/A	#N/A	#N/A	#N/A		0				2	2																2	2	0.659399	1
ENSG00000154274	C4orf19		#N/A	#N/A	#N/A	#N/A	#N/A	#N/A		0				2	1																1	1	0.0918289	1
ENSG00000154310	TNIK		#N/A	#N/A	#N/A	#N/A	#N/A	#N/A		0				2	2	0.097773	0.482808	0.1379	0.1237	0.277											2	2	0.323929	1
ENSG00000154655	L3MBTL4		#N/A	#N/A	#N/A	#N/A	#N/A	#N/A		0				2	2																2	2	0.5842	1
ENSG00000155269	GPR78		#N/A	#N/A	#N/A	#N/A	#N/A	#N/A		0				2	2																1	1	0.821742	1
ENSG00000155511	GRIA1		#N/A	#N/A	#N/A	#N/A	#N/A	#N/A		0				2	2																1	1	0.99894	1
ENSG00000155816	FMN2		#N/A	#N/A	#N/A	#N/A	#N/A	#N/A		0				2	2																2	2	0.654351	1
ENSG00000155827	RNF20		#N/A	#N/A	#N/A	#N/A	#N/A	#N/A		0				2	2																2	2	0.997473	1
ENSG00000155846	PPARGC1B		#N/A	#N/A	#N/A	#N/A	#N/A	#N/A		0				2	2																2	2	0.413292	1
ENSG00000155897	ADCY8		#N/A	#N/A	#N/A	#N/A	#N/A	#N/A		0				2	2																2	2	0.394177	1
ENSG00000155966	AFF2		#N/A	#N/A	#N/A	#N/A	#N/A	#N/A		0				2	2																1	1	1	1
ENSG00000156508	EEF1A1		#N/A	#N/A	#N/A	#N/A	#N/A	#N/A		0				2	2																		0.236376	1
ENSG00000156650	KAT6B		#N/A	#N/A	#N/A	#N/A	#N/A	#N/A		0	TRUE			2	2	0.0676984	0.390843	0.1104	0.1141												2	2	0.925077	1
ENSG00000156675	RAB11FIP1		#N/A	#N/A	#N/A	#N/A	#N/A	#N/A		0				2	2	0.809823	1	0.5376	0.5911	0.7049											1	1	0.609912	1
ENSG00000156687	UNC5D		#N/A	#N/A	#N/A	#N/A	#N/A	#N/A		0				2	2																2	2	0.886161	1
ENSG00000156886	ITGAD		#N/A	#N/A	#N/A	#N/A	#N/A	#N/A		0				2	2																2	2	0.959909	1
ENSG00000156920	GPR112		#N/A	#N/A	#N/A	#N/A	#N/A	#N/A		0				2	2																1	1	0.929032	1
ENSG00000157017	GHRL		#N/A	#N/A	#N/A	#N/A	#N/A	#N/A		0				2	1																2	1	0.0452956	1
ENSG00000157060	SHCBP1L		#N/A	#N/A	#N/A	#N/A	#N/A	#N/A		0				2	2																2	2	0.0773097	1
ENSG00000157168	NRG1		#N/A	#N/A	#N/A	#N/A	#N/A	#N/A		0	TRUE			2	2																2	2	0.499231	1
ENSG00000157404	KIT		#N/A	#N/A	#N/A	#N/A	#N/A	#N/A		0	TRUE			2	2	0.639354	1	0.6774	0.4017	0.4332											2	2	0.969877	1
ENSG00000158220	ESYT3		#N/A	#N/A	#N/A	#N/A	#N/A	#N/A		0				2	2																1	1	0.308359	1
ENSG00000158486	DNAH3		#N/A	#N/A	#N/A	#N/A	#N/A	#N/A		0				2	2																		1	1
ENSG00000158578	ALAS2		#N/A	#N/A	#N/A	#N/A	#N/A	#N/A		0				2	2																1	1	0.805401	1
ENSG00000159131	GART		#N/A	#N/A	#N/A	#N/A	#N/A	#N/A		0				2	2	0.74655	1	0.4687	0.5311	0.7049											1	1	0.46053	1
ENSG00000159140	SON		#N/A	#N/A	#N/A	#N/A	#N/A	#N/A		0				2	2	0.861453	1	0.5873	0.6709	0.7049											1	1	0.982454	1
ENSG00000159314	ARHGAP27		#N/A	#N/A	#N/A	#N/A	#N/A	#N/A		0				2	2	1	1	1	0.9996	1													1	1
ENSG00000159352	PSMD4		#N/A	#N/A	#N/A	#N/A	#N/A	#N/A		0				2	2	1	1	1	0.9996	1													1	1
ENSG00000159433	STARD9		#N/A	#N/A	#N/A	#N/A	#N/A	#N/A		0				2	2																1	1
ENSG00000159753	RLTPR		#N/A	#N/A	#N/A	#N/A	#N/A	#N/A		0				2	1																2	1	0.476815	1
ENSG00000160111	CPAMD8		#N/A	#N/A	#N/A	#N/A	#N/A	#N/A		0				2	2																2	2	0.301723	1
ENSG00000160282	FTCD		#N/A	#N/A	#N/A	#N/A	#N/A	#N/A		0				2	2																		0.412626	1
ENSG00000160321	ZNF208		#N/A	#N/A	#N/A	#N/A	#N/A	#N/A		0				2	2																		1	1
ENSG00000160551	TAOK1		#N/A	#N/A	#N/A	#N/A	#N/A	#N/A		0				2	2	0.378656	1	0.6045	0.2283	0.2936											2	2	0.860879	1
ENSG00000160584	SIK3		#N/A	#N/A	#N/A	#N/A	#N/A	#N/A		0				2	2	0.147347	0.637361	0.1526	0.3403	0.1666											2	2	0.390107	1
ENSG00000160683	CXCR5		#N/A	#N/A	#N/A	#N/A	#N/A	#N/A		0				2	2																		0.889729	1
ENSG00000160789	LMNA		#N/A	#N/A	#N/A	#N/A	#N/A	#N/A		0	TRUE			2	2	0.285296	0.890892	0.1579	0.4172	0.375											2	2	0.280673	1
ENSG00000160796	NBEAL2		#N/A	#N/A	#N/A	#N/A	#N/A	#N/A		0				2	2	0.300651	0.910117	0.3045	0.3441	0.2577											2	2	0.999991	1
ENSG00000161010	C5orf45		#N/A	#N/A	#N/A	#N/A	#N/A	#N/A		0				2	2	0.479408	1	0.5764		0.303											2	2	0.0260798	1
ENSG00000161270	NPHS1		#N/A	#N/A	#N/A	#N/A	#N/A	#N/A		0				2	2																2	2	0.37675	1
ENSG00000161551	ZNF577		#N/A	#N/A	#N/A	#N/A	#N/A	#N/A		0				2	2	0.74655	1	0.4687	0.5311	0.7049											1	1	0.352608	1
ENSG00000161847	RAVER1		#N/A	#N/A	#N/A	#N/A	#N/A	#N/A		0				2	2	0.74655	1	0.4687	0.5311	0.7049											2	2	0.0873301	1
ENSG00000161849	KRT84		#N/A	#N/A	#N/A	#N/A	#N/A	#N/A		0				2	2																		0.35281	1
ENSG00000162365	CYP4A22		#N/A	#N/A	#N/A	#N/A	#N/A	#N/A		0				2	2																		0.00367815	1
ENSG00000162426	SLC45A1		#N/A	#N/A	#N/A	#N/A	#N/A	#N/A		0				2	2																1	1	0.703992	1
ENSG00000162510	MATN1		#N/A	#N/A	#N/A	#N/A	#N/A	#N/A		0				2	2																1	1	0.497013	1
ENSG00000162572	SCNN1D		#N/A	#N/A	#N/A	#N/A	#N/A	#N/A		0				2	2																1	1	0.691661	1
ENSG00000162591	MEGF6		#N/A	#N/A	#N/A	#N/A	#N/A	#N/A		0				2	2	0.0287315	0.210291	0.0513	0.1024	0.1666											2	2	0.787976	1
ENSG00000162687	KCNT2		#N/A	#N/A	#N/A	#N/A	#N/A	#N/A		0				2	2																2	2	0.450127	1
ENSG00000162804	SNED1		#N/A	#N/A	#N/A	#N/A	#N/A	#N/A		0				2	2																1	1	0.184004	1
ENSG00000162946	DISC1		#N/A	#N/A	#N/A	#N/A	#N/A	#N/A		0				2	2	0.94365	1	0.6521	0.767	0.8465											1	1	0.556482	1
ENSG00000162949	CAPN13		#N/A	#N/A	#N/A	#N/A	#N/A	#N/A		0				2	2																2	2	0.0723366	1
ENSG00000162951	LRRTM1		#N/A	#N/A	#N/A	#N/A	#N/A	#N/A		0				2	2																1	1	0.788484	1
ENSG00000163161	ERCC3		#N/A	#N/A	#N/A	#N/A	#N/A	#N/A		0	TRUE			2	2																1	1	0.0971499	1
ENSG00000163492	CCDC141		#N/A	#N/A	#N/A	#N/A	#N/A	#N/A		0				2	2																2	2	0.266265	1
ENSG00000163534	FCRL1		#N/A	#N/A	#N/A	#N/A	#N/A	#N/A		0				2	2																1	1	0.00488652	1
ENSG00000163554	SPTA1		#N/A	#N/A	#N/A	#N/A	#N/A	#N/A		0				2	2																2	2	0.999991	1
ENSG00000163636	PSMD6		#N/A	#N/A	#N/A	#N/A	#N/A	#N/A		0				2	1																2	1	0.142989	1
ENSG00000163638	ADAMTS9		#N/A	#N/A	#N/A	#N/A	#N/A	#N/A		0				2	2	0.644657	1	0.6769	0.3992	0.4449											2	2	0.997955	1
ENSG00000163697	APBB2		#N/A	#N/A	#N/A	#N/A	#N/A	#N/A		0				2	2																1	1	0.212973	1
ENSG00000163749	CCDC158		#N/A	#N/A	#N/A	#N/A	#N/A	#N/A		0				2	2																1	1	0.450756	1
ENSG00000163806	SPDYA		#N/A	#N/A	#N/A	#N/A	#N/A	#N/A		0				2	2																2	2	0.129858	1
ENSG00000163814	CDCP1		#N/A	#N/A	#N/A	#N/A	#N/A	#N/A		0				2	2	0.985763	1	0.8529	0.8907	0.8											1	1	0.909409	1
ENSG00000163995	ABLIM2		#N/A	#N/A	#N/A	#N/A	#N/A	#N/A		0				2	2	0.872313	1	0.4909	0.7656	0.7756											1	1	0.456814	1
ENSG00000164125	FAM198B		#N/A	#N/A	#N/A	#N/A	#N/A	#N/A		0				2	2	0.143871	0.627187	0.151	0.2088	0.2647											2	2	0.999986	1
ENSG00000164142	FAM160A1		#N/A	#N/A	#N/A	#N/A	#N/A	#N/A		0				2	2	0.90402	1	0.756	0.636	0.7049											1	1
ENSG00000164161	HHIP		#N/A	#N/A	#N/A	#N/A	#N/A	#N/A		0				2	2																1	1	0.582791	1
ENSG00000164256	PRDM9		#N/A	#N/A	#N/A	#N/A	#N/A	#N/A		0				2	2																1	1	0.629709	1
ENSG00000164741	DLC1		#N/A	#N/A	#N/A	#N/A	#N/A	#N/A		0				2	2	0.136147	0.602935	0.1817		0.1666											2	2	0.997287	1
ENSG00000164742	ADCY1		#N/A	#N/A	#N/A	#N/A	#N/A	#N/A		0				2	2																1	1	0.796177	1
ENSG00000164818	HEATR2		#N/A	#N/A	#N/A	#N/A	#N/A	#N/A		0				2	2	0.0451357	0.292857	0.0912	0.1457	0.1207											2	2	0.0907689	1
ENSG00000164841	TMEM74		#N/A	#N/A	#N/A	#N/A	#N/A	#N/A		0				2	2																1	1	0.999958	1
ENSG00000165025	SYK		#N/A	#N/A	#N/A	#N/A	#N/A	#N/A		0	TRUE			2	2	0.698535	1	0.4687	0.4441	0.7049											1	1	0.659403	1
ENSG00000165092	ALDH1A1		#N/A	#N/A	#N/A	#N/A	#N/A	#N/A		0				2	2	0.43415	1	0.8085	0.1963	0.3293											2	2	0.0206229	1
ENSG00000165124	SVEP1		#N/A	#N/A	#N/A	#N/A	#N/A	#N/A		0				2	2	0.340713	0.979989	0.3372	0.2964	0.3356											2	2	0.98372	1
ENSG00000165164	CXorf22		#N/A	#N/A	#N/A	#N/A	#N/A	#N/A		0				2	2																2	2	0.324869	1
ENSG00000165194	PCDH19		#N/A	#N/A	#N/A	#N/A	#N/A	#N/A		0				2	2																2	2	0.475432	1
ENSG00000165304	MELK		#N/A	#N/A	#N/A	#N/A	#N/A	#N/A		0				2	2	0.74655	1	0.4687	0.5311	0.7049													1	1
ENSG00000165309	ARMC3		#N/A	#N/A	#N/A	#N/A	#N/A	#N/A		0				2	2																1	1	0.811691	1
ENSG00000165478	HEPACAM		#N/A	#N/A	#N/A	#N/A	#N/A	#N/A		0				2	2																2	2	0.0577015	1
ENSG00000165731	RET		#N/A	#N/A	#N/A	#N/A	#N/A	#N/A		0	TRUE			2	2	0.515766	1	0.5419	0.3249	0.4174											2	2	0.652611	1
ENSG00000165801	ARHGEF40		#N/A	#N/A	#N/A	#N/A	#N/A	#N/A		0				2	2																1	1
ENSG00000165816	VWA2		#N/A	#N/A	#N/A	#N/A	#N/A	#N/A		0				2	2																		1	1
ENSG00000165966	PDZRN4		#N/A	#N/A	#N/A	#N/A	#N/A	#N/A		0				2	2																1	1	1	1
ENSG00000165973	NELL1		#N/A	#N/A	#N/A	#N/A	#N/A	#N/A		0				2	2																1	1	0.555537	1
ENSG00000166004	KIAA1731		#N/A	#N/A	#N/A	#N/A	#N/A	#N/A		0				2	2	0.997605	1	0.8866	0.8703	1											1	1
ENSG00000166025	AMOTL1		#N/A	#N/A	#N/A	#N/A	#N/A	#N/A		0				2	2	0.857983	1	0.5296	0.7328	0.7049											1	1	0.999957	1
ENSG00000166153	DEPDC4		#N/A	#N/A	#N/A	#N/A	#N/A	#N/A		0				2	2																		0.41951	1
ENSG00000166349	RAG1		#N/A	#N/A	#N/A	#N/A	#N/A	#N/A		0				2	2																1	1	0.761747	1
ENSG00000166377	ATP9B		#N/A	#N/A	#N/A	#N/A	#N/A	#N/A		0				2	2	0.387808	1	0.2694	0.3675	0.4275											2	2	0.433194	1
ENSG00000166473			#N/A	#N/A	#N/A	#N/A	#N/A	#N/A		0				2	2																2	2
ENSG00000166526	ZNF3		#N/A	#N/A	#N/A	#N/A	#N/A	#N/A		0				2	2	0.925628	1	0.6634	0.8129	0.7049											1	1	0.679521	1
ENSG00000166783	KIAA0430		#N/A	#N/A	#N/A	#N/A	#N/A	#N/A		0				2	2	0.628807	1	0.6712	0.4136	0.4083											2	2	0.547445	1
ENSG00000167202	TBC1D2B		#N/A	#N/A	#N/A	#N/A	#N/A	#N/A		0				2	2	0.68053	1	0.4687	0.4155	0.7049											1	1	0.54447	1
ENSG00000167306	MYO5B		#N/A	#N/A	#N/A	#N/A	#N/A	#N/A		0				2	2																2	2	0.999896	1
ENSG00000167380	ZNF226		#N/A	#N/A	#N/A	#N/A	#N/A	#N/A		0				2	2																1	1	0.568905	1
ENSG00000167395	ZNF646		#N/A	#N/A	#N/A	#N/A	#N/A	#N/A		0				2	2	0.513772	1	0.2383	0.6259	0.4888											2	2	0.487948	1
ENSG00000167522	ANKRD11		#N/A	#N/A	#N/A	#N/A	#N/A	#N/A		0				2	2																1	1	0.946596	1
ENSG00000167555	ZNF528		#N/A	#N/A	#N/A	#N/A	#N/A	#N/A		0				2	2	0.271703	0.876284	0.2674		0.284											2	2	0.552931	1
ENSG00000167632	TRAPPC9		#N/A	#N/A	#N/A	#N/A	#N/A	#N/A		0				2	2	1	1	1	0.9996	1													1	1
ENSG00000167766	ZNF83		#N/A	#N/A	#N/A	#N/A	#N/A	#N/A		0				2	2	0.74655	1	0.4687	0.5311	0.7049											1	1	0.25544	1
ENSG00000167825	OR5I1		#N/A	#N/A	#N/A	#N/A	#N/A	#N/A		0				2	2																1	1	0.984847	1
ENSG00000167881	SRP68		#N/A	#N/A	#N/A	#N/A	#N/A	#N/A		0				2	2																1	1	0.0909115	1
ENSG00000167962	ZNF598		#N/A	#N/A	#N/A	#N/A	#N/A	#N/A		0				2	2																		0.114643	1
ENSG00000167972	ABCA3		#N/A	#N/A	#N/A	#N/A	#N/A	#N/A		0				2	2																		0.742588	1
ENSG00000167992	VWCE		#N/A	#N/A	#N/A	#N/A	#N/A	#N/A		0				2	2																		0.100076	1
ENSG00000168071	CCDC88B		#N/A	#N/A	#N/A	#N/A	#N/A	#N/A		0				2	2	0.0585811	0.361493	0.0628	0.3025	0.1207											2	2	0.377215	1
ENSG00000168280	KIF5C		#N/A	#N/A	#N/A	#N/A	#N/A	#N/A		0				2	2																1	1	0.837302	1
ENSG00000168291	PDHB		#N/A	#N/A	#N/A	#N/A	#N/A	#N/A		0				2	1																2	1	0.1024	1
ENSG00000168306	ACOX2		#N/A	#N/A	#N/A	#N/A	#N/A	#N/A		0				2	2	0.555694	1	0.7001	0.2983	0.4116											2	2	0.245546	1
ENSG00000168418	KCNG4		#N/A	#N/A	#N/A	#N/A	#N/A	#N/A		0				2	2																2	2	0.806796	1
ENSG00000168542	COL3A1		#N/A	#N/A	#N/A	#N/A	#N/A	#N/A		0				2	2																1	1	0.53836	1
ENSG00000168671	UGT3A2		#N/A	#N/A	#N/A	#N/A	#N/A	#N/A		0				2	2																2	2	0.997974	1
ENSG00000168676	KCTD19		#N/A	#N/A	#N/A	#N/A	#N/A	#N/A		0				2	2																1	1	0.471358	1
ENSG00000168875	SOX14		#N/A	#N/A	#N/A	#N/A	#N/A	#N/A		0				2	2																2	2	0.130668	1
ENSG00000168916	ZNF608		#N/A	#N/A	#N/A	#N/A	#N/A	#N/A		0				2	2																2	2	0.787526	1
ENSG00000168959	GRM5		#N/A	#N/A	#N/A	#N/A	#N/A	#N/A		0				2	2																1	1	0.886249	1
ENSG00000169189	NSMCE1		#N/A	#N/A	#N/A	#N/A	#N/A	#N/A		0				2	1																1	1	0.135666	1
ENSG00000169344	UMOD		#N/A	#N/A	#N/A	#N/A	#N/A	#N/A		0				2	2																2	2	0.436611	1
ENSG00000169436	COL22A1		#N/A	#N/A	#N/A	#N/A	#N/A	#N/A		0				2	2																1	1	0.87069	1
ENSG00000169550	MUC15		#N/A	#N/A	#N/A	#N/A	#N/A	#N/A		0				2	2																2	2	0.174844	1
ENSG00000169618	PROKR1		#N/A	#N/A	#N/A	#N/A	#N/A	#N/A		0				2	2																1	1	0.626067	1
ENSG00000169660	HEXDC		#N/A	#N/A	#N/A	#N/A	#N/A	#N/A		0				2	2	0.178974	0.687297	0.1817	0.5311	0.1207											2	2	0.0289585	1
ENSG00000169760	NLGN1		#N/A	#N/A	#N/A	#N/A	#N/A	#N/A		0				2	2																1	1	1	1
ENSG00000169946	ZFPM2		#N/A	#N/A	#N/A	#N/A	#N/A	#N/A		0				2	2																1	1	0.99782	1
ENSG00000170054	SERPINA9		#N/A	#N/A	#N/A	#N/A	#N/A	#N/A		0				2	2																1	1	0.0130149	1
ENSG00000170381	SEMA3E		#N/A	#N/A	#N/A	#N/A	#N/A	#N/A		0				2	2																1	1	1	1
ENSG00000170477	KRT4		#N/A	#N/A	#N/A	#N/A	#N/A	#N/A		0				2	2																1	1	0.670444	1
ENSG00000170486	KRT72		#N/A	#N/A	#N/A	#N/A	#N/A	#N/A		0				2	2																2	2	0.274909	1
ENSG00000170558	CDH2		#N/A	#N/A	#N/A	#N/A	#N/A	#N/A		0				2	2																1	1	0.874855	1
ENSG00000170604	IRF2BP1		#N/A	#N/A	#N/A	#N/A	#N/A	#N/A		0				2	2	0.822953	1	0.4687	0.7148	0.7049											1	1	0.450535	1
ENSG00000170837	GPR27		#N/A	#N/A	#N/A	#N/A	#N/A	#N/A		0				2	1																		1	1
ENSG00000171014	OR4D5		#N/A	#N/A	#N/A	#N/A	#N/A	#N/A		0				2	2																1	1	0.635966	1
ENSG00000171105	INSR		#N/A	#N/A	#N/A	#N/A	#N/A	#N/A		0				2	2	0.854426	1	0.659	0.5799	0.7049											1	1	0.997706	1
ENSG00000171132	PRKCE		#N/A	#N/A	#N/A	#N/A	#N/A	#N/A		0				2	2	0.477175	1	0.4922	0.31	0.4116											2	2	0.0453503	1
ENSG00000171403	KRT9		#N/A	#N/A	#N/A	#N/A	#N/A	#N/A		0				2	2																1	1	0.993643	1
ENSG00000171497	PPID		#N/A	#N/A	#N/A	#N/A	#N/A	#N/A		0				2	2	0.900236	1	0.6662	0.6344	0.7869											1	1	0.452706	1
ENSG00000171552	BCL2L1		#N/A	#N/A	#N/A	-0.624625	#N/A	#N/A		0				2	2	0.9763	1	0.7829	0.8342	0.8354											1	1	0.501284	1
ENSG00000171806	METTL18		#N/A	#N/A	#N/A	#N/A	#N/A	#N/A		0				2	2																2	2	0.318627	1
ENSG00000171811	TTC40		#N/A	#N/A	#N/A	#N/A	#N/A	#N/A		0				2	2																2	2	0.0191332	1
ENSG00000171858	RPS21		#N/A	#N/A	#N/A	#N/A	#N/A	#N/A		0				2	2	1	1	1	0.9996	1													1	1
ENSG00000171956	FOXB1		#N/A	#N/A	#N/A	#N/A	#N/A	#N/A		0				2	2																1	1	0.683751	1
ENSG00000172000	ZNF556		#N/A	#N/A	#N/A	#N/A	#N/A	#N/A		0				2	2																1	1	0.412119	1
ENSG00000172037	LAMB2		#N/A	#N/A	#N/A	#N/A	#N/A	#N/A		0				2	2	0.202311	0.719042	0.2336	0.2599	0.2324											2	2	0.524231	1
ENSG00000172154	OR8I2		#N/A	#N/A	#N/A	#N/A	#N/A	#N/A		0				2	2																1	1	0.882217	1
ENSG00000172188	OR4C11		#N/A	#N/A	#N/A	#N/A	#N/A	#N/A		0				2	2																1	1	0.88317	1
ENSG00000172375	C2CD2L		#N/A	#N/A	#N/A	#N/A	#N/A	#N/A		0				2	2	1	1	1	0.9996	1													1	1
ENSG00000172487	OR8J1		#N/A	#N/A	#N/A	#N/A	#N/A	#N/A		0				2	2																2	2	0.035473	1
ENSG00000172508	CARNS1		#N/A	#N/A	#N/A	#N/A	#N/A	#N/A		0				2	2																2	2	0.10032	1
ENSG00000172534	HCFC1		#N/A	#N/A	#N/A	#N/A	#N/A	#N/A		0				2	1																2	1	0.843905	1
ENSG00000172551	MUCL1		#N/A	#N/A	#N/A	#N/A	#N/A	#N/A		0				2	1																1	1	0.994721	1
ENSG00000172575	RASGRP1		#N/A	#N/A	#N/A	#N/A	#N/A	#N/A		0				2	2																		0.0911786	1
ENSG00000172752	COL6A5		#N/A	#N/A	#N/A	#N/A	#N/A	#N/A		0				2	2																1	1	0.731861	1
ENSG00000172890	NADSYN1		#N/A	#N/A	#N/A	#N/A	#N/A	#N/A		0				2	2	0.780793	1	0.4909	0.5777	0.7049											1	1	0.932524	1
ENSG00000172939	OXSR1		#N/A	#N/A	#N/A	#N/A	#N/A	#N/A		0				2	2	0.0106626	0.113909	0.0221	0.0909	0.1207											2	2	0.158512	1
ENSG00000173064	HECTD4		#N/A	#N/A	#N/A	#N/A	#N/A	#N/A		0				2	2	0.941125	1	0.7086	0.8342	0.7049											1	1	0.960221	1
ENSG00000173068	BNC2		#N/A	#N/A	#N/A	#N/A	#N/A	#N/A		0				2	2																1	1	0.497313	1
ENSG00000173093	CCDC63		#N/A	#N/A	#N/A	#N/A	#N/A	#N/A		0				2	2																1	1	1	1
ENSG00000173264	GPR137		#N/A	#N/A	#N/A	#N/A	#N/A	#N/A		0				2	2	0.17983	0.687297	0.1102	0.4332	0.2458											2	2	0.18459	1
ENSG00000173546	CSPG4		#N/A	#N/A	#N/A	#N/A	#N/A	#N/A		0				2	1																		1	1
ENSG00000173575	CHD2		#N/A	#N/A	#N/A	#N/A	#N/A	#N/A		0				2	2	0.74655	1	0.4687	0.5311	0.7049											1	1
ENSG00000173679	OR1L1		#N/A	#N/A	#N/A	#N/A	#N/A	#N/A		0				2	2																1	1	0.354867	1
ENSG00000173826	KCNH6		#N/A	#N/A	#N/A	#N/A	#N/A	#N/A		0				2	2																1	1	0.65362	1
ENSG00000174371	EXO1		#N/A	#N/A	#N/A	#N/A	#N/A	#N/A		0				2	2																1	1	0.567455	1
ENSG00000174373	RALGAPA1		#N/A	#N/A	#N/A	#N/A	#N/A	#N/A		0				2	2	0.842984	1	0.5451	0.6677	0.7049											1	1	0.933831	1
ENSG00000174579	MSL2		#N/A	#N/A	#N/A	#N/A	#N/A	#N/A		0				2	2																1	1	0.190934	1
ENSG00000175065	DSG4		#N/A	#N/A	#N/A	#N/A	#N/A	#N/A		0				2	2																2	2	0.103346	1
ENSG00000175548	ALG10B		#N/A	#N/A	#N/A	#N/A	#N/A	#N/A		0				2	1																2	1	0.478368	1
ENSG00000175894	TSPEAR		#N/A	#N/A	#N/A	#N/A	#N/A	#N/A		0				2	2																1	1	0.761666	1
ENSG00000175946	KLHL38		#N/A	#N/A	#N/A	#N/A	#N/A	#N/A		0				2	2																2	2	0.133888	1
ENSG00000176049	JAKMIP2		#N/A	#N/A	#N/A	#N/A	#N/A	#N/A		0				2	2																1	1	0.945385	1
ENSG00000176155	CCDC57		#N/A	#N/A	#N/A	#N/A	#N/A	#N/A		0				2	2	0.430969	1	0.4687		0.316											2	2	0.312468	1
ENSG00000176225	RTTN		#N/A	#N/A	#N/A	#N/A	#N/A	#N/A		0				2	2																1	1	0.969591	1
ENSG00000176293	ZNF135		#N/A	#N/A	#N/A	#N/A	#N/A	#N/A		0				2	2																2	2	0.320914	1
ENSG00000176406	RIMS2		#N/A	#N/A	#N/A	#N/A	#N/A	#N/A		0				2	2																2	2	0.999984	1
ENSG00000176473	WDR25		#N/A	#N/A	#N/A	#N/A	#N/A	#N/A		0				2	2	0.897858	1	0.5296	0.7758	0.8											1	1	0.475455	1
ENSG00000176742	OR51V1		#N/A	#N/A	#N/A	#N/A	#N/A	#N/A		0				2	2																2	2	0.29597	1
ENSG00000176746	MAGEB6		#N/A	#N/A	#N/A	#N/A	#N/A	#N/A		0				2	2																2	2	0.0525161	1
ENSG00000176774	MAGEB18		#N/A	#N/A	#N/A	#N/A	#N/A	#N/A		0				2	2																2	2	0.564609	1
ENSG00000176842	IRX5		#N/A	#N/A	#N/A	#N/A	#N/A	#N/A		0				2	2																2	2	0.23943	1
ENSG00000176915	ANKLE2		#N/A	#N/A	#N/A	#N/A	#N/A	#N/A		0				2	2	0.818579	1	0.5042	0.6528	0.7049											1	1	0.380815	1
ENSG00000177119	ANO6		#N/A	#N/A	#N/A	#N/A	#N/A	#N/A		0				2	2	0.224409	0.758909	0.4687	0.2942	0.1207											2	2	0.0542685	1
ENSG00000177156	TALDO1		#N/A	#N/A	#N/A	#N/A	#N/A	#N/A		0				2	2																2	2	0.0231858	1
ENSG00000177294	FBXO39		#N/A	#N/A	#N/A	#N/A	#N/A	#N/A		0				2	2																2	2	0.0601594	1
ENSG00000177324	BEND2		#N/A	#N/A	#N/A	#N/A	#N/A	#N/A		0				2	2																2	2	0.858868	1
ENSG00000177398	UMODL1		#N/A	#N/A	#N/A	#N/A	#N/A	#N/A		0				2	2																2	2	0.45079	1
ENSG00000177455	CD19		#N/A	#N/A	#N/A	#N/A	#N/A	#N/A		0				2	2																1	1	0.0406088	1
ENSG00000177990	DPY19L2		#N/A	#N/A	#N/A	#N/A	#N/A	#N/A		0				2	2																2	2	0.546691	1
ENSG00000178235	SLITRK1		#N/A	#N/A	#N/A	#N/A	#N/A	#N/A		0				2	2																		1	1
ENSG00000178773	CPNE7		#N/A	#N/A	#N/A	#N/A	#N/A	#N/A		0				2	2																2	2	0.224284	1
ENSG00000179057	IGSF22		#N/A	#N/A	#N/A	#N/A	#N/A	#N/A		0				2	2																1	1	0.809715	1
ENSG00000179115	FARSA		#N/A	#N/A	#N/A	#N/A	#N/A	#N/A		0				2	2	0.698778	1	0.4687	0.4445	0.7049											1	1	0.663698	1
ENSG00000179242	CDH4		#N/A	#N/A	#N/A	#N/A	#N/A	#N/A		0				2	2																1	1	0.946338	1
ENSG00000179532	DNHD1		#N/A	#N/A	#N/A	#N/A	#N/A	#N/A		0				2	2																2	2	0.999841	1
ENSG00000179603	GRM8		#N/A	#N/A	#N/A	#N/A	#N/A	#N/A		0				2	2																2	2	0.353601	1
ENSG00000179627	ZBTB42		#N/A	#N/A	#N/A	#N/A	#N/A	#N/A		0				2	2	1	1	1	0.9996	1
ENSG00000179958	DCTPP1		#N/A	#N/A	#N/A	#N/A	#N/A	#N/A		0				2	1																2	1	0.0464949	1
ENSG00000180357	ZNF609		#N/A	#N/A	#N/A	#N/A	#N/A	#N/A		0				2	2	0.301134	0.910117	0.3715	0.1785	0.4083											2	2	0.0316978	1
ENSG00000180376	CCDC66		#N/A	#N/A	#N/A	#N/A	#N/A	#N/A		0				2	2																2	2	0.149222	1
ENSG00000180694	TMEM64		#N/A	#N/A	#N/A	#N/A	#N/A	#N/A		0				2	1																		1	1
ENSG00000180921	FAM83H		#N/A	#N/A	#N/A	#N/A	#N/A	#N/A		0				2	2	0.664214	1	0.5599	0.5569	0.4145											2	2	0.25791	1
ENSG00000181007	ZFP82		#N/A	#N/A	#N/A	#N/A	#N/A	#N/A		0				2	2																2	2	0.441956	1
ENSG00000181072	CHRM2		#N/A	#N/A	#N/A	#N/A	#N/A	#N/A		0				2	2																1	1	0.925323	1
ENSG00000181215	C4orf50		#N/A	#N/A	#N/A	#N/A	#N/A	#N/A		0				2	2																2	2	0.0709391	1
ENSG00000181234	TMEM132C		#N/A	#N/A	#N/A	#N/A	#N/A	#N/A		0				2	2																2	2
ENSG00000181449	SOX2		#N/A	#N/A	#N/A	#N/A	#N/A	#N/A		0	TRUE			2	2	0.36962	1	0.3453	0.282	0.3983											2	2	0.351258	1
ENSG00000182095	TNRC18		0.516517	#N/A	#N/A	#N/A	#N/A	#N/A		0				2	2	0.959644	1	1	0.7297												1	1	0.998919	1
ENSG00000182150	ERCC6L2		#N/A	#N/A	#N/A	#N/A	#N/A	#N/A		0				2	2	0.376597	1	0.2501		0.4839											2	2	0.190209	1
ENSG00000182168	UNC5C		#N/A	#N/A	#N/A	#N/A	#N/A	#N/A		0				2	2																2	2	0.553828	1
ENSG00000182263	FIGN		#N/A	#N/A	#N/A	#N/A	#N/A	#N/A		0				2	2																1	1	0.996364	1
ENSG00000182329			#N/A	#N/A	#N/A	#N/A	#N/A	#N/A		0				2	2																2	2
ENSG00000182348	ZNF804B		#N/A	#N/A	#N/A	#N/A	#N/A	#N/A		0				2	2																2	2	0.991743	1
ENSG00000182463	TSHZ2		#N/A	#N/A	#N/A	#N/A	#N/A	#N/A		0				2	1																		1	1
ENSG00000182572	HIST1H3I		#N/A	#N/A	#N/A	#N/A	#N/A	#N/A		0				2	1
ENSG00000182584	ACTL10		#N/A	#N/A	#N/A	#N/A	#N/A	#N/A		0				2	2																1	1	0.283618	1
ENSG00000182621	PLCB1		#N/A	#N/A	#N/A	#N/A	#N/A	#N/A		0				2	2																1	1	1	1
ENSG00000182631	RXFP3		#N/A	#N/A	#N/A	#N/A	#N/A	#N/A		0				2	2																2	2	0.355299	1
ENSG00000182853	VMO1		#N/A	#N/A	#N/A	#N/A	#N/A	#N/A		0				2	2																1	1	0.768212	1
ENSG00000182985	CADM1		#N/A	#N/A	#N/A	#N/A	#N/A	#N/A		0				2	2	0.0233824	0.181213	0.0221	0.2501	0.1207											2	2	0.0762778	1
ENSG00000183230	CTNNA3		#N/A	#N/A	#N/A	#N/A	#N/A	#N/A		0				2	2																1	1	1	1
ENSG00000183248			#N/A	#N/A	#N/A	#N/A	#N/A	#N/A		0				2	2																2	2
ENSG00000183337	BCOR		#N/A	#N/A	#N/A	#N/A	-0.429429	#N/A		0	TRUE			2	2	0.55198	1	0.3613	0.3327	0.7049											2	2	0.196274	1
ENSG00000183580	FBXL7		#N/A	#N/A	#N/A	#N/A	#N/A	#N/A		0				2	2	0.0306596	0.21561	0.0343	0.1441	0.193											2	2	0.371233	1
ENSG00000183696	UPP1		#N/A	#N/A	#N/A	#N/A	#N/A	#N/A		0				2	2	0.381898	1	0.3715	0.2954	0.375											2	2	0.072804	1
ENSG00000183706	OR4N4		#N/A	#N/A	#N/A	#N/A	#N/A	#N/A		0				2	2																2	2
ENSG00000183873	SCN5A		#N/A	#N/A	#N/A	#N/A	#N/A	#N/A		0				2	2																2	2	0.978761	1
ENSG00000184160	ADRA2C		#N/A	#N/A	#N/A	#N/A	#N/A	#N/A		0				2	2																1	1	0.623225	1
ENSG00000184260	HIST2H2AC		#N/A	#N/A	#N/A	#N/A	#N/A	#N/A		0				2	2																2	2	0.876137	1
ENSG00000184307	ZDHHC23		#N/A	#N/A	#N/A	#N/A	#N/A	#N/A		0				2	2	0.33368	0.969757	0.2459	0.4066	0.3234											2	2	0.159758	1
ENSG00000184347	SLIT3		#N/A	#N/A	#N/A	#N/A	#N/A	#N/A		0				2	2	0.891765	1	0.5224	0.8239	0.7414											1	1	1	1
ENSG00000184348	HIST1H2AK		#N/A	#N/A	#N/A	#N/A	#N/A	#N/A		0				2	2																2	2
ENSG00000184408	KCND2		#N/A	#N/A	#N/A	#N/A	#N/A	#N/A		0				2	2																2	2	0.0444653	1
ENSG00000184507	C15orf55		#N/A	#N/A	#N/A	#N/A	#N/A	#N/A		0	TRUE			2	2	0.312723	0.918418	0.1886	0.3813	0.4017											2	2	0.292631	1
ENSG00000184588	PDE4B		#N/A	#N/A	#N/A	#N/A	#N/A	#N/A		0				2	2	0.74655	1	0.4687	0.5311	0.7049											1	1	1	1
ENSG00000184611	KCNH7		#N/A	#N/A	#N/A	#N/A	#N/A	#N/A		0				2	2																2	2	0.309493	1
ENSG00000184634	MED12		#N/A	#N/A	#N/A	#N/A	#N/A	#N/A		0	TRUE			2	2	0.413874	1	0.3578	0.4545	0.2936											2	2	0.569994	1
ENSG00000184792	OSBP2		#N/A	#N/A	#N/A	#N/A	#N/A	#N/A		0				2	2	0.0117727	0.117306	0.0343	0.0345	0.2324											2	2	0.14043	1
ENSG00000184825	HIST1H2AH		#N/A	#N/A	#N/A	#N/A	#N/A	#N/A		0				2	2
ENSG00000184916	JAG2		#N/A	#N/A	#N/A	#N/A	#N/A	#N/A		0				2	2	0.94367	1	0.6835	0.7534	0.8223											1	1	0.873844	1
ENSG00000184937	WT1		#N/A	#N/A	#N/A	#N/A	#N/A	#N/A		0	TRUE			2	2	0.189754	0.701627	0.1898	0.5569	0.1207											2	2	0.164036	1
ENSG00000184956	MUC6		#N/A	#N/A	#N/A	#N/A	#N/A	#N/A		0				2	2																1	1	0.972063	1
ENSG00000184999	SLC22A10		#N/A	#N/A	#N/A	#N/A	#N/A	#N/A		0				2	2																2	2	0.10715	1
ENSG00000185010	F8		#N/A	#N/A	#N/A	#N/A	#N/A	#N/A		0				2	2	0.0213075	0.181213	0.0343	0.1427	0.1207											2	2	0.432605	1
ENSG00000185038	HEATR7B1		#N/A	#N/A	#N/A	#N/A	#N/A	#N/A		0				2	2																2	2
ENSG00000185087	FAM169B		#N/A	#N/A	#N/A	#N/A	#N/A	#N/A		0				2	2																2	2	0.0134782	1
ENSG00000185340	GAS2L1		#N/A	#N/A	#N/A	#N/A	#N/A	#N/A		0				2	2	0.604846	1	0.872		0.2936											2	2	0.635302	1
ENSG00000185742	C11orf87		#N/A	#N/A	#N/A	#N/A	#N/A	#N/A		0				2	2																2	2	0.0914686	1
ENSG00000185915	KLHL34		#N/A	#N/A	#N/A	#N/A	#N/A	#N/A		0				2	2																2	2	0.458038	1
ENSG00000185924	RTN4RL1		#N/A	#N/A	#N/A	#N/A	#N/A	#N/A		0				2	2																1	1	0.29083	1
ENSG00000185946	RNPC3		#N/A	#N/A	#N/A	#N/A	#N/A	#N/A		0				2	2																2	2
ENSG00000185960	SHOX		#N/A	#N/A	#N/A	#N/A	#N/A	#N/A		0				2	2																2	2	0.0739775	1
ENSG00000186113	OR5D14		#N/A	#N/A	#N/A	#N/A	#N/A	#N/A		0				2	2																2	2	0.438963	1
ENSG00000186115	CYP4F2		#N/A	#N/A	#N/A	#N/A	#N/A	#N/A		0				2	2																2	2	0.98689	1
ENSG00000186283	TOR3A		#N/A	#N/A	#N/A	#N/A	#N/A	#N/A		0				2	2	0.168819	0.677704	0.184	0.2489	0.2324											2	2	0.0429565	1
ENSG00000186448	ZNF197		#N/A	#N/A	#N/A	#N/A	#N/A	#N/A		0				2	2	0.997056	1	1	0.8678	0.8717											1	1	0.999922	1
ENSG00000186675	MAGEE2		#N/A	#N/A	#N/A	#N/A	#N/A	#N/A		0				2	2																2	2	0.0560929	1
ENSG00000186684	CYP27C1		#N/A	#N/A	#N/A	#N/A	#N/A	#N/A		0				2	2																		1	1
ENSG00000186889	TMEM17		#N/A	#N/A	#N/A	#N/A	#N/A	#N/A		0				2	2																1	1	0.00586698	1
ENSG00000187187	ZNF546		#N/A	#N/A	#N/A	#N/A	#N/A	#N/A		0				2	2																1	1	0.140121	1
ENSG00000187239	FNBP1		#N/A	#N/A	#N/A	#N/A	#N/A	#N/A		0	TRUE			2	2	0.881182	1	0.5861	0.6582	0.7869											1	1	1	1
ENSG00000187398	LUZP2		#N/A	#N/A	#N/A	#N/A	#N/A	#N/A		0				2	2																2	2	0.179263	1
ENSG00000187514	PTMA		#N/A	#N/A	#N/A	#N/A	#N/A	#N/A		0				2	2																2	2	0.00720705	1
ENSG00000187535	IFT140		#N/A	#N/A	#N/A	#N/A	#N/A	#N/A		0				2	2	0.947016	1	0.7565	0.8115	0.7049											1	1	0.794444	1
ENSG00000188011	CXXC11		#N/A	#N/A	#N/A	#N/A	#N/A	#N/A		0				2	2																1	1	0.999961	1
ENSG00000188153	COL4A5		#N/A	#N/A	#N/A	#N/A	#N/A	#N/A		0				2	2																1	1	0.458707	1
ENSG00000188897			#N/A	#N/A	#N/A	#N/A	#N/A	#N/A		0				2	2																1	1
ENSG00000188987	HIST1H4D		#N/A	#N/A	#N/A	#N/A	#N/A	#N/A		0				2	2																2	2
ENSG00000189057	FAM111B		#N/A	#N/A	#N/A	#N/A	#N/A	#N/A		0				2	2	0.974374	1	0.8199	0.7884	0.8283											1	1	0.843559	1
ENSG00000189079	ARID2		#N/A	#N/A	#N/A	#N/A	#N/A	#N/A		0	TRUE			2	1																2	1	0.83426	1
ENSG00000189283	FHIT		#N/A	#N/A	#N/A	#N/A	#N/A	#N/A		0	TRUE			2	2																1	1	0.0110881	1
ENSG00000196090	PTPRT		#N/A	#N/A	#N/A	#N/A	#N/A	#N/A		0				2	2																1	1	1	1
ENSG00000196104	SPOCK3		#N/A	#N/A	#N/A	#N/A	#N/A	#N/A		0				2	1																2	1	0.892073	1
ENSG00000196126	HLA-DRB1		#N/A	#N/A	#N/A	#N/A	#N/A	#N/A		0				2	1																2	1	0.125864	1
ENSG00000196132	MYT1		#N/A	#N/A	#N/A	#N/A	#N/A	#N/A		0				2	2																		1	1
ENSG00000196208	GREB1		#N/A	#N/A	#N/A	#N/A	#N/A	#N/A		0				2	2																2	2	0.390081	1
ENSG00000196277	GRM7		#N/A	#N/A	#N/A	#N/A	#N/A	#N/A		0				2	2																2	2	0.936526	1
ENSG00000196361	ELAVL3		#N/A	#N/A	#N/A	#N/A	#N/A	#N/A		0				2	2																2	2	0.368405	1
ENSG00000196374	HIST1H2BM		#N/A	#N/A	#N/A	#N/A	#N/A	#N/A		0				2	2
ENSG00000196437	ZNF569		#N/A	#N/A	#N/A	#N/A	#N/A	#N/A		0				2	1																1	1	0.324702	1
ENSG00000196440	ARMCX4		#N/A	#N/A	#N/A	#N/A	#N/A	#N/A		0				2	2																2	2
ENSG00000196453	ZNF777		#N/A	#N/A	#N/A	#N/A	#N/A	#N/A		0				2	2	1	1	1	0.9996	1													1	1
ENSG00000196502	SULT1A1		#N/A	#N/A	#N/A	#N/A	#N/A	#N/A		0				2	2	0.860258	1	0.6663	0.5444	0.7617											1	1	0.953075	1
ENSG00000196526	AFAP1		#N/A	#N/A	#N/A	#N/A	#N/A	#N/A		0				2	2	0.862673	1	0.6538	0.6059	0.7049											1	1	0.454541	1
ENSG00000196533	C1orf186		#N/A	#N/A	#N/A	#N/A	#N/A	#N/A		0				2	2																1	1
ENSG00000196628	TCF4		#N/A	#N/A	#N/A	#N/A	#N/A	#N/A		0				2	2	0.0728895	0.401122	0.1143		0.1207											2	2	0.15752	1
ENSG00000196632	WNK3		#N/A	#N/A	#N/A	#N/A	#N/A	#N/A		0				2	2																1	1	0.511174	1
ENSG00000196781	TLE1		#N/A	#N/A	#N/A	#N/A	#N/A	#N/A		0				2	2	0.984443	1	0.7584	0.914	0.8619											1	1	0.718897	1
ENSG00000197081	IGF2R		#N/A	#N/A	#N/A	#N/A	#N/A	#N/A		0				2	2	0.747498	1	0.4687	0.533	0.7049											1	1	0.999974	1
ENSG00000197122	SRC		#N/A	#N/A	#N/A	#N/A	#N/A	#N/A		0				2	2	0.994438	1	0.8621	0.8907	0.9166											1	1	0.93372	1
ENSG00000197213	ZSCAN5B		#N/A	#N/A	#N/A	#N/A	#N/A	#N/A		0				2	1																1	1	0.2704	1
ENSG00000197283	SYNGAP1		#N/A	#N/A	#N/A	#N/A	#N/A	#N/A		0				2	2	0.864666	1	0.5224	0.765	0.7049											1	1	0.997527	1
ENSG00000197362	ZNF786		#N/A	#N/A	#N/A	#N/A	#N/A	#N/A		0				2	2	0.517334	1	0.6948	0.3077	0.3459											2	2	0.0800133	1
ENSG00000197415	VEPH1		#N/A	#N/A	#N/A	#N/A	#N/A	#N/A		0				2	2																1	1	0.71941	1
ENSG00000197467	COL13A1		#N/A	#N/A	#N/A	#N/A	#N/A	#N/A		0				2	2																2	2	0.120916	1
ENSG00000197549	PRAMEL		#N/A	#N/A	#N/A	#N/A	#N/A	#N/A		0				2	1
ENSG00000197555	SIPA1L1		#N/A	#N/A	#N/A	#N/A	#N/A	#N/A		0				2	2	0.973471	1	0.7391	0.8201	0.8758											1	1	0.885181	1
ENSG00000197632	SERPINB2		#N/A	#N/A	#N/A	#N/A	#N/A	#N/A		0				2	2																2	2	0.28715	1
ENSG00000197702	PARVA		#N/A	#N/A	#N/A	#N/A	#N/A	#N/A		0				2	2	0.653464	1	0.6534		0.4494											2	2	0.00987889	1
ENSG00000197782	ZNF780A		#N/A	#N/A	#N/A	#N/A	#N/A	#N/A		0				2	2																		0.456766	1
ENSG00000197879	MYO1C		#N/A	#N/A	#N/A	#N/A	#N/A	#N/A		0				2	2																1	1	0.905722	1
ENSG00000197892	KIF13B		#N/A	#N/A	#N/A	#N/A	#N/A	#N/A		0				2	2	0.167683	0.677704	0.175	0.259	0.2324											2	2	0.782628	1
ENSG00000197943	PLCG2		#N/A	#N/A	#N/A	#N/A	#N/A	#N/A		0				2	1																1	1	0.991592	1
ENSG00000198046	ZNF667		#N/A	#N/A	#N/A	#N/A	#N/A	#N/A		0				2	2																2	2	0.185966	1
ENSG00000198108	CHSY3		#N/A	#N/A	#N/A	#N/A	#N/A	#N/A		0				2	2																2	2	0.484461	1
ENSG00000198211	TUBB3		#N/A	#N/A	#N/A	#N/A	#N/A	#N/A		0				2	2																1	1
ENSG00000198216	CACNA1E		#N/A	#N/A	#N/A	#N/A	#N/A	#N/A		0				2	2																1	1	1	1
ENSG00000198242	RPL23A		#N/A	#N/A	#N/A	#N/A	#N/A	#N/A		0				2	2	0.40193	1	0.6907		0.193											2	2	0.027886	1
ENSG00000198339	HIST1H4I		#N/A	#N/A	#N/A	#N/A	#N/A	#N/A		0				2	2																1	1
ENSG00000198399	ITSN2		#N/A	#N/A	#N/A	#N/A	#N/A	#N/A		0				2	2																1	1	0.709282	1
ENSG00000198569	SLC34A3		#N/A	#N/A	#N/A	#N/A	#N/A	#N/A		0				2	2																1	1	0.677824	1
ENSG00000198670	LPA		#N/A	#N/A	#N/A	#N/A	#N/A	#N/A		0				2	2																1	1	0.693233	1
ENSG00000198691	ABCA4		#N/A	#N/A	#N/A	#N/A	#N/A	#N/A		0				2	2																1	1	0.789047	1
ENSG00000198723	C19orf45		#N/A	#N/A	#N/A	#N/A	#N/A	#N/A		0				2	2																1	1	0.436005	1
ENSG00000198756	GLT25D2		#N/A	#N/A	#N/A	#N/A	#N/A	#N/A		0				2	2																2	2	0.0193384	1
ENSG00000198853	RUSC2		#N/A	#N/A	#N/A	#N/A	#N/A	#N/A		0				2	2	1	1	1	0.9996	1													1	1
ENSG00000198885	ITPRIPL1		#N/A	#N/A	#N/A	#N/A	#N/A	#N/A		0				2	1																1	1	0.380398	1
ENSG00000198889	DCAF12L1		#N/A	#N/A	#N/A	#N/A	#N/A	#N/A		0				2	2																1	1	0.824804	1
ENSG00000198900	TOP1		#N/A	#N/A	#N/A	#N/A	#N/A	#N/A		0	TRUE			2	2																1	1	0.015689	1
ENSG00000198911	SREBF2		#N/A	#N/A	#N/A	#N/A	#N/A	#N/A		0				2	2	0.746534	1	0.3657	0.6186	0.7756											2	2	0.525113	1
ENSG00000203727	SAMD5		#N/A	#N/A	#N/A	#N/A	#N/A	#N/A		0				2	2																1	1	0.320442	1
ENSG00000203786	KPRP		#N/A	#N/A	#N/A	#N/A	#N/A	#N/A		0				2	2																2	2	0.999564	1
ENSG00000204176	SYT15		#N/A	#N/A	#N/A	#N/A	#N/A	#N/A		0				2	2																1	1
ENSG00000204624	PTCHD2		#N/A	#N/A	#N/A	#N/A	#N/A	#N/A		0				2	2																2	2	0.22703	1
ENSG00000204842	ATXN2		#N/A	#N/A	#N/A	#N/A	#N/A	#N/A		0				2	2																1	1	0.38676	1
ENSG00000204880	KRTAP4-8		#N/A	#N/A	#N/A	#N/A	#N/A	#N/A		0				2	2																2	2
ENSG00000204961	PCDHA9		#N/A	#N/A	#N/A	#N/A	#N/A	#N/A		0				2	2																2	2	0.986018	1
ENSG00000204963	PCDHA7		#N/A	#N/A	#N/A	#N/A	#N/A	#N/A		0				2	2																1	1	0.758305	1
ENSG00000204967	PCDHA4		#N/A	#N/A	#N/A	#N/A	#N/A	#N/A		0				2	2																1	1	0.927133	1
ENSG00000204970	PCDHA1		#N/A	#N/A	#N/A	#N/A	#N/A	#N/A		0				2	2																1	1	0.734006	1
ENSG00000205038	PKHD1L1		#N/A	#N/A	#N/A	#N/A	#N/A	#N/A		0				2	2																1	1	0.999788	1
ENSG00000205250	E2F4		#N/A	#N/A	#N/A	#N/A	#N/A	#N/A		0				2	2																		0.00850678	1
ENSG00000205268	PDE7A		#N/A	#N/A	#N/A	#N/A	#N/A	#N/A		0				2	2																1	1	0.031182	1
ENSG00000205359	SLCO6A1		#N/A	#N/A	#N/A	#N/A	#N/A	#N/A		0				2	2																1	1	0.999983	1
ENSG00000206203	TSSK2		#N/A	#N/A	#N/A	#N/A	#N/A	#N/A		0				2	2																2	2	0.0711371	1
ENSG00000206260	PRR23A		#N/A	#N/A	#N/A	#N/A	#N/A	#N/A		0				2	2																1	1
ENSG00000206384	COL6A6		#N/A	#N/A	#N/A	#N/A	#N/A	#N/A		0				2	2																2	2	0.988943	1
ENSG00000206557	TRIM71		#N/A	#N/A	#N/A	#N/A	#N/A	#N/A		0				2	2																1	1	0.181629	1
ENSG00000211649	IGLV7-46		#N/A	#N/A	#N/A	#N/A	#N/A	#N/A		0				2	1																1	1
ENSG00000211677	IGLC2		#N/A	#N/A	#N/A	#N/A	#N/A	#N/A		0				2	2																1	1
ENSG00000211907	IGHD1-26		#N/A	#N/A	#N/A	#N/A	#N/A	#N/A		0				2	1
ENSG00000211914	IGHD6-19		#N/A	#N/A	#N/A	#N/A	#N/A	#N/A		0				2	2																1	1
ENSG00000211936	IGHV4-4		#N/A	#N/A	#N/A	#N/A	#N/A	#N/A		0				2	1																2	1
ENSG00000211943	IGHV3-15		#N/A	#N/A	#N/A	#N/A	#N/A	#N/A		0				2	1																1	1
ENSG00000211964	IGHV3-48		#N/A	#N/A	#N/A	#N/A	#N/A	#N/A		0				2	1																1	1
ENSG00000211970	IGHV4-61		#N/A	#N/A	#N/A	#N/A	#N/A	#N/A		0				2	1																2	1
ENSG00000211972	IGHV3-66		#N/A	#N/A	#N/A	#N/A	#N/A	#N/A		0				2	1																2	1
ENSG00000213071	LPAL2		#N/A	#N/A	#N/A	#N/A	#N/A	#N/A		0				2	2
ENSG00000214022	REPIN1		#N/A	#N/A	#N/A	#N/A	#N/A	#N/A		0				2	2	0.988824	1	0.7977	0.7957	1											1	1	0.541856	1
ENSG00000214360	EFCAB9		#N/A	#N/A	#N/A	#N/A	#N/A	#N/A		0				2	2																1	1
ENSG00000214595	EML6		#N/A	#N/A	#N/A	#N/A	#N/A	#N/A		0				2	2																1	1
ENSG00000214891	TRIM64C		#N/A	#N/A	#N/A	#N/A	#N/A	#N/A		0				2	2																1	1
ENSG00000214944	ARHGEF28		#N/A	#N/A	#N/A	#N/A	#N/A	#N/A		0				2	2																2	2
ENSG00000215305	VPS16		#N/A	#N/A	#N/A	#N/A	#N/A	#N/A		0				2	2	0.744814	1	0.7698		0.4898											2	2	0.206259	1
ENSG00000215559	ANKRD20A11P		#N/A	#N/A	#N/A	#N/A	#N/A	#N/A		0				2	1																1	1
ENSG00000217128	FNIP1		#N/A	#N/A	#N/A	#N/A	#N/A	#N/A		0				2	2	0.948566	1	0.6852	0.9052	0.7049											1	1	0.998992	1
ENSG00000221900	POM121L12		#N/A	#N/A	#N/A	#N/A	#N/A	#N/A		0				2	2																2	2	0.328953	1
ENSG00000223770	MIR1255B1		#N/A	#N/A	#N/A	#N/A	#N/A	#N/A		0				2	2
ENSG00000225698	IGHV3-72		#N/A	#N/A	#N/A	#N/A	#N/A	#N/A		0				2	2																2	2
ENSG00000226979	LTA		#N/A	#N/A	#N/A	#N/A	#N/A	#N/A		0				2	2																1	1	0.569138	1
ENSG00000228075	BOD1L2		#N/A	#N/A	#N/A	#N/A	#N/A	#N/A		0				2	2																1	1
ENSG00000228919			#N/A	#N/A	#N/A	#N/A	#N/A	#N/A		0				2	2																1	1
ENSG00000230658	KLHL7-AS1		#N/A	#N/A	#N/A	#N/A	#N/A	#N/A		0				2	2
ENSG00000233927	RPS28		#N/A	#N/A	#N/A	#N/A	#N/A	#N/A		0				2	1																		0.0107522	1
ENSG00000236170	IGHD1-1		#N/A	#N/A	#N/A	#N/A	#N/A	#N/A		0				2	1																2	1
ENSG00000236320	SLFN14		#N/A	#N/A	#N/A	#N/A	#N/A	#N/A		0				2	2																2	2
ENSG00000236609	ZNF853		#N/A	#N/A	#N/A	#N/A	#N/A	#N/A		0				2	2	0.993796	1	1	0.8907												1	1
ENSG00000237286			#N/A	#N/A	#N/A	#N/A	#N/A	#N/A		0				2	2
ENSG00000237521	OR7E24		#N/A	#N/A	#N/A	#N/A	#N/A	#N/A		0				2	2																1	1	0.520117	1
ENSG00000238083	LRRC37A2		#N/A	#N/A	#N/A	#N/A	#N/A	#N/A		0				2	1																1	1	0.991499	1
ENSG00000241852	C8orf58		#N/A	#N/A	#N/A	#N/A	#N/A	#N/A		0				2	2	0.1821	0.691237	0.1821													2	2	0.08039	1
ENSG00000242076	IGKV1-33		#N/A	#N/A	#N/A	#N/A	#N/A	#N/A		0				2	1																2	1
ENSG00000242580	IGKV1D-43		#N/A	#N/A	#N/A	#N/A	#N/A	#N/A		0				2	2																1	1
ENSG00000242779	ZNF702P		#N/A	#N/A	#N/A	#N/A	#N/A	#N/A		0				2	1																1	1
ENSG00000243444	PALM2		#N/A	#N/A	#N/A	#N/A	#N/A	#N/A		0				2	2																1	1	0.996652	1
ENSG00000243587	C6orf183		#N/A	#N/A	#N/A	#N/A	#N/A	#N/A		0				2	2																2	2
ENSG00000243978	RGAG1		#N/A	#N/A	#N/A	#N/A	#N/A	#N/A		0				2	2																		1	1
ENSG00000244005	NFS1		#N/A	#N/A	#N/A	#N/A	#N/A	#N/A		0				2	2	0.201839	0.719042	0.1757	0.2474	0.3234											2	2	0.158899	1
ENSG00000250588	IQCJ-SCHIP1		#N/A	#N/A	#N/A	#N/A	#N/A	#N/A		0				2	2																2	2
ENSG00000251322	SHANK3		#N/A	#N/A	#N/A	#N/A	#N/A	#N/A		0				2	2	0.960637	1	0.7327	0.7257	0.8961											1	1	0.547108	1
ENSG00000251664	PCDHA12		#N/A	#N/A	#N/A	#N/A	#N/A	#N/A		0				2	2																1	1	0.270769	1
ENSG00000253537	PCDHGA7		#N/A	#N/A	#N/A	#N/A	#N/A	#N/A		0				2	2																2	2	0.0892747	1
ENSG00000254702			#N/A	#N/A	#N/A	#N/A	#N/A	#N/A		0				2	2
ENSG00000254986	DPP3		#N/A	#N/A	#N/A	#N/A	#N/A	#N/A		0				2	2																1	1	0.254271	1
ENSG00000255639			#N/A	#N/A	#N/A	#N/A	#N/A	#N/A		0				2	2																1	1
ENSG00000255974	CYP2A6		#N/A	#N/A	#N/A	#N/A	#N/A	#N/A		0				2	2																2	2	0.487901	1
ENSG00000256235	SMIM3		#N/A	#N/A	#N/A	#N/A	#N/A	#N/A		0				2	2																2	2
ENSG00000256316	HIST1H3F		#N/A	#N/A	#N/A	#N/A	#N/A	#N/A		0				2	2																1	1
ENSG00000256463	SALL3		#N/A	#N/A	#N/A	#N/A	#N/A	#N/A		0				2	2																2	2	0.721273	1
ENSG00000257138	TAS2R38		#N/A	#N/A	#N/A	#N/A	#N/A	#N/A		0				2	2																2	2	0.234432	1
ENSG00000257335	MGAM		#N/A	#N/A	#N/A	#N/A	#N/A	#N/A		0				2	2																1	1	0.999944	1
ENSG00000257923	CUX1		#N/A	#N/A	#N/A	#N/A	#N/A	#N/A		0	TRUE			2	1																1	1	0.999998	1
ENSG00000258718			#N/A	#N/A	#N/A	#N/A	#N/A	#N/A		0				2	1																2	1
ENSG00000258817	OR4C13		#N/A	#N/A	#N/A	#N/A	#N/A	#N/A		0				2	2																2	2	0.99475	1
ENSG00000258838			#N/A	#N/A	#N/A	#N/A	#N/A	#N/A		0				2	2																2	2
ENSG00000259640			#N/A	#N/A	#N/A	#N/A	#N/A	#N/A		0				2	2
ENSG00000269035			#N/A	#N/A	#N/A	#N/A	#N/A	#N/A		0				2	2																1	1
ENSG00000269323	PKD1L2		#N/A	#N/A	#N/A	#N/A	#N/A	#N/A		0				2	2																2	2
ENSG00000269636			#N/A	#N/A	#N/A	#N/A	#N/A	#N/A		0				2	2																1	1
ENSG00000000419	DPM1		#N/A	#N/A	#N/A	#N/A	#N/A	#N/A		0				1	1																		1	1
ENSG00000001497	LAS1L		#N/A	#N/A	#N/A	#N/A	#N/A	#N/A		0				1	1																		0.17691	1
ENSG00000001617	SEMA3F		#N/A	#N/A	#N/A	#N/A	#N/A	#N/A		0				1	1																1	1	0.537167	1
ENSG00000002586	CD99		#N/A	#N/A	#N/A	#N/A	#N/A	#N/A		0				1	1																1	1	0.151067	1
ENSG00000002587	HS3ST1		#N/A	#N/A	#N/A	#N/A	#N/A	#N/A		0				1	1																		1	1
ENSG00000002726	ABP1		#N/A	#N/A	#N/A	#N/A	#N/A	#N/A		0				1	1																		1	1
ENSG00000002746	HECW1		#N/A	#N/A	#N/A	#N/A	#N/A	#N/A		0				1	1																1	1	0.57868	1
ENSG00000003096	KLHL13		#N/A	#N/A	#N/A	#N/A	#N/A	#N/A		0				1	1																		1	1
ENSG00000003137	CYP26B1		#N/A	#N/A	#N/A	#N/A	#N/A	#N/A		0				1	1																		0.259218	1
ENSG00000003147	ICA1		#N/A	#N/A	#N/A	#N/A	#N/A	#N/A		0				1	1																		1	1
ENSG00000003393	ALS2		#N/A	#N/A	#N/A	#N/A	#N/A	#N/A		0				1	1																1	1	0.999973	1
ENSG00000003756	RBM5		#N/A	#N/A	#N/A	#N/A	#N/A	#N/A		0				1	1																1	1	0.405022	1
ENSG00000003987	MTMR7		#N/A	#N/A	#N/A	#N/A	#N/A	#N/A		0				1	1																		1	1
ENSG00000004142	POLDIP2		#N/A	#N/A	#N/A	#N/A	#N/A	#N/A		0				1	1																		0.130805	1
ENSG00000004534	RBM6		#N/A	#N/A	#N/A	#N/A	#N/A	#N/A		0				1	1																		1	1
ENSG00000004700	RECQL		#N/A	#N/A	#N/A	#N/A	#N/A	#N/A		0				1	1																1	1	0.365519	1
ENSG00000004846	ABCB5		#N/A	#N/A	#N/A	#N/A	#N/A	#N/A		0				1	1																1	1	0.424764	1
ENSG00000004939	SLC4A1		#N/A	#N/A	#N/A	#N/A	#N/A	#N/A		0				1	1																		1	1
ENSG00000004948	CALCR		#N/A	#N/A	#N/A	#N/A	#N/A	#N/A		0				1	1																1	1	0.670641	1
ENSG00000004975	DVL2		#N/A	#N/A	#N/A	#N/A	#N/A	#N/A		0				1	1																1	1	0.734462	1
ENSG00000005001	PRSS22		#N/A	#N/A	#N/A	#N/A	#N/A	#N/A		0				1	1																1	1	0.0742715	1
ENSG00000005007	UPF1		#N/A	#N/A	#N/A	#N/A	#N/A	#N/A		0				1	1																		1	1
ENSG00000005108	THSD7A		#N/A	#N/A	#N/A	#N/A	#N/A	#N/A		0				1	1																1	1	0.997525	1
ENSG00000005187	ACSM3		#N/A	#N/A	#N/A	#N/A	#N/A	#N/A		0				1	1																1	1	0.555321	1
ENSG00000005189			#N/A	#N/A	#N/A	#N/A	#N/A	#N/A		0				1	1																1	1
ENSG00000005206	SPPL2B		#N/A	#N/A	#N/A	#N/A	#N/A	#N/A		0				1	1																1	1	0.384855	1
ENSG00000005302	MSL3		#N/A	#N/A	#N/A	#N/A	#N/A	#N/A		0				1	1																		0.394486	1
ENSG00000005379	BZRAP1		#N/A	#N/A	#N/A	#N/A	#N/A	#N/A		0				1	1																1	1	0.999993	1
ENSG00000005810	MYCBP2		#N/A	#N/A	#N/A	#N/A	#N/A	#N/A		0				1	1																1	1	0.971488	1
ENSG00000005884	ITGA3		#N/A	#N/A	#N/A	#N/A	#N/A	#N/A		0				1	1																		0.312805	1
ENSG00000005893	LAMP2		#N/A	#N/A	#N/A	#N/A	#N/A	#N/A		0				1	1																		1	1
ENSG00000006007	GDE1		#N/A	#N/A	#N/A	#N/A	#N/A	#N/A		0				1	1																1	1	0.669625	1
ENSG00000006047	YBX2		#N/A	#N/A	#N/A	#N/A	#N/A	#N/A		0				1	1																1	1	0.239764	1
ENSG00000006071	ABCC8		#N/A	#N/A	#N/A	#N/A	#N/A	#N/A		0				1	1																1	1	0.771164	1
ENSG00000006125	AP2B1		#N/A	#N/A	#N/A	#N/A	#N/A	#N/A		0				1	1																1	1	0.300845	1
ENSG00000006194	ZNF263		#N/A	#N/A	#N/A	#N/A	#N/A	#N/A		0				1	1																		1	1
ENSG00000006432	MAP3K9		#N/A	#N/A	#N/A	#N/A	#N/A	#N/A		0				1	1																		0.324543	1
ENSG00000006459	JHDM1D		#N/A	#N/A	#N/A	#N/A	#N/A	#N/A		0				1	1																		0.397073	1
ENSG00000006534	ALDH3B1		#N/A	#N/A	#N/A	#N/A	#N/A	#N/A		0				1	1																1	1	0.0942564	1
ENSG00000006607	FARP2		#N/A	#N/A	#N/A	#N/A	#N/A	#N/A		0				1	1																1	1	0.503064	1
ENSG00000006704	GTF2IRD1		#N/A	#N/A	#N/A	#N/A	#N/A	#N/A		0				1	1																1	1	0.436996	1
ENSG00000006747	SCIN		#N/A	#N/A	#N/A	#N/A	#N/A	#N/A		0				1	1																		1	1
ENSG00000007038	PRSS21		#N/A	#N/A	#N/A	#N/A	#N/A	#N/A		0				1	1																1	1	0.109947	1
ENSG00000007541	PIGQ		#N/A	#N/A	#N/A	#N/A	#N/A	#N/A		0				1	1																1	1	0.530602	1
ENSG00000007923	DNAJC11		#N/A	#N/A	#N/A	#N/A	#N/A	#N/A		0				1	1																1	1	0.203979	1
ENSG00000007944	MYLIP		#N/A	#N/A	#N/A	#N/A	#N/A	#N/A		0				1	1																1	1	0.235544	1
ENSG00000008083	JARID2		#N/A	#N/A	#N/A	#N/A	#N/A	#N/A		0				1	1																		1	1
ENSG00000008282	SYPL1		#N/A	#N/A	#N/A	#N/A	#N/A	#N/A		0				1	1																		1	1
ENSG00000008300	CELSR3		#N/A	#N/A	#N/A	#N/A	#N/A	#N/A		0				1	1																1	1	0.995286	1
ENSG00000008323	PLEKHG6		#N/A	#N/A	#N/A	#N/A	#N/A	#N/A		0				1	1																1	1	0.186061	1
ENSG00000008869	HEATR5B		#N/A	#N/A	#N/A	#N/A	#N/A	#N/A		0				1	1																1	1	0.929899	1
ENSG00000008952	SEC62		#N/A	#N/A	#N/A	#N/A	#N/A	#N/A		0				1	1																		0.166956	1
ENSG00000009709	PAX7		#N/A	#N/A	#N/A	#N/A	#N/A	#N/A		0	TRUE			1	1																1	1	0.50358	1
ENSG00000009780	FAM76A		#N/A	#N/A	#N/A	#N/A	#N/A	#N/A		0				1	1																1	1	0.329443	1
ENSG00000009830	POMT2		#N/A	#N/A	#N/A	#N/A	#N/A	#N/A		0				1	1																		0.212519	1
ENSG00000009950	MLXIPL		#N/A	#N/A	#N/A	#N/A	#N/A	#N/A		0				1	1																		1	1
ENSG00000010017	RANBP9		#N/A	#N/A	#N/A	#N/A	#N/A	#N/A		0				1	1																		1	1
ENSG00000010256	UQCRC1		#N/A	#N/A	#N/A	#N/A	#N/A	#N/A		0				1	1																		1	1
ENSG00000010282	HHATL		#N/A	#N/A	#N/A	#N/A	#N/A	#N/A		0				1	1																		1	1
ENSG00000010319	SEMA3G		#N/A	#N/A	#N/A	#N/A	#N/A	#N/A		0				1	1																		1	1
ENSG00000010322	NISCH		#N/A	#N/A	#N/A	#N/A	#N/A	#N/A		0				1	1																1	1	0.637692	1
ENSG00000010671	BTK		#N/A	#N/A	#N/A	#N/A	#N/A	#N/A		0				1	1																1	1	0.276149	1
ENSG00000011021	CLCN6		#N/A	#N/A	#N/A	#N/A	#N/A	#N/A		0				1	1																		1	1
ENSG00000011083	SLC6A7		#N/A	#N/A	#N/A	#N/A	#N/A	#N/A		0				1	1																1	1	0.497599	1
ENSG00000011275	RNF216		#N/A	#N/A	#N/A	#N/A	#N/A	#N/A		0				1	1																1	1	0.652339	1
ENSG00000011422	PLAUR		#N/A	#N/A	#N/A	#N/A	#N/A	#N/A		0				1	1																1	1	0.248847	1
ENSG00000011454	RABGAP1		#N/A	#N/A	#N/A	#N/A	#N/A	#N/A		0				1	1																1	1	0.511033	1
ENSG00000011465	DCN		#N/A	#N/A	#N/A	#N/A	#N/A	#N/A		0				1	1																		0.318838	1
ENSG00000012174	MBTPS2		#N/A	#N/A	#N/A	#N/A	#N/A	#N/A		0				1	1																1	1	0.195445	1
ENSG00000012232	EXTL3		#N/A	#N/A	#N/A	#N/A	#N/A	#N/A		0				1	1																1	1	0.566529	1
ENSG00000012504	NR1H4		#N/A	#N/A	#N/A	#N/A	#N/A	#N/A		0				1	1																1	1	0.378525	1
ENSG00000012779	ALOX5		#N/A	#N/A	#N/A	#N/A	#N/A	#N/A		0				1	1																1	1	0.539892	1
ENSG00000013293	SLC7A14		#N/A	#N/A	#N/A	#N/A	#N/A	#N/A		0				1	1																1	1	0.358236	1
ENSG00000013374	NUB1		#N/A	#N/A	#N/A	#N/A	#N/A	#N/A		0				1	1																1	1	0.517686	1
ENSG00000013619	MAMLD1		#N/A	#N/A	#N/A	#N/A	#N/A	#N/A		0				1	1																1	1	0.852259	1
ENSG00000013810	TACC3		#N/A	#N/A	#N/A	#N/A	#N/A	#N/A		0				1	1																1	1	0.982295	1
ENSG00000014824	SLC30A9		#N/A	#N/A	#N/A	#N/A	#N/A	#N/A		0				1	1																1	1	0.225706	1
ENSG00000015153	YAF2		#N/A	#N/A	#N/A	#N/A	#N/A	#N/A		0				1	1																1	1	0.189379	1
ENSG00000015413	DPEP1		#N/A	#N/A	#N/A	#N/A	#N/A	#N/A		0				1	1																1	1	0.35893	1
ENSG00000015475	BID		#N/A	#N/A	#N/A	#N/A	#N/A	#N/A		0				1	1																1	1	0.161564	1
ENSG00000016082	ISL1		#N/A	#N/A	#N/A	#N/A	#N/A	#N/A		0				1	1																1	1	0.697192	1
ENSG00000017260	ATP2C1		#N/A	#N/A	#N/A	#N/A	#N/A	#N/A		0				1	1																1	1	0.736343	1
ENSG00000018189	RUFY3		#N/A	#N/A	#N/A	#N/A	#N/A	#N/A		0				1	1																1	1	0.249343	1
ENSG00000018236	CNTN1		#N/A	#N/A	#N/A	#N/A	#N/A	#N/A		0				1	1																1	1	0.576912	1
ENSG00000019485	PRDM11		#N/A	#N/A	#N/A	#N/A	#N/A	#N/A		0				1	1																1	1	0.187806	1
ENSG00000020577	SAMD4A		#N/A	#N/A	#N/A	#N/A	#N/A	#N/A		0				1	1																1	1	0.441767	1
ENSG00000020633	RUNX3		#N/A	#N/A	#N/A	#N/A	#N/A	#N/A		0				1	1																		1	1
ENSG00000020922	MRE11A		#N/A	#N/A	#N/A	#N/A	#N/A	#N/A		0				1	1																1	1	0.519315	1
ENSG00000021776	AQR		#N/A	#N/A	#N/A	#N/A	#N/A	#N/A		0				1	1																1	1	0.581484	1
ENSG00000023041	ZDHHC6		#N/A	#N/A	#N/A	#N/A	#N/A	#N/A		0				1	1																1	1	0.551474	1
ENSG00000023287	RB1CC1		#N/A	#N/A	#N/A	#N/A	#N/A	#N/A		0				1	1																1	1	0.964484	1
ENSG00000023516	AKAP11		#N/A	#N/A	#N/A	#N/A	#N/A	#N/A		0				1	1																1	1	0.566122	1
ENSG00000024422	EHD2		#N/A	#N/A	#N/A	#N/A	#N/A	#N/A		0				1	1																		1	1
ENSG00000025434	NR1H3		#N/A	#N/A	#N/A	#N/A	#N/A	#N/A		0				1	1																		1	1
ENSG00000025796	SEC63		#N/A	#N/A	#N/A	#N/A	#N/A	#N/A		0				1	1																		1	1
ENSG00000027644	INSRR		#N/A	#N/A	#N/A	#N/A	#N/A	#N/A		0				1	1																		1	1
ENSG00000029534	ANK1		#N/A	#N/A	#N/A	#N/A	#N/A	#N/A		0				1	1																1	1	0.893792	1
ENSG00000030304	MUSK		#N/A	#N/A	#N/A	#N/A	#N/A	#N/A		0				1	1																1	1	0.220496	1
ENSG00000030419	IKZF2		#N/A	#N/A	#N/A	#N/A	#N/A	#N/A		0				1	1																1	1	0.999989	1
ENSG00000030582	GRN		#N/A	#N/A	#N/A	#N/A	#N/A	#N/A		0				1	1																1	1	0.548328	1
ENSG00000033030	ZCCHC8		#N/A	#N/A	#N/A	#N/A	#N/A	#N/A		0	TRUE			1	1																1	1	0.274961	1
ENSG00000033100	CHPF2		#N/A	#N/A	#N/A	#N/A	#N/A	#N/A		0				1	1																1	1	0.415077	1
ENSG00000033122	LRRC7		#N/A	#N/A	#N/A	#N/A	#N/A	#N/A		0				1	1																1	1	0.62804	1
ENSG00000033170	FUT8		#N/A	#N/A	#N/A	#N/A	#N/A	#N/A		0				1	1																		1	1
ENSG00000033178	UBA6		#N/A	#N/A	#N/A	#N/A	#N/A	#N/A		0				1	1																		1	1
ENSG00000033800	PIAS1		#N/A	#N/A	#N/A	#N/A	#N/A	#N/A		0				1	1																1	1	0.311905	1
ENSG00000034053	APBA2		#N/A	#N/A	#N/A	#N/A	#N/A	#N/A		0				1	1																		1	1
ENSG00000034971	MYOC		#N/A	#N/A	#N/A	#N/A	#N/A	#N/A		0				1	1																		0.142564	1
ENSG00000035403	VCL		#N/A	#N/A	#N/A	#N/A	#N/A	#N/A		0				1	1																1	1	0.495591	1
ENSG00000035499	DEPDC1B		#N/A	#N/A	#N/A	#N/A	#N/A	#N/A		0				1	1																1	1	0.525549	1
ENSG00000035681	NSMAF		#N/A	#N/A	#N/A	#N/A	#N/A	#N/A		0				1	1																1	1	0.685771	1
ENSG00000035687	ADSS		#N/A	#N/A	#N/A	#N/A	#N/A	#N/A		0				1	1																1	1	0.358488	1
ENSG00000036448	MYOM2		#N/A	#N/A	#N/A	#N/A	#N/A	#N/A		0				1	1																		1	1
ENSG00000037042	TUBG2		#N/A	#N/A	#N/A	#N/A	#N/A	#N/A		0				1	1																1	1	0.295036	1
ENSG00000037241	RPL26L1		#N/A	#N/A	#N/A	#N/A	#N/A	#N/A		0				1	1																1	1	0.125031	1
ENSG00000037280	FLT4		#N/A	#N/A	#N/A	#N/A	#N/A	#N/A		0				1	1																		1	1
ENSG00000038219	BOD1L1		#N/A	#N/A	#N/A	#N/A	#N/A	#N/A		0				1	1																		1	1
ENSG00000039068	CDH1		#N/A	#N/A	#N/A	#N/A	#N/A	#N/A		0	TRUE			1	1																1	1	0.569936	1
ENSG00000039123	SKIV2L2		#N/A	#N/A	#N/A	#N/A	#N/A	#N/A		0				1	1																		1	1
ENSG00000040275	SPDL1		#N/A	#N/A	#N/A	#N/A	#N/A	#N/A		0				1	1																1	1	0.945672	1
ENSG00000041988	THAP3		#N/A	#N/A	#N/A	#N/A	#N/A	#N/A		0				1	1																1	1	0.208919	1
ENSG00000042062	FAM65C		#N/A	#N/A	#N/A	#N/A	#N/A	#N/A		0				1	1																1	1	0.351881	1
ENSG00000042813	ZPBP		#N/A	#N/A	#N/A	#N/A	#N/A	#N/A		0				1	1																1	1	0.974118	1
ENSG00000042832	TG		#N/A	#N/A	#N/A	#N/A	#N/A	#N/A		0				1	1																		1	1
ENSG00000043039	BARX2		#N/A	#N/A	#N/A	#N/A	#N/A	#N/A		0				1	1																1	1	0.14324	1
ENSG00000044446	PHKA2		#N/A	#N/A	#N/A	#N/A	#N/A	#N/A		0				1	1																1	1	0.781577	1
ENSG00000046774	MAGEC2		#N/A	#N/A	#N/A	#N/A	#N/A	#N/A		0				1	1																1	1	0.615336	1
ENSG00000047315	POLR2B		#N/A	#N/A	#N/A	#N/A	#N/A	#N/A		0				1	1																		0.415444	1
ENSG00000047346	FAM214A		#N/A	#N/A	#N/A	#N/A	#N/A	#N/A		0				1	1																1	1	0.322072	1
ENSG00000047578	KIAA0556		#N/A	#N/A	#N/A	#N/A	#N/A	#N/A		0				1	1																1	1	0.999999	1
ENSG00000047621	C12orf4		#N/A	#N/A	#N/A	#N/A	#N/A	#N/A		0				1	1																		0.281004	1
ENSG00000047634	SCML1		#N/A	#N/A	#N/A	#N/A	#N/A	#N/A		0				1	1																		1	1
ENSG00000047644	WWC3		#N/A	#N/A	#N/A	#N/A	#N/A	#N/A		0				1	1																1	1	0.69584	1
ENSG00000047648	ARHGAP6		#N/A	#N/A	#N/A	#N/A	#N/A	#N/A		0				1	1																1	1	0.470561	1
ENSG00000047936	ROS1		#N/A	#N/A	#N/A	#N/A	#N/A	#N/A		0	TRUE			1	1																1	1	0.956561	1
ENSG00000048052	HDAC9		#N/A	#N/A	#N/A	#N/A	#N/A	#N/A		0				1	1																		1	1
ENSG00000049246	PER3		#N/A	#N/A	#N/A	#N/A	#N/A	#N/A		0				1	1																		0.999973	1
ENSG00000049247	UTS2		#N/A	#N/A	#N/A	#N/A	#N/A	#N/A		0				1	1																		1	1
ENSG00000049768	FOXP3		#N/A	#N/A	#N/A	#N/A	#N/A	#N/A		0				1	1																		0.0949093	1
ENSG00000049769	PPP1R3F		#N/A	#N/A	#N/A	#N/A	#N/A	#N/A		0				1	1																1	1	0.431783	1
ENSG00000050030	KIAA2022		#N/A	#N/A	#N/A	#N/A	#N/A	#N/A		0				1	1																1	1	0.745791	1
ENSG00000050344	NFE2L3		#N/A	#N/A	#N/A	#N/A	#N/A	#N/A		0				1	1																1	1	0.448562	1
ENSG00000050438	SLC4A8		#N/A	#N/A	#N/A	#N/A	#N/A	#N/A		0				1	1																		1	1
ENSG00000050730	TNIP3		#N/A	#N/A	#N/A	#N/A	#N/A	#N/A		0				1	1																1	1	0.32443	1
ENSG00000051620	HEBP2		#N/A	#N/A	#N/A	#N/A	#N/A	#N/A		0				1	1																1	1	0.0370987	1
ENSG00000051825	MPHOSPH9		#N/A	#N/A	#N/A	#N/A	#N/A	#N/A		0				1	1																1	1	0.411094	1
ENSG00000052749	RRP12		#N/A	#N/A	#N/A	#N/A	#N/A	#N/A		0				1	1																1	1	0.690018	1
ENSG00000052795	FNIP2		#N/A	#N/A	#N/A	#N/A	#N/A	#N/A		0				1	1																1	1	0.983362	1
ENSG00000052802	MSMO1		#N/A	#N/A	#N/A	#N/A	#N/A	#N/A		0				1	1																1	1	0.271994	1
ENSG00000053108	FSTL4		#N/A	#N/A	#N/A	#N/A	#N/A	#N/A		0				1	1																		1	1
ENSG00000053501	USE1		#N/A	#N/A	#N/A	#N/A	#N/A	#N/A		0				1	1																1	1	0.419146	1
ENSG00000053524	MCF2L2		#N/A	#N/A	#N/A	#N/A	#N/A	#N/A		0				1	1																1	1	0.5252	1
ENSG00000054219	LY75		#N/A	#N/A	#N/A	#N/A	#N/A	#N/A		0				1	1																1	1	0.945234	1
ENSG00000054356	PTPRN		#N/A	#N/A	#N/A	#N/A	#N/A	#N/A		0				1	1																1	1	0.52019	1
ENSG00000054654	SYNE2		#N/A	#N/A	#N/A	#N/A	#N/A	#N/A		0				1	1																1	1	0.999993	1
ENSG00000054690	PLEKHH1		#N/A	#N/A	#N/A	#N/A	#N/A	#N/A		0				1	1																		1	1
ENSG00000054938	CHRDL2		#N/A	#N/A	#N/A	#N/A	#N/A	#N/A		0				1	1																		1	1
ENSG00000054983	GALC		#N/A	#N/A	#N/A	#N/A	#N/A	#N/A		0				1	1																1	1	0.314112	1
ENSG00000055118	KCNH2		#N/A	#N/A	#N/A	#N/A	#N/A	#N/A		0				1	1																1	1	0.431586	1
ENSG00000055609	MLL3		#N/A	#N/A	#N/A	#N/A	#N/A	#N/A		0	TRUE			1	1																1	1	0.999992	1
ENSG00000055957	ITIH1		#N/A	#N/A	#N/A	#N/A	#N/A	#N/A		0				1	1																1	1	0.948493	1
ENSG00000056097	ZFR		#N/A	#N/A	#N/A	#N/A	#N/A	#N/A		0				1	1																1	1	0.980362	1
ENSG00000056291	NPFFR2		#N/A	#N/A	#N/A	#N/A	#N/A	#N/A		0				1	1																		1	1
ENSG00000056558	TRAF1		#N/A	#N/A	#N/A	#N/A	#N/A	#N/A		0				1	1																		1	1
ENSG00000056586	RC3H2		#N/A	#N/A	#N/A	#N/A	#N/A	#N/A		0				1	1																1	1	0.761659	1
ENSG00000056736	IL17RB		#N/A	#N/A	#N/A	#N/A	#N/A	#N/A		0				1	1																1	1	0.621214	1
ENSG00000057294	PKP2		#N/A	#N/A	#N/A	#N/A	#N/A	#N/A		0				1	1																1	1	0.650275	1
ENSG00000058056	USP13		#N/A	#N/A	#N/A	#N/A	#N/A	#N/A		0				1	1																		1	1
ENSG00000058063	ATP11B		#N/A	#N/A	#N/A	#N/A	#N/A	#N/A		0				1	1																1	1	0.610847	1
ENSG00000058085	LAMC2		#N/A	#N/A	#N/A	#N/A	#N/A	#N/A		0				1	1																1	1	0.794246	1
ENSG00000058091	CDK14		#N/A	#N/A	#N/A	#N/A	#N/A	#N/A		0				1	1																1	1	0.236909	1
ENSG00000058335	RASGRF1		#N/A	#N/A	#N/A	#N/A	#N/A	#N/A		0				1	1																1	1	0.533577	1
ENSG00000058668	ATP2B4		#N/A	#N/A	#N/A	#N/A	#N/A	#N/A		0				1	1																		1	1
ENSG00000058673	ZC3H11A		#N/A	#N/A	#N/A	#N/A	#N/A	#N/A		0				1	1																1	1	0.473781	1
ENSG00000058866	DGKG		#N/A	#N/A	#N/A	#N/A	#N/A	#N/A		0				1	1																1	1	0.285492	1
ENSG00000059588	TARBP1		#N/A	#N/A	#N/A	#N/A	#N/A	#N/A		0				1	1																1	1	0.718029	1
ENSG00000059915	PSD		#N/A	#N/A	#N/A	#N/A	#N/A	#N/A		0				1	1																		0.917308	1
ENSG00000060971	ACAA1		#N/A	#N/A	#N/A	#N/A	#N/A	#N/A		0				1	1																1	1	0.474614	1
ENSG00000061337	LZTS1		#N/A	#N/A	#N/A	#N/A	#N/A	#N/A		0				1	1																1	1	0.782721	1
ENSG00000061492	WNT8A		#N/A	#N/A	#N/A	#N/A	#N/A	#N/A		0				1	1																		1	1
ENSG00000061987	MON2		#N/A	#N/A	#N/A	#N/A	#N/A	#N/A		0				1	1																1	1	0.498387	1
ENSG00000062096	ARSF		#N/A	#N/A	#N/A	#N/A	#N/A	#N/A		0				1	1																1	1	0.318474	1
ENSG00000062524	LTK		#N/A	#N/A	#N/A	#N/A	#N/A	#N/A		0				1	1																		1	1
ENSG00000062598	ELMO2		#N/A	#N/A	#N/A	#N/A	#N/A	#N/A		0				1	1																		1	1
ENSG00000063127	SLC6A16		#N/A	#N/A	#N/A	#N/A	#N/A	#N/A		0				1	1																1	1	0.340112	1
ENSG00000063169	GLTSCR1		#N/A	#N/A	#N/A	#N/A	#N/A	#N/A		0				1	1																1	1	0.561523	1
ENSG00000063176	SPHK2		#N/A	#N/A	#N/A	#N/A	#N/A	#N/A		0				1	1																		1	1
ENSG00000063180	CA11		#N/A	#N/A	#N/A	#N/A	#N/A	#N/A		0				1	1																1	1	0.291808	1
ENSG00000063245	EPN1		#N/A	#N/A	#N/A	#N/A	#N/A	#N/A		0				1	1																		1	1
ENSG00000063587	ZNF275		#N/A	#N/A	#N/A	#N/A	#N/A	#N/A		0				1	1																		1	1
ENSG00000063601	MTMR1		#N/A	#N/A	#N/A	#N/A	#N/A	#N/A		0				1	1																1	1	0.606867	1
ENSG00000063761	ADCK1		#N/A	#N/A	#N/A	#N/A	#N/A	#N/A		0				1	1																		1	1
ENSG00000064201	TSPAN32		#N/A	#N/A	#N/A	#N/A	#N/A	#N/A		0				1	1																		0.141353	1
ENSG00000064309	CDON		#N/A	#N/A	#N/A	#N/A	#N/A	#N/A		0				1	1																1	1	0.999999	1
ENSG00000064393	HIPK2		#N/A	#N/A	#N/A	#N/A	#N/A	#N/A		0				1	1																1	1	0.825027	1
ENSG00000064419	TNPO3		#N/A	#N/A	#N/A	#N/A	#N/A	#N/A		0				1	1																		0.480208	1
ENSG00000064490	RFXANK		#N/A	#N/A	#N/A	#N/A	#N/A	#N/A		0				1	1																1	1	0.0493666	1
ENSG00000064601	CTSA		#N/A	#N/A	#N/A	#N/A	#N/A	#N/A		0				1	1																		1	1
ENSG00000064607	SUGP2		#N/A	#N/A	#N/A	#N/A	#N/A	#N/A		0				1	1																1	1	0.506633	1
ENSG00000064651	SLC12A2		#N/A	#N/A	#N/A	#N/A	#N/A	#N/A		0				1	1																1	1	0.731454	1
ENSG00000064655	EYA2		#N/A	#N/A	#N/A	#N/A	#N/A	#N/A		0				1	1																1	1	0.53804	1
ENSG00000064703	DDX20		#N/A	#N/A	#N/A	#N/A	#N/A	#N/A		0				1	1																1	1	0.591383	1
ENSG00000064835	POU1F1		#N/A	#N/A	#N/A	#N/A	#N/A	#N/A		0				1	1																1	1	0.495905	1
ENSG00000064989	CALCRL		#N/A	#N/A	#N/A	#N/A	#N/A	#N/A		0				1	1																1	1	0.527463	1
ENSG00000065150	IPO5		#N/A	#N/A	#N/A	#N/A	#N/A	#N/A		0				1	1																		1	1
ENSG00000065320	NTN1		#N/A	#N/A	#N/A	#N/A	#N/A	#N/A		0				1	1																1	1	0.470125	1
ENSG00000065457	ADAT1		#N/A	#N/A	#N/A	#N/A	#N/A	#N/A		0				1	1																1	1	0.20558	1
ENSG00000065548	ZC3H15		#N/A	#N/A	#N/A	#N/A	#N/A	#N/A		0				1	1																1	1	0.114162	1
ENSG00000065618	COL17A1		#N/A	#N/A	#N/A	#N/A	#N/A	#N/A		0				1	1																1	1	0.730097	1
ENSG00000065621	GSTO2		#N/A	#N/A	#N/A	#N/A	#N/A	#N/A		0				1	1																		1	1
ENSG00000065717	TLE2		#N/A	#N/A	#N/A	#N/A	#N/A	#N/A		0				1	1																1	1	0.726663	1
ENSG00000065978	YBX1		#N/A	#N/A	#N/A	#N/A	#N/A	#N/A		0				1	1																1	1	0.392335	1
ENSG00000066032	CTNNA2		#N/A	#N/A	#N/A	#N/A	#N/A	#N/A		0				1	1																		1	1
ENSG00000066135	KDM4A		#N/A	#N/A	#N/A	#N/A	#N/A	#N/A		0				1	1																1	1	0.681123	1
ENSG00000066279	ASPM		#N/A	#N/A	#N/A	#N/A	#N/A	#N/A		0				1	1																		1	1
ENSG00000066322	ELOVL1		#N/A	#N/A	#N/A	#N/A	#N/A	#N/A		0				1	1																1	1	0.226429	1
ENSG00000066468	FGFR2		#N/A	#N/A	#N/A	#N/A	#N/A	#N/A		0	TRUE			1	1																1	1	0.999827	1
ENSG00000066557	LRRC40		#N/A	#N/A	#N/A	#N/A	#N/A	#N/A		0				1	1																		1	1
ENSG00000066777	ARFGEF1		#N/A	#N/A	#N/A	#N/A	#N/A	#N/A		0				1	1																1	1	0.999813	1
ENSG00000067113	PPAP2A		#N/A	#N/A	#N/A	#N/A	#N/A	#N/A		0				1	1																		0.214844	1
ENSG00000067167	TRAM1		#N/A	#N/A	#N/A	#N/A	#N/A	#N/A		0				1	1																1	1	0.241437	1
ENSG00000067182	TNFRSF1A		#N/A	#N/A	#N/A	#N/A	#N/A	#N/A		0				1	1																1	1	0.100067	1
ENSG00000067191	CACNB1		#N/A	#N/A	#N/A	#N/A	#N/A	#N/A		0				1	1																		1	1
ENSG00000067248	DHX29		#N/A	#N/A	#N/A	#N/A	#N/A	#N/A		0				1	1																		1	1
ENSG00000067445	TRO		#N/A	#N/A	#N/A	#N/A	#N/A	#N/A		0				1	1																1	1	0.992958	1
ENSG00000067606	PRKCZ		#N/A	#N/A	#N/A	#N/A	#N/A	#N/A		0				1	1																1	1	0.616548	1
ENSG00000067715	SYT1		#N/A	#N/A	#N/A	#N/A	#N/A	#N/A		0				1	1																1	1	0.569712	1
ENSG00000067842	ATP2B3		#N/A	#N/A	#N/A	#N/A	#N/A	#N/A		0	TRUE			1	1																		1	1
ENSG00000068079	IFI35		#N/A	#N/A	#N/A	#N/A	#N/A	#N/A		0				1	1																		1	1
ENSG00000068366	ACSL4		#N/A	#N/A	#N/A	#N/A	#N/A	#N/A		0				1	1																1	1	0.281417	1
ENSG00000068383	INPP5A		#N/A	#N/A	#N/A	#N/A	#N/A	#N/A		0				1	1																1	1	0.277925	1
ENSG00000068745	IP6K2		#N/A	#N/A	#N/A	#N/A	#N/A	#N/A		0				1	1																1	1	0.503515	1
ENSG00000068793	CYFIP1		#N/A	#N/A	#N/A	#N/A	#N/A	#N/A		0				1	1																1	1
ENSG00000068796	KIF2A		#N/A	#N/A	#N/A	#N/A	#N/A	#N/A		0				1	1																		1	1
ENSG00000068976	PYGM		#N/A	#N/A	#N/A	#N/A	#N/A	#N/A		0				1	1																1	1	0.552691	1
ENSG00000068985	PAGE1		#N/A	#N/A	#N/A	#N/A	#N/A	#N/A		0				1	1																1	1	0.129729	1
ENSG00000069018	TRPC7		#N/A	#N/A	#N/A	#N/A	#N/A	#N/A		0				1	1																1	1	0.298718	1
ENSG00000069493	CLEC2D		#N/A	#N/A	#N/A	#N/A	#N/A	#N/A		0				1	1																		1	1
ENSG00000069812	HES2		#N/A	#N/A	#N/A	#N/A	#N/A	#N/A		0				1	1																1	1	0.185183	1
ENSG00000069849	ATP1B3		#N/A	#N/A	#N/A	#N/A	#N/A	#N/A		0				1	1																		0.071404	1
ENSG00000069943	PIGB		#N/A	#N/A	#N/A	#N/A	#N/A	#N/A		0				1	1																		1	1
ENSG00000069956	MAPK6		#N/A	#N/A	#N/A	#N/A	#N/A	#N/A		0				1	1																1	1	0.226555	1
ENSG00000070214	SLC44A1		#N/A	#N/A	#N/A	#N/A	#N/A	#N/A		0				1	1																1	1	0.555405	1
ENSG00000070404	FSTL3		#N/A	#N/A	#N/A	#N/A	#N/A	#N/A		0	TRUE			1	1																		1	1
ENSG00000070413	DGCR2		#N/A	#N/A	#N/A	#N/A	#N/A	#N/A		0				1	1																1	1	0.330197	1
ENSG00000070423	RNF126		#N/A	#N/A	#N/A	#N/A	#N/A	#N/A		0				1	1																1	1	0.329926	1
ENSG00000070444	MNT		#N/A	#N/A	#N/A	#N/A	#N/A	#N/A		0				1	1																		1	1
ENSG00000070495	JMJD6		#N/A	#N/A	#N/A	#N/A	#N/A	#N/A		0				1	1																1	1	0.60486	1
ENSG00000070614	NDST1		#N/A	#N/A	#N/A	#N/A	#N/A	#N/A		0				1	1																1	1	0.595216	1
ENSG00000070718	AP3M2		#N/A	#N/A	#N/A	#N/A	#N/A	#N/A		0				1	1																		1	1
ENSG00000070729	CNGB1		#N/A	#N/A	#N/A	#N/A	#N/A	#N/A		0				1	1																1	1	0.656074	1
ENSG00000070748	CHAT		#N/A	#N/A	#N/A	#N/A	#N/A	#N/A		0				1	1																		0.202594	1
ENSG00000070759	TESK2		#N/A	#N/A	#N/A	#N/A	#N/A	#N/A		0				1	1																		0.251703	1
ENSG00000071127	WDR1		#N/A	#N/A	#N/A	#N/A	#N/A	#N/A		0				1	1																		0.266718	1
ENSG00000071242	RPS6KA2		#N/A	#N/A	#N/A	#N/A	#N/A	#N/A		0				1	1																1	1	0.997146	1
ENSG00000071246	VASH1		#N/A	#N/A	#N/A	#N/A	#N/A	#N/A		0				1	1																1	1	0.345475	1
ENSG00000071564	TCF3		#N/A	#N/A	#N/A	#N/A	#N/A	#N/A		0	TRUE			1	1																1	1	0.331713	1
ENSG00000071655	MBD3		#N/A	#N/A	#N/A	#N/A	#N/A	#N/A		0				1	1																		1	1
ENSG00000071909	MYO3B		#N/A	#N/A	#N/A	#N/A	#N/A	#N/A		0				1	1																1	1	0.777975	1
ENSG00000072042	RDH11		#N/A	#N/A	#N/A	#N/A	#N/A	#N/A		0				1	1																1	1	0.356333	1
ENSG00000072071	LPHN1		#N/A	#N/A	#N/A	#N/A	#N/A	#N/A		0				1	1																		1	1
ENSG00000072110	ACTN1		#N/A	#N/A	#N/A	#N/A	#N/A	#N/A		0				1	1																1	1	0.404699	1
ENSG00000072121	ZFYVE26		#N/A	#N/A	#N/A	#N/A	#N/A	#N/A		0				1	1																1	1	0.997947	1
ENSG00000072135	PTPN18		#N/A	#N/A	#N/A	#N/A	#N/A	#N/A		0				1	1																		1	1
ENSG00000072163	LIMS2		#N/A	#N/A	#N/A	#N/A	#N/A	#N/A		0				1	1																1	1	0.356444	1
ENSG00000072315	TRPC5		#N/A	#N/A	#N/A	#N/A	#N/A	#N/A		0				1	1																		1	1
ENSG00000072415	MPP5		#N/A	#N/A	#N/A	#N/A	#N/A	#N/A		0				1	1																		0.270962	1
ENSG00000072422	RHOBTB1		#N/A	#N/A	#N/A	#N/A	#N/A	#N/A		0				1	1																1	1	1	1
ENSG00000072518	MARK2		#N/A	#N/A	#N/A	#N/A	#N/A	#N/A		0				1	1																1	1	0.573079	1
ENSG00000072840	EVC		#N/A	#N/A	#N/A	#N/A	#N/A	#N/A		0				1	1																		1	1
ENSG00000073008	PVR		#N/A	#N/A	#N/A	#N/A	#N/A	#N/A		0				1	1																1	1	0.363317	1
ENSG00000073050	XRCC1		#N/A	#N/A	#N/A	#N/A	#N/A	#N/A		0				1	1																		1	1
ENSG00000073111	MCM2		#N/A	#N/A	#N/A	#N/A	#N/A	#N/A		0				1	1																1	1	0.515471	1
ENSG00000073464	CLCN4		#N/A	#N/A	#N/A	#N/A	#N/A	#N/A		0				1	1																1	1	0.395199	1
ENSG00000073536	NLE1		#N/A	#N/A	#N/A	#N/A	#N/A	#N/A		0				1	1																1	1	0.507749	1
ENSG00000073614	KDM5A		#N/A	#N/A	#N/A	#N/A	#N/A	#N/A		0	TRUE			1	1																1	1	0.998494	1
ENSG00000073910	FRY		#N/A	#N/A	#N/A	#N/A	#N/A	#N/A		0				1	1																		1	1
ENSG00000073921	PICALM		#N/A	#N/A	#N/A	#N/A	#N/A	#N/A		0	TRUE			1	1																		0.27783	1
ENSG00000074047	GLI2		#N/A	#N/A	#N/A	#N/A	#N/A	#N/A		0				1	1																1	1	0.555745	1
ENSG00000074054	CLASP1		#N/A	#N/A	#N/A	#N/A	#N/A	#N/A		0				1	1																1	1	0.948866	1
ENSG00000074211	PPP2R2C		#N/A	#N/A	#N/A	#N/A	#N/A	#N/A		0				1	1																		0.34771	1
ENSG00000074276	CDHR2		#N/A	#N/A	#N/A	#N/A	#N/A	#N/A		0				1	1																1	1	0.952896	1
ENSG00000074621	SLC24A1		#N/A	#N/A	#N/A	#N/A	#N/A	#N/A		0				1	1																		1	1
ENSG00000074657	ZNF532		#N/A	#N/A	#N/A	#N/A	#N/A	#N/A		0				1	1																		0.593318	1
ENSG00000074842	C19orf10		#N/A	#N/A	#N/A	#N/A	#N/A	#N/A		0				1	1																1	1	0.168138	1
ENSG00000074964	ARHGEF10L		#N/A	#N/A	#N/A	#N/A	#N/A	#N/A		0				1	1																		1	1
ENSG00000075035	WSCD2		#N/A	#N/A	#N/A	#N/A	#N/A	#N/A		0				1	1																		1	1
ENSG00000075151	EIF4G3		#N/A	#N/A	#N/A	#N/A	#N/A	#N/A		0				1	1																1	1	0.368589	1
ENSG00000075290	WNT8B		#N/A	#N/A	#N/A	#N/A	#N/A	#N/A		0				1	1																		1	1
ENSG00000075292	ZNF638		#N/A	#N/A	#N/A	#N/A	#N/A	#N/A		0				1	1																		1	1
ENSG00000075407	ZNF37A		#N/A	#N/A	#N/A	#N/A	#N/A	#N/A		0				1	1																		1	1
ENSG00000075420	FNDC3B		#N/A	#N/A	#N/A	#N/A	#N/A	#N/A		0				1	1																1	1	0.615359	1
ENSG00000075426	FOSL2		#N/A	#N/A	#N/A	#N/A	#N/A	#N/A		0				1	1																		1	1
ENSG00000075429	CACNG5		#N/A	#N/A	#N/A	#N/A	#N/A	#N/A		0				1	1																1	1	0.111533	1
ENSG00000075651	PLD1		#N/A	#N/A	#N/A	#N/A	#N/A	#N/A		0				1	1																1	1	0.962684	1
ENSG00000075673	ATP12A		#N/A	#N/A	#N/A	#N/A	#N/A	#N/A		0				1	1																		1	1
ENSG00000075856	SART3		#N/A	#N/A	#N/A	#N/A	#N/A	#N/A		0				1	1																		1	1
ENSG00000075884	ARHGAP15		#N/A	#N/A	#N/A	#N/A	#N/A	#N/A		0				1	1																		1	1
ENSG00000076356	PLXNA2		#N/A	#N/A	#N/A	#N/A	#N/A	#N/A		0				1	1																1	1	0.998546	1
ENSG00000076706	MCAM		#N/A	#N/A	#N/A	#N/A	#N/A	#N/A		0				1	1																1	1	0.351403	1
ENSG00000076928	ARHGEF1		#N/A	#N/A	#N/A	#N/A	#N/A	#N/A		0				1	1																1	1	0.417438	1
ENSG00000077063	CTTNBP2		#N/A	#N/A	#N/A	#N/A	#N/A	#N/A		0				1	1																1	1	1	1
ENSG00000077097	TOP2B		#N/A	#N/A	#N/A	#N/A	#N/A	#N/A		0				1	1																1	1	0.978995	1
ENSG00000077150	NFKB2		#N/A	#N/A	#N/A	#N/A	#N/A	#N/A		0	TRUE			1	1																1	1	0.882189	1
ENSG00000077232	DNAJC10		#N/A	#N/A	#N/A	#N/A	#N/A	#N/A		0				1	1																1	1	0.521966	1
ENSG00000077238	IL4R		#N/A	#N/A	#N/A	#N/A	#N/A	#N/A		0				1	1																1	1	0.299217	1
ENSG00000077264	PAK3		#N/A	#N/A	#N/A	#N/A	#N/A	#N/A		0				1	1																		0.376075	1
ENSG00000077274	CAPN6		#N/A	#N/A	#N/A	#N/A	#N/A	#N/A		0				1	1																1	1	0.491757	1
ENSG00000077279	DCX		#N/A	#N/A	#N/A	#N/A	#N/A	#N/A		0				1	1																1	1	0.136957	1
ENSG00000077327	SPAG6		#N/A	#N/A	#N/A	#N/A	#N/A	#N/A		0				1	1																1	1	0.579501	1
ENSG00000077514	POLD3		#N/A	#N/A	#N/A	#N/A	#N/A	#N/A		0				1	1																		0.397837	1
ENSG00000077800	FKBP6		#N/A	#N/A	#N/A	#N/A	#N/A	#N/A		0				1	1																1	1	0.140567	1
ENSG00000077935	SMC1B		#N/A	#N/A	#N/A	#N/A	#N/A	#N/A		0				1	1																1	1	0.348354	1
ENSG00000078053	AMPH		#N/A	#N/A	#N/A	#N/A	#N/A	#N/A		0				1	1																1	1	0.480571	1
ENSG00000078098	FAP		#N/A	#N/A	#N/A	#N/A	#N/A	#N/A		0				1	1																		1	1
ENSG00000078369	GNB1		#N/A	#N/A	#N/A	#N/A	#N/A	#N/A		0				1	1																1	1	0.332182	1
ENSG00000078579	FGF20		#N/A	#N/A	#N/A	#N/A	#N/A	#N/A		0				1	1																1	1	0.493527	1
ENSG00000078674	PCM1		#N/A	#N/A	#N/A	#N/A	#N/A	#N/A		0	TRUE			1	1																1	1	0.696255	1
ENSG00000078699	CBFA2T2		#N/A	#N/A	#N/A	#N/A	#N/A	#N/A		0				1	1																1	1	0.502758	1
ENSG00000078900	TP73		#N/A	#N/A	#N/A	#N/A	#N/A	-0.60961		0				1	1																		1	1
ENSG00000079101	CLUL1		#N/A	#N/A	#N/A	#N/A	#N/A	#N/A		0				1	1																1	1	0.41485	1
ENSG00000079277	MKNK1		#N/A	#N/A	#N/A	#N/A	#N/A	#N/A		0				1	1																1	1	0.159947	1
ENSG00000079308	TNS1		#N/A	#N/A	#N/A	#N/A	#N/A	#N/A		0				1	1																		0.528954	1
ENSG00000079335	CDC14A		#N/A	#N/A	#N/A	#N/A	#N/A	#N/A		0				1	1																1	1	0.839061	1
ENSG00000079337	RAPGEF3		#N/A	#N/A	#N/A	#N/A	#N/A	#N/A		0				1	1																		1	1
ENSG00000079393	DUSP13		#N/A	#N/A	#N/A	#N/A	#N/A	#N/A		0				1	1																		0.234702	1
ENSG00000079435	LIPE		#N/A	#N/A	#N/A	#N/A	#N/A	#N/A		0				1	1																1	1	0.442924	1
ENSG00000079557	AFM		#N/A	#N/A	#N/A	#N/A	#N/A	#N/A		0				1	1																		1	1
ENSG00000079691	LRRC16A		#N/A	#N/A	#N/A	#N/A	#N/A	#N/A		0				1	1																		1	1
ENSG00000080224	EPHA6		#N/A	#N/A	#N/A	#N/A	#N/A	#N/A		0				1	1																1	1	0.762721	1
ENSG00000080293	SCTR		#N/A	#N/A	#N/A	#N/A	#N/A	#N/A		0				1	1																1	1	0.362461	1
ENSG00000080345	RIF1		#N/A	#N/A	#N/A	#N/A	#N/A	#N/A		0				1	1																1	1	0.974186	1
ENSG00000080603	SRCAP		#N/A	#N/A	#N/A	#N/A	#N/A	#N/A		0				1	1																1	1	0.936403	1
ENSG00000080618	CPB2		#N/A	#N/A	#N/A	#N/A	#N/A	#N/A		0				1	1																1	1	0.972282	1
ENSG00000080823	MOK		#N/A	#N/A	#N/A	#N/A	#N/A	#N/A		0				1	1																1	1	0.324326	1
ENSG00000080824	HSP90AA1		#N/A	#N/A	#N/A	#N/A	#N/A	#N/A		0	TRUE			1	1																1	1	0.340954	1
ENSG00000080845	DLGAP4		#N/A	#N/A	#N/A	#N/A	#N/A	#N/A		0				1	1																		0.38817	1
ENSG00000081177	EXD2		#N/A	#N/A	#N/A	#N/A	#N/A	#N/A		0				1	1																		1	1
ENSG00000081248	CACNA1S		#N/A	#N/A	#N/A	#N/A	#N/A	#N/A		0				1	1																1	1	0.999999	1
ENSG00000081277	PKP1		#N/A	#N/A	#N/A	#N/A	#N/A	#N/A		0				1	1																		1	1
ENSG00000081307	UBA5		#N/A	#N/A	#N/A	#N/A	#N/A	#N/A		0				1	1																		1	1
ENSG00000081320	STK17B		#N/A	#N/A	#N/A	#N/A	#N/A	#N/A		0				1	1																1	1	0.443224	1
ENSG00000081665	ZNF506		#N/A	#N/A	#N/A	#N/A	#N/A	#N/A		0				1	1																		1	1
ENSG00000082269	FAM135A		#N/A	#N/A	#N/A	#N/A	#N/A	#N/A		0				1	1																		1	1
ENSG00000082293	COL19A1		#N/A	#N/A	#N/A	#N/A	#N/A	#N/A		0				1	1																		1	1
ENSG00000082438	COBLL1		#N/A	#N/A	#N/A	#N/A	#N/A	#N/A		0				1	1																1	1	0.846901	1
ENSG00000082512	TRAF5		#N/A	#N/A	#N/A	#N/A	#N/A	#N/A		0				1	1																		0.276068	1
ENSG00000082556	OPRK1		#N/A	#N/A	#N/A	#N/A	#N/A	#N/A		0				1	1																		1	1
ENSG00000082781	ITGB5		#N/A	#N/A	#N/A	#N/A	#N/A	#N/A		0				1	1																1	1	0.532207	1
ENSG00000082898	XPO1		#N/A	#N/A	#N/A	#N/A	#N/A	#N/A		0	TRUE			1	1																1	1	0.586963	1
ENSG00000083223	ZCCHC6		#N/A	#N/A	#N/A	#N/A	#N/A	#N/A		0				1	1																1	1	0.727986	1
ENSG00000083290	ULK2		#N/A	#N/A	#N/A	#N/A	#N/A	#N/A		0				1	1																		0.999912	1
ENSG00000083520	DIS3		#N/A	#N/A	#N/A	#N/A	#N/A	#N/A		0				1	1																		1	1
ENSG00000083544	TDRD3		#N/A	#N/A	#N/A	#N/A	#N/A	#N/A		0				1	1																1	1	0.876759	1
ENSG00000083635	NUFIP1		#N/A	#N/A	#N/A	#N/A	#N/A	#N/A		0				1	1																		1	1
ENSG00000083838	ZNF446		#N/A	#N/A	#N/A	#N/A	#N/A	#N/A		0				1	1																1	1	0.39197	1
ENSG00000084112	SSH1		#N/A	#N/A	#N/A	#N/A	#N/A	#N/A		0				1	1																1	1	0.779574	1
ENSG00000084674	APOB		#N/A	#N/A	#N/A	#N/A	#N/A	#N/A		0				1	1																1	1	0.999815	1
ENSG00000084710	EFR3B		#N/A	#N/A	#N/A	#N/A	#N/A	#N/A		0				1	1
ENSG00000084764	MAPRE3		#N/A	#N/A	#N/A	#N/A	#N/A	#N/A		0				1	1																1	1	0.112847	1
ENSG00000085185	BCORL1		#N/A	#N/A	#N/A	#N/A	#N/A	#N/A		0				1	1																1	1	0.999966	1
ENSG00000085231	TAF9		#N/A	#N/A	#N/A	#N/A	#N/A	#N/A		0				1	1																1	1	0.499174	1
ENSG00000085276	MECOM		#N/A	#N/A	#N/A	#N/A	#N/A	#N/A		0	TRUE			1	1																		0.999309	1
ENSG00000085415	SEH1L		#N/A	#N/A	#N/A	#N/A	#N/A	#N/A		0				1	1																		1	1
ENSG00000085552	IGSF9		#N/A	#N/A	#N/A	#N/A	#N/A	#N/A		0				1	1																		1	1
ENSG00000085832	EPS15		#N/A	#N/A	#N/A	#N/A	#N/A	#N/A		0	TRUE			1	1																		1	1
ENSG00000085872	CHERP		#N/A	#N/A	#N/A	#N/A	#N/A	#N/A		0				1	1																		0.167042	1
ENSG00000085982	USP40		#N/A	#N/A	#N/A	#N/A	#N/A	#N/A		0				1	1																		1	1
ENSG00000086062	B4GALT1		#N/A	#N/A	#N/A	#N/A	#N/A	#N/A		0				1	1																1	1	0.300949	1
ENSG00000086548	CEACAM6		#N/A	#N/A	#N/A	#N/A	#N/A	#N/A		0				1	1																1	1	0.376645	1
ENSG00000086758	HUWE1		#N/A	#N/A	#N/A	#N/A	#N/A	#N/A		0				1	1																1	1	0.998093	1
ENSG00000086967	MYBPC2		#N/A	#N/A	#N/A	#N/A	#N/A	#N/A		0				1	1																1	1	0.558667	1
ENSG00000087053	MTMR2		#N/A	#N/A	#N/A	#N/A	#N/A	#N/A		0				1	1																1	1	0.301669	1
ENSG00000087077	TRIP6		#N/A	#N/A	#N/A	#N/A	#N/A	#N/A		0				1	1																		1	1
ENSG00000087303	NID2		#N/A	#N/A	#N/A	#N/A	#N/A	#N/A		0				1	1																1	1	0.480982	1
ENSG00000087460	GNAS		#N/A	#N/A	#N/A	#N/A	#N/A	#N/A		0	TRUE			1	1																1	1	0.634674	1
ENSG00000088035	ALG6		#N/A	#N/A	#N/A	#N/A	#N/A	#N/A		0				1	1																1	1	0.593695	1
ENSG00000088179	PTPN4		#N/A	#N/A	#N/A	#N/A	#N/A	#N/A		0				1	1																1	1	0.569313	1
ENSG00000088247	KHSRP		#N/A	#N/A	#N/A	#N/A	#N/A	#N/A		0				1	1																		1	1
ENSG00000088367	EPB41L1		#N/A	#N/A	#N/A	#N/A	#N/A	#N/A		0				1	1																		1	1
ENSG00000088756	ARHGAP28		#N/A	#N/A	#N/A	#N/A	#N/A	#N/A		0				1	1																1	1	0.454076	1
ENSG00000088876	ZNF343		#N/A	#N/A	#N/A	#N/A	#N/A	#N/A		0				1	1																		1	1
ENSG00000089116	LHX5		#N/A	#N/A	#N/A	#N/A	#N/A	#N/A		0				1	1																1	1	0.266827	1
ENSG00000089157	RPLP0		#N/A	#N/A	#N/A	#N/A	#N/A	#N/A		0				1	1																		0.113269	1
ENSG00000089169	RPH3A		#N/A	#N/A	#N/A	#N/A	#N/A	#N/A		0				1	1																1	1	0.158091	1
ENSG00000089177	KIF16B		#N/A	#N/A	#N/A	#N/A	#N/A	#N/A		0				1	1																1	1	0.99839	1
ENSG00000089199	CHGB		#N/A	#N/A	#N/A	#N/A	#N/A	#N/A		0				1	1																		1	1
ENSG00000089280	FUS		#N/A	#N/A	#N/A	#N/A	#N/A	#N/A		0	TRUE			1	1																1	1	0.109429	1
ENSG00000089289	IGBP1		#N/A	#N/A	#N/A	#N/A	#N/A	#N/A		0				1	1																1	1	0.176027	1
ENSG00000089356	FXYD3		#N/A	#N/A	#N/A	#N/A	#N/A	#N/A		0				1	1																		1	1
ENSG00000089472	HEPH		#N/A	#N/A	#N/A	#N/A	#N/A	#N/A		0				1	1																		1	1
ENSG00000089639	GMIP		#N/A	#N/A	#N/A	#N/A	#N/A	#N/A		0				1	1																1	1	0.402023	1
ENSG00000089682	RBM41		#N/A	#N/A	#N/A	#N/A	#N/A	#N/A		0				1	1																1	1	0.234726	1
ENSG00000089876	DHX32		#N/A	#N/A	#N/A	#N/A	#N/A	#N/A		0				1	1																		1	1
ENSG00000090316	MAEA		#N/A	#N/A	#N/A	#N/A	#N/A	#N/A		0				1	1																1	1	0.193465	1
ENSG00000090487	SPG21		#N/A	#N/A	#N/A	#N/A	#N/A	#N/A		0				1	1																		1	1
ENSG00000090612	ZNF268		#N/A	#N/A	#N/A	#N/A	#N/A	#N/A		0				1	1																1	1	0.290522	1
ENSG00000090920	FCGBP		#N/A	#N/A	#N/A	#N/A	#N/A	#N/A		0				1	1
ENSG00000090924	PLEKHG2		#N/A	#N/A	#N/A	#N/A	#N/A	#N/A		0				1	1																1	1	0.813609	1
ENSG00000090971	NAT14		#N/A	#N/A	#N/A	#N/A	#N/A	#N/A		0				1	1																1	1
ENSG00000090975	PITPNM2		#N/A	#N/A	#N/A	#N/A	#N/A	#N/A		0				1	1																		1	1
ENSG00000091138	SLC26A3		#N/A	#N/A	#N/A	#N/A	#N/A	#N/A		0				1	1																1	1	0.457156	1
ENSG00000091483	FH		#N/A	#N/A	#N/A	#N/A	#N/A	#N/A		0	TRUE			1	1																1	1	0.979283	1
ENSG00000091536	MYO15A		#N/A	#N/A	#N/A	#N/A	#N/A	#N/A		0				1	1																		1	1
ENSG00000091664	SLC17A6		#N/A	#N/A	#N/A	#N/A	#N/A	#N/A		0				1	1																		1	1
ENSG00000091732	ZC3HC1		#N/A	#N/A	#N/A	#N/A	#N/A	#N/A		0				1	1																1	1	0.450154	1
ENSG00000091879	ANGPT2		#N/A	#N/A	#N/A	#N/A	#N/A	#N/A		0				1	1																		0.1352	1
ENSG00000091972	CD200		#N/A	#N/A	#N/A	#N/A	#N/A	#N/A		0				1	1																1	1	0.37088	1
ENSG00000092096	SLC22A17		#N/A	#N/A	#N/A	#N/A	#N/A	#N/A		0				1	1																1	1	0.452635	1
ENSG00000092098	RNF31		#N/A	#N/A	#N/A	#N/A	#N/A	#N/A		0				1	1																		1	1
ENSG00000092201	SUPT16H		#N/A	#N/A	#N/A	#N/A	#N/A	#N/A		0				1	1																1	1	0.353177	1
ENSG00000092377	TBL1Y		#N/A	#N/A	#N/A	#N/A	#N/A	#N/A		0				1	1																1	1
ENSG00000092421	SEMA6A		#N/A	#N/A	#N/A	#N/A	#N/A	#N/A		0				1	1																1	1	0.727769	1
ENSG00000092445	TYRO3		#N/A	#N/A	#N/A	#N/A	#N/A	#N/A		0				1	1																1	1	0.424712	1
ENSG00000092529	CAPN3		#N/A	#N/A	#N/A	#N/A	#N/A	#N/A		0				1	1																1	1	0.464514	1
ENSG00000092607	TBX15		#N/A	#N/A	#N/A	#N/A	#N/A	#N/A		0				1	1																		1	1
ENSG00000092820	EZR		#N/A	#N/A	#N/A	#N/A	#N/A	#N/A		0	TRUE			1	1																1	1	0.454201	1
ENSG00000093183	SEC22C		#N/A	#N/A	#N/A	#N/A	#N/A	#N/A		0				1	1																		1	1
ENSG00000093217	XYLB		#N/A	#N/A	#N/A	#N/A	#N/A	#N/A		0				1	1																		1	1
ENSG00000094796	KRT31		#N/A	#N/A	#N/A	#N/A	#N/A	#N/A		0				1	1																		1	1
ENSG00000095110	NXPE1		#N/A	#N/A	#N/A	#N/A	#N/A	#N/A		0				1	1																1	1	0.867154	1
ENSG00000095203	EPB41L4B		#N/A	#N/A	#N/A	#N/A	#N/A	#N/A		0				1	1																1	1	0.620716	1
ENSG00000095739	BAMBI		#N/A	#N/A	#N/A	#N/A	#N/A	#N/A		0				1	1																1	1	0.323468	1
ENSG00000095777	MYO3A		#N/A	#N/A	#N/A	#N/A	#N/A	#N/A		0				1	1																1	1	0.955766	1
ENSG00000095794	CREM		#N/A	#N/A	#N/A	#N/A	#N/A	#N/A		0				1	1																1	1	0.455226	1
ENSG00000095906	NUBP2		#N/A	#N/A	#N/A	#N/A	#N/A	#N/A		0				1	1																1	1	0.24508	1
ENSG00000095951	HIVEP1		#N/A	#N/A	#N/A	#N/A	#N/A	#N/A		0				1	1																		1	1
ENSG00000096006	CRISP3		#N/A	#N/A	#N/A	#N/A	#N/A	#N/A		0				1	1																1	1	0.29224	1
ENSG00000096088	PGC		#N/A	#N/A	#N/A	#N/A	#N/A	#N/A		0				1	1																		1	1
ENSG00000096401	CDC5L		#N/A	#N/A	#N/A	#N/A	#N/A	#N/A		0				1	1																1	1	0.59119	1
ENSG00000096696	DSP		#N/A	#N/A	#N/A	#N/A	#N/A	#N/A		0				1	1																1	1	0.986753	1
ENSG00000097033	SH3GLB1		#N/A	#N/A	#N/A	#N/A	#N/A	#N/A		0				1	1																		1	1
ENSG00000097096	SYDE2		#N/A	#N/A	#N/A	#N/A	#N/A	#N/A		0				1	1																		0.285663	1
ENSG00000099326	MZF1		#N/A	#N/A	#N/A	#N/A	#N/A	#N/A		0				1	1																1	1	0.506666	1
ENSG00000099331	MYO9B		#N/A	#N/A	#N/A	#N/A	#N/A	#N/A		0				1	1																		0.825768	1
ENSG00000099337	KCNK6		#N/A	#N/A	#N/A	#N/A	#N/A	#N/A		0				1	1																		1	1
ENSG00000099338	CATSPERG		#N/A	#N/A	#N/A	#N/A	#N/A	#N/A		0				1	1																		1	1
ENSG00000099783	HNRNPM		#N/A	#N/A	#N/A	#N/A	#N/A	#N/A		0				1	1																		1	1
ENSG00000099785	2002-03-01		#N/A	#N/A	#N/A	#N/A	#N/A	#N/A		0				1	1																1	1	0.48417	1
ENSG00000099814	KIAA0284		#N/A	#N/A	#N/A	#N/A	#N/A	#N/A		0				1	1																1	1	0.377722	1
ENSG00000099899	TRMT2A		#N/A	#N/A	#N/A	#N/A	#N/A	#N/A		0				1	1																1	1	0.393402	1
ENSG00000099901	RANBP1		#N/A	#N/A	#N/A	#N/A	#N/A	#N/A		0				1	1																1	1	0.0584668	1
ENSG00000099953	MMP11		#N/A	#N/A	#N/A	#N/A	#N/A	#N/A		0				1	1																		1	1
ENSG00000099954	CECR2		#N/A	#N/A	#N/A	#N/A	#N/A	#N/A		0				1	1																1	1	0.769067	1
ENSG00000099956	SMARCB1		#N/A	#N/A	#N/A	#N/A	#N/A	#N/A		0	TRUE			1	1																1	1	0.339485	1
ENSG00000099968	BCL2L13		#N/A	#N/A	#N/A	#N/A	#N/A	#N/A		0				1	1																1	1	0.362794	1
ENSG00000099991	CABIN1		#N/A	#N/A	#N/A	#N/A	#N/A	#N/A		0				1	1																		1	1
ENSG00000100030	MAPK1		#N/A	#N/A	#N/A	#N/A	#N/A	#N/A		0				1	1																1	1	0.205224	1
ENSG00000100075	SLC25A1		#N/A	#N/A	#N/A	#N/A	#N/A	#N/A		0				1	1																1	1	0.202728	1
ENSG00000100083	GGA1		#N/A	#N/A	#N/A	#N/A	#N/A	#N/A		0				1	1																1	1	0.562685	1
ENSG00000100100	PIK3IP1		#N/A	#N/A	#N/A	#N/A	#N/A	#N/A		0				1	1																		1	1
ENSG00000100116	GCAT		#N/A	#N/A	#N/A	#N/A	#N/A	#N/A		0				1	1																		0.256625	1
ENSG00000100142	POLR2F		#N/A	#N/A	#N/A	#N/A	#N/A	#N/A		0				1	1																1	1	0.129555	1
ENSG00000100150	DEPDC5		#N/A	#N/A	#N/A	#N/A	#N/A	#N/A		0				1	1																1	1	0.50193	1
ENSG00000100167	2003-09-01		#N/A	#N/A	#N/A	#N/A	#N/A	#N/A		0				1	1																		1	1
ENSG00000100170	SLC5A1		#N/A	#N/A	#N/A	#N/A	#N/A	#N/A		0				1	1																1	1	0.530156	1
ENSG00000100191	SLC5A4		#N/A	#N/A	#N/A	#N/A	#N/A	#N/A		0				1	1																1	1	0.865919	1
ENSG00000100197	CYP2D6		#N/A	#N/A	#N/A	#N/A	#N/A	#N/A		0				1	1																1	1	0.509333	1
ENSG00000100201	DDX17		#N/A	#N/A	#N/A	#N/A	#N/A	#N/A		0				1	1																		0.334301	1
ENSG00000100207	TCF20		#N/A	#N/A	#N/A	#N/A	#N/A	#N/A		0				1	1																		1	1
ENSG00000100243	CYB5R3		#N/A	#N/A	#N/A	#N/A	#N/A	#N/A		0				1	1																		0.168758	1
ENSG00000100271	TTLL1		#N/A	#N/A	#N/A	#N/A	#N/A	#N/A		0				1	1																		0.104478	1
ENSG00000100280	AP1B1		#N/A	#N/A	#N/A	#N/A	#N/A	#N/A		0				1	1																1	1	0.94161	1
ENSG00000100284	TOM1		#N/A	#N/A	#N/A	#N/A	#N/A	#N/A		0				1	1																1	1	0.356182	1
ENSG00000100304	TTLL12		#N/A	#N/A	#N/A	#N/A	#N/A	#N/A		0				1	1																1	1	0.573349	1
ENSG00000100316	RPL3		#N/A	#N/A	#N/A	#N/A	#N/A	#N/A		0				1	1																1	1	0.473476	1
ENSG00000100324	TAB1		#N/A	#N/A	#N/A	#N/A	#N/A	#N/A		0				1	1																		1	1
ENSG00000100347	SAMM50		#N/A	#N/A	#N/A	#N/A	#N/A	#N/A		0				1	1																		0.191685	1
ENSG00000100350	FOXRED2		#N/A	#N/A	#N/A	#N/A	#N/A	#N/A		0				1	1																1	1	0.645823	1
ENSG00000100353	EIF3D		#N/A	#N/A	#N/A	#N/A	#N/A	#N/A		0				1	1																		0.20164	1
ENSG00000100354	TNRC6B		#N/A	#N/A	#N/A	#N/A	#N/A	#N/A		0				1	1																1	1	0.568018	1
ENSG00000100362	PVALB		#N/A	#N/A	#N/A	#N/A	#N/A	#N/A		0				1	1																1	1	0.453887	1
ENSG00000100416	TRMU		#N/A	#N/A	#N/A	#N/A	#N/A	#N/A		0				1	1																1	1	0.41434	1
ENSG00000100426	ZBED4		#N/A	#N/A	#N/A	#N/A	#N/A	#N/A		0				1	1																1	1	0.604468	1
ENSG00000100450	GZMH		#N/A	#N/A	#N/A	#N/A	#N/A	#N/A		0				1	1																1	1	0.450455	1
ENSG00000100483	METTL21D		#N/A	#N/A	#N/A	#N/A	#N/A	#N/A		0				1	1																		0.0519514	1
ENSG00000100505	TRIM9		#N/A	#N/A	#N/A	#N/A	#N/A	#N/A		0				1	1																1	1	0.654313	1
ENSG00000100523	DDHD1		#N/A	#N/A	#N/A	#N/A	#N/A	#N/A		0				1	1																1	1	0.792113	1
ENSG00000100554	ATP6V1D		#N/A	#N/A	#N/A	#N/A	#N/A	#N/A		0				1	1																1	1	0.201019	1
ENSG00000100565	C14orf166B		#N/A	#N/A	#N/A	#N/A	#N/A	#N/A		0				1	1																		1	1
ENSG00000100580	TMED8		#N/A	#N/A	#N/A	#N/A	#N/A	#N/A		0				1	1																1	1	0.278892	1
ENSG00000100583	SAMD15		#N/A	#N/A	#N/A	#N/A	#N/A	#N/A		0				1	1																		0.235271	1
ENSG00000100596	SPTLC2		#N/A	#N/A	#N/A	#N/A	#N/A	#N/A		0				1	1																1	1	0.262658	1
ENSG00000100625	SIX4		#N/A	#N/A	#N/A	#N/A	#N/A	#N/A		0				1	1																		0.310243	1
ENSG00000100628	ASB2		#N/A	#N/A	#N/A	#N/A	#N/A	#N/A		0				1	1																		1	1
ENSG00000100629	CEP128		#N/A	#N/A	#N/A	#N/A	#N/A	#N/A		0				1	1																1	1	1	1
ENSG00000100665	SERPINA4		#N/A	#N/A	#N/A	#N/A	#N/A	#N/A		0				1	1																1	1	0.433239	1
ENSG00000100678	SLC8A3		#N/A	#N/A	#N/A	#N/A	#N/A	#N/A		0				1	1																1	1	0.397249	1
ENSG00000100726	TELO2		#N/A	#N/A	#N/A	#N/A	#N/A	#N/A		0				1	1																1	1	0.9161	1
ENSG00000100836	PABPN1		#N/A	#N/A	#N/A	#N/A	#N/A	#N/A		0				1	1																1	1	0.366074	1
ENSG00000100842	EFS		#N/A	#N/A	#N/A	#N/A	#N/A	#N/A		0				1	1																1	1	0.46471	1
ENSG00000100852	ARHGAP5		#N/A	#N/A	#N/A	#N/A	#N/A	#N/A		0				1	1																1	1	0.445529	1
ENSG00000100897	DCAF11		#N/A	#N/A	#N/A	#N/A	#N/A	#N/A		0				1	1																1	1	0.194101	1
ENSG00000100906	NFKBIA		#N/A	#N/A	#N/A	-1	#N/A	#N/A		0				1	1																		1	1
ENSG00000100926	TM9SF1		#N/A	#N/A	#N/A	#N/A	#N/A	#N/A		0				1	1
ENSG00000100968	NFATC4		#N/A	#N/A	#N/A	#N/A	#N/A	#N/A		0				1	1																1	1	0.511429	1
ENSG00000100985	MMP9		#N/A	#N/A	#N/A	#N/A	#N/A	#N/A		0				1	1																1	1	0.45972	1
ENSG00000100987	VSX1		#N/A	#N/A	#N/A	#N/A	#N/A	#N/A		0				1	1																		1	1
ENSG00000101004	NINL		#N/A	#N/A	#N/A	#N/A	#N/A	#N/A		0				1	1																1	1	0.681482	1
ENSG00000101098	RIMS4		#N/A	#N/A	#N/A	#N/A	#N/A	#N/A		0				1	1																		1	1
ENSG00000101126	ADNP		#N/A	#N/A	#N/A	#N/A	#N/A	#N/A		0				1	1																1	1	0.283084	1
ENSG00000101144	BMP7		#N/A	#N/A	#N/A	#N/A	#N/A	#N/A		0				1	1																		1	1
ENSG00000101180	HRH3		#N/A	#N/A	#N/A	#N/A	#N/A	#N/A		0				1	1																1	1	0.410633	1
ENSG00000101187	SLCO4A1		#N/A	#N/A	#N/A	#N/A	#N/A	#N/A		0				1	1																1	1	0.598966	1
ENSG00000101188	NTSR1		#N/A	#N/A	#N/A	#N/A	#N/A	#N/A		0				1	1																1	1	0.410252	1
ENSG00000101199	ARFGAP1		#N/A	#N/A	#N/A	#N/A	#N/A	#N/A		0				1	1																1	1	0.187114	1
ENSG00000101204	CHRNA4		#N/A	#N/A	#N/A	#N/A	#N/A	#N/A		0				1	1																1	1	0.530298	1
ENSG00000101222	SPEF1		#N/A	#N/A	#N/A	#N/A	#N/A	#N/A		0				1	1																1	1	0.114379	1
ENSG00000101224	CDC25B		#N/A	#N/A	#N/A	#N/A	#N/A	#N/A		0				1	1																1	1	0.258216	1
ENSG00000101265	RASSF2		#N/A	#N/A	#N/A	#N/A	#N/A	#N/A		0				1	1																1	1	0.114004	1
ENSG00000101266	CSNK2A1		#N/A	#N/A	#N/A	#N/A	#N/A	#N/A		0				1	1																1	1	0.37189	1
ENSG00000101276	SLC52A3		#N/A	#N/A	#N/A	#N/A	#N/A	#N/A		0				1	1																1	1	0.111758	1
ENSG00000101292	PROKR2		#N/A	#N/A	#N/A	#N/A	#N/A	#N/A		0				1	1																1	1	0.22025	1
ENSG00000101343	CRNKL1		#N/A	#N/A	#N/A	#N/A	#N/A	#N/A		0				1	1																1	1	0.811739	1
ENSG00000101365	IDH3B		#N/A	#N/A	#N/A	#N/A	#N/A	#N/A		0				1	1																1	1	0.32151	1
ENSG00000101438	SLC32A1		#N/A	#N/A	#N/A	#N/A	#N/A	#N/A		0				1	1																		1	1
ENSG00000101447	FAM83D		#N/A	#N/A	#N/A	#N/A	#N/A	#N/A		0				1	1																1	1	1	1
ENSG00000101542	CDH20		#N/A	#N/A	#N/A	#N/A	#N/A	#N/A		0				1	1																		1	1
ENSG00000101577	LPIN2		#N/A	#N/A	#N/A	#N/A	#N/A	#N/A		0				1	1																1	1	0.704345	1
ENSG00000101605	MYOM1		#N/A	#N/A	#N/A	#N/A	#N/A	#N/A		0				1	1																1	1	0.833539	1
ENSG00000101639	CEP192		#N/A	#N/A	#N/A	#N/A	#N/A	#N/A		0				1	1																		1	1
ENSG00000101752	MIB1		#N/A	#N/A	#N/A	#N/A	#N/A	#N/A		0				1	1																		1	1
ENSG00000101843	PSMD10		#N/A	#N/A	#N/A	#N/A	#N/A	#N/A		0				1	1																		1	1
ENSG00000101844	ATG4A		#N/A	#N/A	#N/A	#N/A	#N/A	#N/A		0				1	1																1	1	0.0968561	1
ENSG00000101871	MID1		#N/A	#N/A	#N/A	#N/A	#N/A	#N/A		0				1	1																1	1	0.168009	1
ENSG00000101882	NKAP		#N/A	#N/A	#N/A	#N/A	#N/A	#N/A		0				1	1																1	1	0.17104	1
ENSG00000101888	NXT2		#N/A	#N/A	#N/A	#N/A	#N/A	#N/A		0				1	1																1	1	0.374059	1
ENSG00000101935	AMMECR1		#N/A	#N/A	#N/A	#N/A	#N/A	#N/A		0				1	1																1	1	0.255976	1
[truncated: 3,317 more rows]
