# Supplementary material for: The genomic and transcriptional landscape of primary central nervous system lymphoma
Source: Nat Commun. 2022 May 10;13:2558. doi: 10.1038/s41467-022-30050-y (PMC9091224; doi:10.1038/s41467-022-30050-y)
Supplement: Supplementary file 7 — Supplementary Data 4 [file 41467_2022_30050_MOESM7_ESM.xlsx]

## Sheet: Summary
Supplementary Data 4: Sanger sequencing results (WGS validation) The table gives an overview of the bidirectional Sanger sequencing (bSS) results in the different CNSL subcohorts
	PCNSL			PCNSL-M			SCNSL-M			SCNSL					Whole cohort
	validated by bSS	not validated by bSS	[%]	validated by bSS	not validated by bSS	[%]	validated by bSS	not validated by bss	[%]	validated by bSS	not validated by bSS	[%]		validated	not validated	[%]
CD79B	32	1	97							1		100		33	1	97.0588
MYD88	19		100											19	0	100
HLA-B	5		100				1		100					6	0	100
KMT2D	9		100	1		100	2		100					12	0	100
GRHPR	8	1	88.8889							2		100		10	1	90.9091
TBL1XR1	4		100											4	0	100
PRDM15	5		100	1		100								6	0	100
BTG1	4		100				2		100	2	1	66.6667		8	1	88.8889
HIST1H3D	4		100											4	0	100
DST	4		100				1							5	0	100
OBSCN	2		100	1		100								3	0	100
FAT4	2		100				1							3	0	100
GPR98	3		100	1		100								4	0	100
HIST1H1E	6		100				3		100					9	0	100
SETD1B	3	2	60				1		100					4	2	66.6667
MYC	3		100							1		100		3	0	100
TP53	1		100	1		100	1		100	1		100		4	0	100
OSBPL10	39	4	90.6977											39	4	91

## Sheet: PCNSL
	CD79B				MYD88	HLA-B		KMT2D							GRHPR			TBL1XR1				PRDM15				BTG1		HIST1H3D	DST				OBSCN		FAT4		GPR98			HIST1H1E	SETD1B			MYC	TP53	OSBPL10
Sample code	ex3	ex4	ex5	ex6	ex5	ex2	ex3	ex19	ex31	ex32	ex34	ex39	ex50	ex52	ex2	ex4	ex5	ex7	ex8	ex10	ex14	ex9	ex10	ex11	ex12	ex1	ex2	ex2	ex14	ex36	ex23	ex24	ex63	ex64	ex1	ex9	ex65	ex70	ex81	ex1	ex1	ex6	ex15	ex2	ex6	ex1 (region:chr3: 32022426-32022670)
LS-GD-0005				c.T596A:p.L199Q	c.794T>C, p.L265P
LS-GD-0002													c.G16019A:p.R5340Q																				c.G16630A:p.A5544T		c.G2029A:p.V677M	c.G11489A:p.R3830H
LS-GD-0104			c.T586C:p.Y196H		c.794T>C, p.L265P	c.G149A:p.G50D				c.C8200T:p.R2734X												c.G1265C:p.S422T					c.C509T:p.S170L	c.C261G:p.S87R
						c.G148A:p.G50S
LS-GD-0003					c.794T>C, p.L265P														c.C731T:p.S244F				c.A1385G:p.N462S	c.1477+1 G>C		c.C123A:p.S41R		c.C340G:p.H114D											c.T17513G:p.V5838G	c.C500T:p.A167V
																																								c.C601T:p.P201S
LS-GD-0109			c.T586C:p.Y196H		c.794T>C, p.L265P																								c.G1842T:p.W614C									c.G14443A:p.E4815K		c.G421C:p.A141P						c.C91T:p.P31S
LS-GD-0008					c.794T>C, p.L265P		c.619+1G>A								c.84-1G>A	c.G298C:p.V100L	c.G443A:p.G148D	c.G568A:p.D190N			c.A1337G:p.Y446C
															c.C121T:p.P41S
LS-GD-0007			c.A587C:p.Y196S		c.794T>C, p.L265P						c.T9156G:p.Y3052X				c.C125T:p.A42V										c.G1486A:p.A496T					c.G9245A:p.R3082Q					c.G3331T:p.E1111X											c.C99G:p.C33W
															c.G148C:p.A50P										c.G1517A:p.S506N																					c.G202A:p.G68R
																																														c.G238A:p.V80M
																																														c.C241T:p.L81F
																																														c.C246T:p.S82S
LS-GD-0009					c.794T>C, p.L265P		c.G371A:p.G124D								c.G102T:p.W34C					c.A920T:p.H307L						c.C76T:p.L26F		c.G260C:p.S87T			c.T5593C:p.C1865R	c.G6286A:p.V2096M		c.C16730T:p.P5577L												c.G20A:p.G7D
							c.C574T:p.L192F								c.G132C:p.E44D											c.G33A:p.M11I																				c.G98A:p.C33Y
LS-GD-0004																					c.T1336G:p.Y446D							c.C379T:p.L127F									c.A13147G:p.I4383V			c.G209C:p.G70A				splicing G>C
																																								c.G532A:p.A178T
																																								c.C536T:p.A179V
LS-GD-0030					c.794T>C, p.L265P																																							c.C106T:p.P36S		c.C241T:p.L81F
LS-GD-0031			c.T586G:p.Y196D																																											c.G38A:p.G13D
																																														c.C91T:p.P31S
																																														c.C168T:p.S56S
LS-GD-0101			c.T586C:p.Y196H		c.794T>C, p.L265P			c.A4828T:p.K1610X																																						c.G4C:p.E2Q
																																														c.G41C:p.S14T
																																														c.G98A:p.C33Y
LS-GD-0034
LS-GD-0033		c.G489C:p.M163I	c.C588G:p.Y196X	c.C673T:p.H225Y	c.794T>C, p.L265P							c.C11872T:p.Q3958X		c.16339-1G>T																												c.G1909A:p.E637K	c.G5345A:p.R1782Q			c.C42T:p.S14S
			c.A587T:p.Y196F																																											c.C54T:p.S18S
			c.G577A:p.D193N
LS-GD-0032		c.C511T:p.L171F	c.T586G:p.Y196D	c.T602G:p.I201S	c.794T>C, p.L265P																																									c.T2A:p.M1K
																																														c.G106C:p.A36P
LS-GD-0102			c.T586C:p.Y196H		c.794T>C, p.L265P																																								c.G589C:p.V197L
LS-GD-0103			c.T586C:p.Y196H		c.794T>C, p.L265P																																				c.C62A:p.S21X
LS-GR-0035	c.G124A:p.A42T		c.G573A:p.E191E		c.794T>C, p.L265P
	c.G294C:p.E98D
LS-GR-0036			c.T586C:p.Y196H	c.A674G:p.H225R	c.794T>C, p.L265P							c.C10951T:p.Q3651X																																		c.T39G:p.G13G
				c.A656G:p.K219R																																										c.T94C:p.S32P
LS-GD-0038			c.T586C:p.Y196H		c.794T>C, p.L265P																																									c.G41C:p.S14T
																																														c.C48T:p.S16S
LS-GD-0039					c.794T>C, p.L265P																																									c.C246T:p.S82S
LS-GD-0041	c.A359T:p.Y120F		c.T586C:p.Y196H									c.C12844T:p.R4282X																																		c.A159C:p.G53G
LS-GD-0042		c.C516T:p.F172F	c.T586C:p.Y196H		c.794T>C, p.L265P																																									c.G38A:p.G13D
																																														c.G47A:p.S16N
																																														c.C86T:p.S29F
LS-GD-0043			c.A587T:p.Y196F	c.A650G:p.E217G	c.794T>C, p.L265P				c.C6295T:p.R2099X																																					c.C168T:p.S56S
LS-GD-0045			c.T586C:p.Y196H																																											c.G47A:p.S16N
LS-GD-0047	c.C265G:p.L89V	c.549+1G>A																																												c.G41A:p.S14N
																																														c.C99T:p.C33C
																																														c.G176A:p.G59D
																																														c.C241T:p.L81F
																																														c.C243T:p.L81L
																																														c.G245A:p.S82N
LS-GD-0040																																														c.G202A:p.G68R
																																														c.G240A:p.V80V
LS-GD-0037																																														c.G50A:p.S17N

## Sheet: PCNSL-M
	KMT2D	GRHPR	PRDM15	OBSCN		GPR98	TP53
Sample code	ex34	ex2	ex9	ex32	ex85	ex70	ex6
LS-GD-0110	c.C9829T:p.Q3277X	c.C212A:p.A71E	c.C1227G:p.Y409X	c.G7732A:p.A2578T			c.A623T:p.D208V

## Sheet: SCNSL
	CD79B	HLA-B	GRHPR	BTG1	MYC	TP53
Sample code	ex3	ex2	ex2	ex1	ex2	ex8
LS-GD-0105	c.G264A:p.Q88Q	c.C232T:p.Q78X	c.C166T:p.L56F	c.C139G:p.L47V	c.C31T:p.Q11X
			c.C179G:p.S60C	c.G108C:p.Q36H
LS-GD-0107						c.C916T:p.R306X

## Sheet: SCNSL-M
	KMT2D		BTG1	DST	FAT4	HIST1H1E	SETD1B	TP53
Sample code	ex38	ex48	ex1	ex13	ex9	ex1	ex6	ex8
LS-GD-0100							c.G2502A:p.W834X	c.C844T:p.R282W
LS-GD-0012	c.C10525T:p.Q3509X	c.G15010T:p.E5004X	c.G108C:p.Q36H	c.1857+2 T>C
LS-GD-0001			c.C139G:p.L47V		c.C10432A:p.L3478I	c.G193A:p.A65T
						c.G532A:p.A178T
						c.C536T:p.A179V
