# Supplementary material for: The genomic and transcriptional landscape of primary central nervous system lymphoma
Source: Nat Commun. 2022 May 10;13:2558. doi: 10.1038/s41467-022-30050-y (PMC9091224; doi:10.1038/s41467-022-30050-y)
Supplement: Supplementary file 8 — Supplementary Data 5 [file 41467_2022_30050_MOESM8_ESM.xlsx]

## Sheet: Summary
Supplementary table 5: Sanger sequencing results (Screening) The table gives an overview of the bidirectional Sanger sequencing (bSS) results in the screening CNSL cohort.
	PCNSL		SCNSL		EBV+ PCNSL/SCNSL
	#patients	#mutations	#patients	#mutations	#patients	#mutations
PIM1	9	19	3	10	3	0
BTG1	9	3	3	3	3	0
MYD88	19	15	9	5	3	0
GRHPR	9	0	3	1	3	0
TBL1XR1	9	1	3	1	3	0
KMT2D	9	0	3	0	3	0
KLHL14	9	2	3	1	3	0
HLA-B	9	3	3	0	3	0
PRDM15	9	5	3	1	3	0
GPR98	9	0	3	0	3	0
DST	9	0	3	0	3	0
OBSCN	9	0	3	0	3	0
FAT4	9	0	3	0	3	0
HIST1H3D	9	0	3	0	3	0
HIST1H1E	9	4	3	0	3	0

## Sheet: PCNSL
	PIM1				MYD88	HLA-B		KLHL14	TBL1XR1	PRDM15	BTG1	HIST1H1E
Sample code	ex1	ex2	ex3	ex4	ex5	ex2	ex3	ex2	ex14	ex12	ex1	ex1
LS-GD-0014					c.T794C: p.L265P					c.G1528C: p.D510H	c.G104A: p.R35Q	c.G472A: p.A158T
												c.G532A: p.A178T
LS-GD-0016								c.C643G: p.L215V		c.G1486A: p.A496T
								c.G758A: p.R253H
LS-GD-0017										c.G1528C: p.D510H	c.G42C: p.E14D	c.G66C: p.K22N,
										c.C1531G: p.L511V		c.C509T: p.A170V
										c.C1535T: p.P512L
LS-GD-0018				c.C373G: p.P125A	c.T794C: p.L265P	c.C232T: p.Q78X
						c.343+1 G>A
LS-GD-0020	c.C4T: p.L2F	c.G143A: p.G48D		c.G268C: p.V90L	c.T794C: p.L265P		c.G431A: p.G144D				c.C8T: p.P3L
		c.C187T: p.P63S		c.C413T: p.A138V
				c.G447A: p.W149X
				c.C550T: p.L184F
				c.607+1 G>A
LS-GD-0022	c.G3A: p.M1I	c.G88A: p.E30K		c.C241T: p.P81S	c.T794C: p.L265P
	c.C25T: p.L9F			c.G344A: p.S115N
LS-GD-0027	c.G3A: p.M1I			c.C454A: p.L152M	c.T794C: p.L265P				c.G1333T: p.V445L
				c.C544G: p.L182V
LS-GD-0029		c.C97G: p.P33A
		c.T101C: p.L34P			c.T794C: p.L265P
LS-GD-0006					c.T794C: p.L265P
LS-GD-0010
LS-GD-0011					c.T794C: p.L265P
LS-GD-0125					c.T794C: p.L265P
LS-GD-0126
LS-GD-0127					c.T794C: p.L265P
LS-GD-0128					c.T794C: p.L265P
LS-GD-0129					c.T794C: p.L265P
LS-GD-0013					c.T794C: p.L265P
LS-GD-0024					c.T794C: p.L265P
LS-GD-0046					c.T794C: p.L265P

## Sheet: SCNSL
	PIM1			MYD88	KLHL14	GRHPR	TBL1XR1	PRDM15	BTG1
Sample code	ex2	ex3	ex4	ex5	ex2	ex2	ex10	ex10	ex1	ex2
LS-GD-0120					c.A767T: p.Y256F
LS-GD-0121		c.C202A: p.H68N	c.C241A: p.P81T	c.T794C: p.L265P			c.A920G: p.H307R		c.G122A: p.S41N	c.C160T: p.H54Y
			c.C259T: p.P87S
			c.G539A: p.G180D
LS-GD-0122	c.C97T: p.P33S	c.2400+3 G>A	c.G286T: p.V96L	c.T794C: p.L265P		c.143_152delGTGTGGCGGG, V49Pfs*56		c.C1375T: p.H459Y		c.G512A: p.G171D
			c.C373T: p.P125S
			c.A383G: p.D128G
			c.C413T: p.A138V
LS-GD-0130				c.T794C: p.L265P
LS-GD-0131
LS-GD-0132				c.T794C: p.L265P
LS-GD-0133				c.T794C: p.L265P
LS-GD-0134
LS-GD-0135

## Sheet: PCNSL-SCNSL EBV+
Sample code	PCNSL/SCNSL
LS-GD-0025	PCNSL	no SNVs detected
LS-GD-0019	SCNSL	no SNVs detected
LS-GD-0124	SCNSL	no SNVs detected

## Sheet: Summary MYD88
MYD88 L265P mutation
	PCNSL			SCNSL				EBV+ PCNSL/SCNSL
	#patients	p.L265P	[%]	#patients	p.L265P	[%]	#patients	p.L265P	[%]
MYD88	19	15	78.9474	9	5	55.5556	3	0	0

## Sheet: TERT Sanger sequencing results 
TERT hotspot mutations (−124C>T (C228T) and −146C>T (C250T))
Sample code	Whole genome sequencing	PCNSL/SCNSL	EBV	TERT Sanger result (common Promoter mutation)	Polymorphism (rs2853669)
LS-0002	yes	PCNSL	negative	NA	NA
LS-0003	yes	PCNSL	negative	WT	WT
LS-0004	yes	PCNSL	negative	WT	WT
LS-0008	yes	PCNSL	negative	WT	WT
LS-0006	no	PCNSL	negative	WT	T>C het
LS-0010	no	PCNSL	negative	WT	T>C het
LS-0011	no	PCNSL	negative	WT	WT
LS-0125	no	PCNSL	negative	WT	T>C het
LS-0126	no	PCNSL	negative	WT	WT
LS-0127	no	PCNSL	negative	WT	T>C het
LS-0128	no	PCNSL	negative	WT	T>C het
LS-0129	no	PCNSL	negative	WT	T>C het
LS-0013	no	PCNSL	negative	WT	WT
LS-0014	no	PCNSL	negative	WT	WT
LS-0016	no	PCNSL	negative	WT	WT
LS-0017	no	PCNSL	negative	WT	WT
LS-0018	no	PCNSL	negative	WT	WT
LS-0020	no	PCNSL	negative	WT	WT
LS-0022	no	PCNSL	negative	WT	WT
LS-0024	no	PCNSL	negative	WT	T>C het
LS-0027	no	PCNSL	negative	WT	WT
LS-0029	no	PCNSL	negative	WT	WT
LS-0046	no	PCNSL	negative	WT	WT
LS-0110	yes	PCNSL	negative	WT	T>C hom
LS-0025	no	PCNSL	positive	WT	WT
LS-0026	no	PCNSL	negative	WT	T>C het
LS-0021	no	SCNSL	negative	WT	T>C het
LS-0012	yes	SCNSL	negative	WT	T>C het
LS-0120	no	SCNSL	negative	WT	WT
LS-0130	no	SCNSL	negative	WT	WT
LS-0131	no	SCNSL	negative	WT	T>C het
LS-0132	no	SCNSL	negative	WT	T>C het
LS-0133	no	SCNSL	negative	WT	T>C hom
LS-0134	no	SCNSL	negative	WT	NA
LS-0135	no	SCNSL	negative	WT	WT
LS-0019	no	SCNSL	positive	NA	NA
LS-0124	no	SCNSL	positive	WT	WT
