# Supplementary material for: The genomic and transcriptional landscape of primary central nervous system lymphoma
Source: Nat Commun. 2022 May 10;13:2558. doi: 10.1038/s41467-022-30050-y (PMC9091224; doi:10.1038/s41467-022-30050-y)
Supplement: Supplementary file 12 — Supplementary Data 9 [file 41467_2022_30050_MOESM12_ESM.xlsx]

## Sheet: SV breakpoints on genes
Supplementary Data 11: Structural variations (SVs) The table gives an overview of somatic SVs identified using SOPHIA in the different histological and molecular lymphoma subgroups.
	Counts															Percentage
	PCNSL subgroup				MMML subgroup				LymphGen subgroup			RNAseq subgroup				PCNSL subgroup				MMML subgroup				LymphGen subgroup			RNAseq subgroup
Gene	PCNSL_PCSNL	PCNSL_SCNSL	PCNSL_meningial	PCNSL_EBV	MMML_DLBCL_ABC	MMML_DLBCL_GCB	MMML_DLBCL	MMML_FL	lymphgen_MCD	lymphgen_EZB	lymphgen_Other	RNAseq_PCNSL	RNAseq_DLBCL_ABC	RNAseq_DLBCL_GCB	RNAseq_FL_GCB	PCNSL_PCSNL	PCNSL_SCNSL	PCNSL_meningial	PCNSL_EBV	MMML_DLBCL_ABC	MMML_DLBCL_GCB	MMML_DLBCL	MMML_FL	lymphgen_MCD	lymphgen_EZB	lymphgen_Other	RNAseq_PCNSL	RNAseq_DLBCL_ABC	RNAseq_DLBCL_GCB	RNAseq_FL_GCB
IGH_locus1	30	5	4	2	13	16	29	37	23	41	32	20	14	22	36	1	1	1	1	1	1	1	0.925	1	0.953488	1	1	1	1	0.947368
IGK_locus2	26	4	3	1	7	10	17	20	23	25	15	17	8	13	20	0.866667	0.8	0.75	0.5	0.538462	0.625	0.586207	0.5	1	0.581395	0.46875	0.85	0.571429	0.590909	0.526316
FHIT	22	1	0	0	3	6	9	5	18	6	11	14	3	7	5	0.733333	0.2	0	0	0.230769	0.375	0.310345	0.125	0.782609	0.139535	0.34375	0.7	0.214286	0.318182	0.131579
IGL_locus1	22	3	3	2	6	5	11	10	17	11	17	15	6	8	9	0.733333	0.6	0.75	1	0.461538	0.3125	0.37931	0.25	0.73913	0.255814	0.53125	0.75	0.428571	0.363636	0.236842
CDKN2A_locus	20	0	0	0	5	4	9	2	17	2	10	11	5	3	3	0.666667	0	0	0	0.384615	0.25	0.310345	0.05	0.73913	0.0465116	0.3125	0.55	0.357143	0.136364	0.0789474
IGLL5	19	1	0	0	4	1	5	4	14	5	7	12	4	1	4	0.633333	0.2	0	0	0.307692	0.0625	0.172414	0.1	0.608696	0.116279	0.21875	0.6	0.285714	0.0454545	0.105263
BCL6	11	1	1	0	4	3	7	6	7	5	7	5	4	7	4	0.366667	0.2	0.25	0	0.307692	0.1875	0.241379	0.15	0.304348	0.116279	0.21875	0.25	0.285714	0.318182	0.105263
ETV6	10	0	0	0	2	1	3	0	10	0	2	8	2	1	0	0.333333	0	0	0	0.153846	0.0625	0.103448	0	0.434783	0	0.0625	0.4	0.142857	0.0454545	0
GRHPR	10	1	1	0	0	1	1	0	11	1	1	5	0	2	0	0.333333	0.2	0.25	0	0	0.0625	0.0344828	0	0.478261	0.0232558	0.03125	0.25	0	0.0909091	0
OSBPL10	10	0	0	0	1	2	3	1	8	2	3	7	1	2	1	0.333333	0	0	0	0.0769231	0.125	0.103448	0.025	0.347826	0.0465116	0.09375	0.35	0.0714286	0.0909091	0.0263158
IMMP2L	8	1	1	0	2	4	6	2	7	3	4	5	2	7	1	0.266667	0.2	0.25	0	0.153846	0.25	0.206897	0.05	0.304348	0.0697674	0.125	0.25	0.142857	0.318182	0.0263158
PAX5	8	1	2	0	0	2	2	1	8	3	1	5	0	6	1	0.266667	0.2	0.5	0	0	0.125	0.0689655	0.025	0.347826	0.0697674	0.03125	0.25	0	0.272727	0.0263158
BTG2	7	0	0	0	1	0	1	0	7	0	0	5	1	1	0	0.233333	0	0	0	0.0769231	0	0.0344828	0	0.304348	0	0	0.25	0.0714286	0.0454545	0
EYS	7	0	0	0	1	3	4	0	5	2	2	3	1	3	0	0.233333	0	0	0	0.0769231	0.1875	0.137931	0	0.217391	0.0465116	0.0625	0.15	0.0714286	0.136364	0
FOXP1	7	2	2	0	2	0	2	0	7	0	2	4	3	1	0	0.233333	0.4	0.5	0	0.153846	0	0.0689655	0	0.304348	0	0.0625	0.2	0.214286	0.0454545	0
GNA13	7	0	0	0	2	1	3	0	6	1	1	4	2	1	0	0.233333	0	0	0	0.153846	0.0625	0.103448	0	0.26087	0.0232558	0.03125	0.2	0.142857	0.0454545	0
GRB2	7	1	0	0	2	0	2	0	7	0	1	5	2	0	0	0.233333	0.2	0	0	0.153846	0	0.0689655	0	0.304348	0	0.03125	0.25	0.142857	0	0
PIM1	7	0	0	0	0	1	1	0	7	1	0	5	0	1	0	0.233333	0	0	0	0	0.0625	0.0344828	0	0.304348	0.0232558	0	0.25	0	0.0454545	0
TOX	7	1	1	0	1	3	4	0	7	0	3	2	2	3	0	0.233333	0.2	0.25	0	0.0769231	0.1875	0.137931	0	0.304348	0	0.09375	0.1	0.142857	0.136364	0
WWOX	7	1	1	1	1	4	5	1	5	3	2	5	1	5	1	0.233333	0.2	0.25	0.5	0.0769231	0.25	0.172414	0.025	0.217391	0.0697674	0.0625	0.25	0.0714286	0.227273	0.0263158
CD58	6	0	0	0	1	3	4	1	6	2	0	3	1	3	1	0.2	0	0	0	0.0769231	0.1875	0.137931	0.025	0.26087	0.0465116	0	0.15	0.0714286	0.136364	0.0263158
KDM2B	6	0	0	0	0	1	1	0	4	0	2	4	0	1	0	0.2	0	0	0	0	0.0625	0.0344828	0	0.173913	0	0.0625	0.2	0	0.0454545	0
AUTS2	5	1	1	0	0	3	3	1	5	0	3	3	1	3	1	0.166667	0.2	0.25	0	0	0.1875	0.103448	0.025	0.217391	0	0.09375	0.15	0.0714286	0.136364	0.0263158
BCL11A	5	0	1	0	1	1	2	1	5	2	1	1	1	2	1	0.166667	0	0.25	0	0.0769231	0.0625	0.0689655	0.025	0.217391	0.0465116	0.03125	0.05	0.0714286	0.0909091	0.0263158
CHFR	5	1	1	0	0	0	0	0	3	0	3	5	0	1	0	0.166667	0.2	0.25	0	0	0	0	0	0.130435	0	0.09375	0.25	0	0.0454545	0
CNTNAP2	5	0	0	0	1	1	2	3	3	3	1	2	1	2	2	0.166667	0	0	0	0.0769231	0.0625	0.0689655	0.075	0.130435	0.0697674	0.03125	0.1	0.0714286	0.0909091	0.0526316
CSMD3	5	0	0	0	0	2	2	1	4	1	2	2	0	2	1	0.166667	0	0	0	0	0.125	0.0689655	0.025	0.173913	0.0232558	0.0625	0.1	0	0.0909091	0.0263158
DMD	5	2	1	0	0	4	4	3	5	6	1	3	0	5	3	0.166667	0.4	0.25	0	0	0.25	0.137931	0.075	0.217391	0.139535	0.03125	0.15	0	0.227273	0.0789474
DNMT1	5	0	0	0	0	2	2	0	2	1	3	2	0	2	0	0.166667	0	0	0	0	0.125	0.0689655	0	0.0869565	0.0232558	0.09375	0.1	0	0.0909091	0
GOLGA3	5	0	0	0	0	1	1	0	4	0	1	4	0	1	0	0.166667	0	0	0	0	0.0625	0.0344828	0	0.173913	0	0.03125	0.2	0	0.0454545	0
LPP	5	0	0	0	0	1	1	1	4	1	1	4	0	1	1	0.166667	0	0	0	0	0.0625	0.0344828	0.025	0.173913	0.0232558	0.03125	0.2	0	0.0454545	0.0263158
LRP1B	5	1	0	0	1	0	1	2	6	1	1	3	1	1	1	0.166667	0.2	0	0	0.0769231	0	0.0344828	0.05	0.26087	0.0232558	0.03125	0.15	0.0714286	0.0454545	0.0263158
MARK4	5	1	1	0	2	0	2	0	5	0	1	4	2	1	0	0.166667	0.2	0.25	0	0.153846	0	0.0689655	0	0.217391	0	0.03125	0.2	0.142857	0.0454545	0
SEMA3A	5	0	0	0	0	0	0	0	4	0	1	4	0	0	0	0.166667	0	0	0	0	0	0	0	0.173913	0	0.03125	0.2	0	0	0
SGCZ	5	1	0	0	0	2	2	1	4	2	2	3	0	2	1	0.166667	0.2	0	0	0	0.125	0.0689655	0.025	0.173913	0.0465116	0.0625	0.15	0	0.0909091	0.0263158
ZNF804A	5	0	0	0	0	2	2	0	5	0	0	4	0	2	0	0.166667	0	0	0	0	0.125	0.0689655	0	0.217391	0	0	0.2	0	0.0909091	0
AKAP2	4	0	0	0	1	2	3	1	2	1	3	4	1	1	2	0.133333	0	0	0	0.0769231	0.125	0.103448	0.025	0.0869565	0.0232558	0.09375	0.2	0.0714286	0.0454545	0.0526316
BACH2	4	0	0	0	0	2	2	2	3	1	3	2	0	3	1	0.133333	0	0	0	0	0.125	0.0689655	0.05	0.130435	0.0232558	0.09375	0.1	0	0.136364	0.0263158
CIITA	4	2	2	0	1	4	5	1	2	3	5	3	1	6	2	0.133333	0.4	0.5	0	0.0769231	0.25	0.172414	0.025	0.0869565	0.0697674	0.15625	0.15	0.0714286	0.272727	0.0526316
CNTN5	4	1	1	0	0	2	2	1	3	1	3	2	0	3	1	0.133333	0.2	0.25	0	0	0.125	0.0689655	0.025	0.130435	0.0232558	0.09375	0.1	0	0.136364	0.0263158
CTD-2140B24.4	4	0	0	0	0	0	0	1	4	1	0	3	0	0	1	0.133333	0	0	0	0	0	0	0.025	0.173913	0.0232558	0	0.15	0	0	0.0263158
CUX1	4	0	0	0	0	1	1	0	1	0	2	2	0	1	0	0.133333	0	0	0	0	0.0625	0.0344828	0	0.0434783	0	0.0625	0.1	0	0.0454545	0
DCC	4	1	1	0	1	1	2	2	3	2	2	3	2	1	2	0.133333	0.2	0.25	0	0.0769231	0.0625	0.0689655	0.05	0.130435	0.0465116	0.0625	0.15	0.142857	0.0454545	0.0526316
DIAPH2	4	0	0	0	0	1	1	1	4	1	1	3	0	1	1	0.133333	0	0	0	0	0.0625	0.0344828	0.025	0.173913	0.0232558	0.03125	0.15	0	0.0454545	0.0263158
DLG2	4	1	1	0	0	2	2	1	3	1	4	2	1	2	1	0.133333	0.2	0.25	0	0	0.125	0.0689655	0.025	0.130435	0.0232558	0.125	0.1	0.0714286	0.0909091	0.0263158
DNM2	4	0	0	0	0	1	1	0	2	0	2	1	0	1	0	0.133333	0	0	0	0	0.0625	0.0344828	0	0.0869565	0	0.0625	0.05	0	0.0454545	0
FAM65B	4	0	0	0	0	1	1	0	3	1	1	2	0	1	0	0.133333	0	0	0	0	0.0625	0.0344828	0	0.130435	0.0232558	0.03125	0.1	0	0.0454545	0
HDAC9	4	0	0	0	0	1	1	0	3	0	2	4	0	1	0	0.133333	0	0	0	0	0.0625	0.0344828	0	0.130435	0	0.0625	0.2	0	0.0454545	0
IGSF3	4	0	0	0	0	0	0	0	4	0	0	3	0	0	0	0.133333	0	0	0	0	0	0	0	0.173913	0	0	0.15	0	0	0
KCNIP4	4	0	0	0	0	3	3	0	3	3	1	2	0	4	0	0.133333	0	0	0	0	0.1875	0.103448	0	0.130435	0.0697674	0.03125	0.1	0	0.181818	0
LRRTM4	4	0	0	0	1	1	2	3	4	3	1	2	1	1	2	0.133333	0	0	0	0.0769231	0.0625	0.0689655	0.075	0.173913	0.0697674	0.03125	0.1	0.0714286	0.0454545	0.0526316
NF1	4	0	0	0	0	0	0	1	4	1	0	1	0	0	1	0.133333	0	0	0	0	0	0	0.025	0.173913	0.0232558	0	0.05	0	0	0.0263158
NRXN1	4	0	0	0	1	0	1	2	3	1	2	2	1	0	2	0.133333	0	0	0	0.0769231	0	0.0344828	0.05	0.130435	0.0232558	0.0625	0.1	0.0714286	0	0.0526316
PALM2-AKAP2	4	0	0	0	1	2	3	1	2	1	3	4	1	1	2	0.133333	0	0	0	0.0769231	0.125	0.103448	0.025	0.0869565	0.0232558	0.09375	0.2	0.0714286	0.0454545	0.0526316
PCDH15	4	0	0	0	0	1	1	4	4	3	2	1	0	3	2	0.133333	0	0	0	0	0.0625	0.0344828	0.1	0.173913	0.0697674	0.0625	0.05	0	0.136364	0.0526316
PDE4D	4	0	0	0	0	3	3	0	4	0	1	2	0	3	0	0.133333	0	0	0	0	0.1875	0.103448	0	0.173913	0	0.03125	0.1	0	0.136364	0
POU2F2	4	0	0	0	1	0	1	1	1	1	4	3	1	0	1	0.133333	0	0	0	0.0769231	0	0.0344828	0.025	0.0434783	0.0232558	0.125	0.15	0.0714286	0	0.0263158
PRDM1	4	0	0	0	1	0	1	0	3	0	0	3	1	0	0	0.133333	0	0	0	0.0769231	0	0.0344828	0	0.130435	0	0	0.15	0.0714286	0	0
RHOH	4	0	0	0	2	2	4	0	4	1	1	3	2	3	0	0.133333	0	0	0	0.153846	0.125	0.137931	0	0.173913	0.0232558	0.03125	0.15	0.142857	0.136364	0
ROBO1	4	0	0	0	0	1	1	2	2	3	0	3	0	1	2	0.133333	0	0	0	0	0.0625	0.0344828	0.05	0.0869565	0.0697674	0	0.15	0	0.0454545	0.0526316
SIPA1L3	4	1	1	0	1	0	1	0	2	0	3	3	2	0	0	0.133333	0.2	0.25	0	0.0769231	0	0.0344828	0	0.0869565	0	0.09375	0.15	0.142857	0	0
ST6GAL1	4	0	0	0	0	1	1	1	4	1	1	2	0	1	1	0.133333	0	0	0	0	0.0625	0.0344828	0.025	0.173913	0.0232558	0.03125	0.1	0	0.0454545	0.0263158
TTC28	4	0	0	0	1	1	2	1	4	1	1	2	1	1	1	0.133333	0	0	0	0.0769231	0.0625	0.0689655	0.025	0.173913	0.0232558	0.03125	0.1	0.0714286	0.0454545	0.0263158
ZCCHC7	4	1	1	0	0	1	1	0	3	1	1	2	0	2	0	0.133333	0.2	0.25	0	0	0.0625	0.0344828	0	0.130435	0.0232558	0.03125	0.1	0	0.0909091	0
ZNF268	4	0	0	0	0	0	0	1	4	1	0	3	0	0	1	0.133333	0	0	0	0	0	0	0.025	0.173913	0.0232558	0	0.15	0	0	0.0263158
AC010642.1	3	0	0	0	0	0	0	0	3	0	0	1	0	0	0	0.1	0	0	0	0	0	0	0	0.130435	0	0	0.05	0	0	0
AICDA	3	0	0	0	0	1	1	1	3	1	0	1	0	1	1	0.1	0	0	0	0	0.0625	0.0344828	0.025	0.130435	0.0232558	0	0.05	0	0.0454545	0.0263158
ANKHD1	3	0	0	0	0	1	1	1	2	1	1	2	0	1	1	0.1	0	0	0	0	0.0625	0.0344828	0.025	0.0869565	0.0232558	0.03125	0.1	0	0.0454545	0.0263158
ANKHD1-EIF4EBP3	3	0	0	0	0	1	1	1	2	1	1	2	0	1	1	0.1	0	0	0	0	0.0625	0.0344828	0.025	0.0869565	0.0232558	0.03125	0.1	0	0.0454545	0.0263158
ARID3A	3	0	0	0	0	1	1	0	2	0	1	2	0	1	0	0.1	0	0	0	0	0.0625	0.0344828	0	0.0869565	0	0.03125	0.1	0	0.0454545	0
ARL15	3	0	0	0	0	1	1	0	1	0	1	2	0	2	0	0.1	0	0	0	0	0.0625	0.0344828	0	0.0434783	0	0.03125	0.1	0	0.0909091	0
BPTF	3	0	0	0	0	1	1	0	2	1	0	1	0	1	0	0.1	0	0	0	0	0.0625	0.0344828	0	0.0869565	0.0232558	0	0.05	0	0.0454545	0
CDC42SE2	3	0	0	0	0	0	0	0	2	1	0	1	0	1	0	0.1	0	0	0	0	0	0	0	0.0869565	0.0232558	0	0.05	0	0.0454545	0
CDH18	3	0	0	0	1	2	3	3	3	3	1	1	1	2	3	0.1	0	0	0	0.0769231	0.125	0.103448	0.075	0.130435	0.0697674	0.03125	0.05	0.0714286	0.0909091	0.0789474
CDK17	3	0	0	0	1	0	1	0	3	0	0	3	1	0	0	0.1	0	0	0	0.0769231	0	0.0344828	0	0.130435	0	0	0.15	0.0714286	0	0
CHEK2	3	0	0	0	0	1	1	0	2	0	0	1	0	1	0	0.1	0	0	0	0	0.0625	0.0344828	0	0.0869565	0	0	0.05	0	0.0454545	0
CHRM3	3	0	0	0	1	2	3	1	1	2	2	0	1	2	1	0.1	0	0	0	0.0769231	0.125	0.103448	0.025	0.0434783	0.0465116	0.0625	0	0.0714286	0.0909091	0.0263158
CSGALNACT1	3	0	0	0	1	0	1	0	2	0	1	1	1	0	0	0.1	0	0	0	0.0769231	0	0.0344828	0	0.0869565	0	0.03125	0.05	0.0714286	0	0
CSMD1	3	2	2	0	2	1	3	5	3	6	2	3	2	4	4	0.1	0.4	0.5	0	0.153846	0.0625	0.103448	0.125	0.130435	0.139535	0.0625	0.15	0.142857	0.181818	0.105263
CTC-432M15.3	3	0	0	0	1	0	1	1	3	1	0	2	1	0	1	0.1	0	0	0	0.0769231	0	0.0344828	0.025	0.130435	0.0232558	0	0.1	0.0714286	0	0.0263158
DAB1	3	0	0	0	0	1	1	1	3	0	1	2	0	1	1	0.1	0	0	0	0	0.0625	0.0344828	0.025	0.130435	0	0.03125	0.1	0	0.0454545	0.0263158
DOT1L	3	0	0	0	0	0	0	0	2	0	1	3	0	0	0	0.1	0	0	0	0	0	0	0	0.0869565	0	0.03125	0.15	0	0	0
EPG5	3	0	0	0	0	0	0	0	2	0	0	2	0	0	0	0.1	0	0	0	0	0	0	0	0.0869565	0	0	0.1	0	0	0
EPHB1	3	1	1	0	0	0	0	1	3	1	1	2	1	0	1	0.1	0.2	0.25	0	0	0	0	0.025	0.130435	0.0232558	0.03125	0.1	0.0714286	0	0.0263158
FAM53B	3	0	0	0	0	1	1	0	2	0	0	2	0	1	0	0.1	0	0	0	0	0.0625	0.0344828	0	0.0869565	0	0	0.1	0	0.0454545	0
FGF14	3	0	0	0	0	2	2	0	1	1	2	3	0	3	0	0.1	0	0	0	0	0.125	0.0689655	0	0.0434783	0.0232558	0.0625	0.15	0	0.136364	0
GALNT18	3	0	0	0	0	0	0	0	3	0	0	3	0	0	0	0.1	0	0	0	0	0	0	0	0.130435	0	0	0.15	0	0	0
GEMIN7	3	0	0	0	1	0	1	0	3	0	1	2	1	0	0	0.1	0	0	0	0.0769231	0	0.0344828	0	0.130435	0	0.03125	0.1	0.0714286	0	0
GRID2	3	0	0	0	0	2	2	0	2	2	1	2	0	3	0	0.1	0	0	0	0	0.125	0.0689655	0	0.0869565	0.0465116	0.03125	0.1	0	0.136364	0
KDM6A	3	0	0	0	0	0	0	0	3	0	0	3	0	0	0	0.1	0	0	0	0	0	0	0	0.130435	0	0	0.15	0	0	0
KHDRBS2	3	0	0	0	1	1	2	0	2	0	1	2	1	1	0	0.1	0	0	0	0.0769231	0.0625	0.0689655	0	0.0869565	0	0.03125	0.1	0.0714286	0.0454545	0
LRBA	3	1	1	0	0	1	1	1	1	0	4	3	1	1	1	0.1	0.2	0.25	0	0	0.0625	0.0344828	0.025	0.0434783	0	0.125	0.15	0.0714286	0.0454545	0.0263158
LSM14A	3	0	0	0	0	0	0	0	2	0	1	1	0	0	0	0.1	0	0	0	0	0	0	0	0.0869565	0	0.03125	0.05	0	0	0
LUZP2	3	0	0	0	0	1	1	1	3	1	1	2	0	1	1	0.1	0	0	0	0	0.0625	0.0344828	0.025	0.130435	0.0232558	0.03125	0.1	0	0.0454545	0.0263158
MAD1L1	3	0	0	0	0	0	0	0	3	0	0	2	0	0	0	0.1	0	0	0	0	0	0	0	0.130435	0	0	0.1	0	0	0
MBNL1	3	0	0	0	0	1	1	0	2	0	2	2	0	1	0	0.1	0	0	0	0	0.0625	0.0344828	0	0.0869565	0	0.0625	0.1	0	0.0454545	0
MDGA2	3	1	1	0	0	1	1	1	3	2	1	3	0	2	1	0.1	0.2	0.25	0	0	0.0625	0.0344828	0.025	0.130435	0.0465116	0.03125	0.15	0	0.0909091	0.0263158
MEF2B	3	0	0	0	1	0	1	0	2	0	2	3	1	0	0	0.1	0	0	0	0.0769231	0	0.0344828	0	0.0869565	0	0.0625	0.15	0.0714286	0	0
MEF2BNB-MEF2B	3	0	0	0	1	0	1	0	2	0	2	3	1	0	0	0.1	0	0	0	0.0769231	0	0.0344828	0	0.0869565	0	0.0625	0.15	0.0714286	0	0
MGAT4C	3	0	0	0	0	1	1	0	0	1	2	2	0	1	0	0.1	0	0	0	0	0.0625	0.0344828	0	0	0.0232558	0.0625	0.1	0	0.0454545	0
PARK2	3	0	0	0	0	2	2	1	3	2	1	2	0	1	2	0.1	0	0	0	0	0.125	0.0689655	0.025	0.130435	0.0465116	0.03125	0.1	0	0.0454545	0.0526316
PDZRN4	3	0	0	0	1	0	1	0	2	0	1	2	1	0	0	0.1	0	0	0	0.0769231	0	0.0344828	0	0.0869565	0	0.03125	0.1	0.0714286	0	0
PEBP4	3	0	0	0	0	0	0	0	2	0	0	2	0	0	0	0.1	0	0	0	0	0	0	0	0.0869565	0	0	0.1	0	0	0
PTPRD	3	0	0	1	2	6	8	2	2	3	4	3	2	6	2	0.1	0	0	0.5	0.153846	0.375	0.275862	0.05	0.0869565	0.0697674	0.125	0.15	0.142857	0.272727	0.0526316
PUM1	3	0	0	0	0	0	0	0	3	0	0	2	0	0	0	0.1	0	0	0	0	0	0	0	0.130435	0	0	0.1	0	0	0
PXMP2	3	0	0	0	0	0	0	0	3	0	0	2	0	0	0	0.1	0	0	0	0	0	0	0	0.130435	0	0	0.1	0	0	0
RABGAP1L	3	0	0	0	0	2	2	1	3	1	1	1	0	2	1	0.1	0	0	0	0	0.125	0.0689655	0.025	0.130435	0.0232558	0.03125	0.05	0	0.0909091	0.0263158
RERG	3	0	0	0	0	0	0	0	2	0	1	2	0	0	0	0.1	0	0	0	0	0	0	0	0.0869565	0	0.03125	0.1	0	0	0
RP11-12J10.3	3	0	0	0	0	1	1	0	2	0	0	2	0	1	0	0.1	0	0	0	0	0.0625	0.0344828	0	0.0869565	0	0	0.1	0	0.0454545	0
RP13-672B3.2	3	0	0	0	0	0	0	0	3	0	0	2	0	0	0	0.1	0	0	0	0	0	0	0	0.130435	0	0	0.1	0	0	0
SSUH2	3	0	0	0	0	0	0	0	2	0	1	0	0	0	0	0.1	0	0	0	0	0	0	0	0.0869565	0	0.03125	0	0	0	0
STXBP5L	3	0	0	0	0	1	1	0	3	0	1	3	0	1	0	0.1	0	0	0	0	0.0625	0.0344828	0	0.130435	0	0.03125	0.15	0	0.0454545	0
TCF4	3	0	0	0	0	0	0	0	3	0	0	1	0	0	0	0.1	0	0	0	0	0	0	0	0.130435	0	0	0.05	0	0	0
TM4SF2	3	0	0	0	0	0	0	3	2	3	1	1	0	0	3	0.1	0	0	0	0	0	0	0.075	0.0869565	0.0697674	0.03125	0.05	0	0	0.0789474
TMEM131	3	0	0	0	0	0	0	0	3	0	0	2	0	0	0	0.1	0	0	0	0	0	0	0	0.130435	0	0	0.1	0	0	0
TMEM132D	3	0	0	0	0	0	0	0	0	0	2	2	0	0	0	0.1	0	0	0	0	0	0	0	0	0	0.0625	0.1	0	0	0
TPST1	3	0	0	0	0	0	0	0	2	0	0	1	0	0	0	0.1	0	0	0	0	0	0	0	0.0869565	0	0	0.05	0	0	0
VOPP1	3	1	1	0	1	0	1	0	2	0	2	3	1	1	0	0.1	0.2	0.25	0	0.0769231	0	0.0344828	0	0.0869565	0	0.0625	0.15	0.0714286	0.0454545	0
ADAMTS6	2	0	0	0	0	0	0	2	2	2	0	1	0	0	2	0.0666667	0	0	0	0	0	0	0.05	0.0869565	0.0465116	0	0.05	0	0	0.0526316
ADK	2	0	0	0	0	0	0	1	2	1	0	2	0	0	1	0.0666667	0	0	0	0	0	0	0.025	0.0869565	0.0232558	0	0.1	0	0	0.0263158
AFF3	2	0	0	0	2	1	3	0	2	1	1	2	2	1	0	0.0666667	0	0	0	0.153846	0.0625	0.103448	0	0.0869565	0.0232558	0.03125	0.1	0.142857	0.0454545	0
AK5	2	0	0	0	0	0	0	2	1	1	2	2	0	0	2	0.0666667	0	0	0	0	0	0	0.05	0.0434783	0.0232558	0.0625	0.1	0	0	0.0526316
AMBRA1	2	0	0	0	1	0	1	0	2	0	0	1	1	0	0	0.0666667	0	0	0	0.0769231	0	0.0344828	0	0.0869565	0	0	0.05	0.0714286	0	0
ANAPC1	2	0	0	0	0	0	0	0	2	0	0	2	0	0	0	0.0666667	0	0	0	0	0	0	0	0.0869565	0	0	0.1	0	0	0
ANKRD11	2	0	0	0	0	3	3	2	2	2	2	1	0	4	1	0.0666667	0	0	0	0	0.1875	0.103448	0.05	0.0869565	0.0465116	0.0625	0.05	0	0.181818	0.0263158
ANKRD36	2	0	0	0	0	1	1	0	2	1	0	2	0	1	0	0.0666667	0	0	0	0	0.0625	0.0344828	0	0.0869565	0.0232558	0	0.1	0	0.0454545	0
ANKS1B	2	2	2	0	0	0	0	2	1	1	4	2	1	1	2	0.0666667	0.4	0.5	0	0	0	0	0.05	0.0434783	0.0232558	0.125	0.1	0.0714286	0.0454545	0.0526316
ARHGAP24	2	1	1	0	1	0	1	0	2	0	2	2	2	0	0	0.0666667	0.2	0.25	0	0.0769231	0	0.0344828	0	0.0869565	0	0.0625	0.1	0.142857	0	0
ATP10A	2	0	0	0	0	1	1	0	1	0	1	2	0	1	0	0.0666667	0	0	0	0	0.0625	0.0344828	0	0.0434783	0	0.03125	0.1	0	0.0454545	0
ATP11C	2	0	0	0	0	0	0	0	2	0	0	1	0	0	0	0.0666667	0	0	0	0	0	0	0	0.0869565	0	0	0.05	0	0	0
ATP9B	2	0	0	0	0	0	0	0	1	0	1	2	0	0	0	0.0666667	0	0	0	0	0	0	0	0.0434783	0	0.03125	0.1	0	0	0
ATXN7	2	0	0	0	1	0	1	0	2	0	1	2	1	0	0	0.0666667	0	0	0	0.0769231	0	0.0344828	0	0.0869565	0	0.03125	0.1	0.0714286	0	0
BAZ1A	2	0	0	0	0	0	0	0	0	0	1	1	0	0	0	0.0666667	0	0	0	0	0	0	0	0	0	0.03125	0.05	0	0	0
BCAR3	2	0	0	0	0	0	0	0	2	0	0	1	0	0	0	0.0666667	0	0	0	0	0	0	0	0.0869565	0	0	0.05	0	0	0
BCL7A	2	0	0	0	0	1	1	0	1	1	1	2	0	1	0	0.0666667	0	0	0	0	0.0625	0.0344828	0	0.0434783	0.0232558	0.03125	0.1	0	0.0454545	0
BORA	2	0	0	0	0	0	0	0	2	0	0	1	0	0	0	0.0666667	0	0	0	0	0	0	0	0.0869565	0	0	0.05	0	0	0
BRE	2	1	1	0	0	0	0	0	1	0	0	1	0	1	0	0.0666667	0.2	0.25	0	0	0	0	0	0.0434783	0	0	0.05	0	0.0454545	0
C10orf11	2	0	0	0	0	1	1	0	2	0	1	1	0	1	0	0.0666667	0	0	0	0	0.0625	0.0344828	0	0.0869565	0	0.03125	0.05	0	0.0454545	0
C1orf173	2	0	0	0	0	0	0	0	1	0	0	2	0	0	0	0.0666667	0	0	0	0	0	0	0	0.0434783	0	0	0.1	0	0	0
C1orf186	2	0	0	0	2	0	2	0	2	0	1	1	2	0	0	0.0666667	0	0	0	0.153846	0	0.0689655	0	0.0869565	0	0.03125	0.05	0.142857	0	0
CA10	2	1	1	0	0	1	1	0	1	0	1	2	0	2	0	0.0666667	0.2	0.25	0	0	0.0625	0.0344828	0	0.0434783	0	0.03125	0.1	0	0.0909091	0
CALN1	2	0	0	0	1	0	1	0	1	0	0	1	1	0	0	0.0666667	0	0	0	0.0769231	0	0.0344828	0	0.0434783	0	0	0.05	0.0714286	0	0
CAMTA1	2	0	0	0	1	0	1	3	1	1	4	1	1	1	2	0.0666667	0	0	0	0.0769231	0	0.0344828	0.075	0.0434783	0.0232558	0.125	0.05	0.0714286	0.0454545	0.0526316
CCDC18	2	0	0	0	0	1	1	0	1	1	1	0	0	1	0	0.0666667	0	0	0	0	0.0625	0.0344828	0	0.0434783	0.0232558	0.03125	0	0	0.0454545	0
CCNK	2	0	0	0	0	1	1	0	0	0	2	1	0	1	0	0.0666667	0	0	0	0	0.0625	0.0344828	0	0	0	0.0625	0.05	0	0.0454545	0
CD68	2	0	0	0	0	0	0	0	2	0	0	1	0	0	0	0.0666667	0	0	0	0	0	0	0	0.0869565	0	0	0.05	0	0	0
CD96	2	0	0	0	0	1	1	0	0	0	2	2	0	1	0	0.0666667	0	0	0	0	0.0625	0.0344828	0	0	0	0.0625	0.1	0	0.0454545	0
CDH13	2	0	0	0	0	1	1	0	1	0	1	1	0	1	0	0.0666667	0	0	0	0	0.0625	0.0344828	0	0.0434783	0	0.03125	0.05	0	0.0454545	0
CDK12	2	0	0	0	0	0	0	0	2	0	0	1	0	0	0	0.0666667	0	0	0	0	0	0	0	0.0869565	0	0	0.05	0	0	0
CDK14	2	0	0	0	1	3	4	1	1	2	3	0	1	3	1	0.0666667	0	0	0	0.0769231	0.1875	0.137931	0.025	0.0434783	0.0465116	0.09375	0	0.0714286	0.136364	0.0263158
CDKAL1	2	0	0	0	0	0	0	0	2	0	0	2	0	0	0	0.0666667	0	0	0	0	0	0	0	0.0869565	0	0	0.1	0	0	0
CEP85L	2	0	0	0	0	2	2	0	2	1	1	0	0	1	1	0.0666667	0	0	0	0	0.125	0.0689655	0	0.0869565	0.0232558	0.03125	0	0	0.0454545	0.0263158
CERS6	2	0	0	0	0	1	1	0	2	1	0	1	0	1	0	0.0666667	0	0	0	0	0.0625	0.0344828	0	0.0869565	0.0232558	0	0.05	0	0.0454545	0
CHCHD3	2	1	1	0	0	1	1	0	1	0	2	2	0	2	0	0.0666667	0.2	0.25	0	0	0.0625	0.0344828	0	0.0434783	0	0.0625	0.1	0	0.0909091	0
CHODL	2	0	0	0	0	0	0	2	2	1	1	1	0	0	2	0.0666667	0	0	0	0	0	0	0.05	0.0869565	0.0232558	0.03125	0.05	0	0	0.0526316
CKAP5	2	0	0	0	0	0	0	0	2	0	0	1	0	0	0	0.0666667	0	0	0	0	0	0	0	0.0869565	0	0	0.05	0	0	0
CLEC16A	2	0	0	0	2	1	3	0	1	0	2	2	2	1	0	0.0666667	0	0	0	0.153846	0.0625	0.103448	0	0.0434783	0	0.0625	0.1	0.142857	0.0454545	0
CMC2	2	0	0	0	0	0	0	0	1	0	0	1	0	0	0	0.0666667	0	0	0	0	0	0	0	0.0434783	0	0	0.05	0	0	0
CNBD1	2	0	0	0	0	3	3	1	1	2	2	1	0	3	1	0.0666667	0	0	0	0	0.1875	0.103448	0.025	0.0434783	0.0465116	0.0625	0.05	0	0.136364	0.0263158
CNOT2	2	0	0	0	0	1	1	0	2	1	0	1	0	1	0	0.0666667	0	0	0	0	0.0625	0.0344828	0	0.0869565	0.0232558	0	0.05	0	0.0454545	0
CNTN3	2	0	0	0	0	0	0	0	2	1	0	0	0	1	0	0.0666667	0	0	0	0	0	0	0	0.0869565	0.0232558	0	0	0	0.0454545	0
CNTNAP5	2	0	0	0	0	1	1	1	2	1	1	1	0	1	1	0.0666667	0	0	0	0	0.0625	0.0344828	0.025	0.0869565	0.0232558	0.03125	0.05	0	0.0454545	0.0263158
COBL	2	0	0	0	0	0	0	0	2	0	0	0	0	0	0	0.0666667	0	0	0	0	0	0	0	0.0869565	0	0	0	0	0	0
CRIM1	2	0	0	0	0	0	0	0	2	0	0	1	0	0	0	0.0666667	0	0	0	0	0	0	0	0.0869565	0	0	0.05	0	0	0
CSMD2	2	0	0	0	0	0	0	1	2	1	0	2	0	0	1	0.0666667	0	0	0	0	0	0	0.025	0.0869565	0.0232558	0	0.1	0	0	0.0263158
CTNNA2	2	0	0	0	0	3	3	2	1	3	1	1	0	3	2	0.0666667	0	0	0	0	0.1875	0.103448	0.05	0.0434783	0.0697674	0.03125	0.05	0	0.136364	0.0526316
CUL3	2	0	0	0	1	1	2	0	1	0	1	1	1	1	0	0.0666667	0	0	0	0.0769231	0.0625	0.0689655	0	0.0434783	0	0.03125	0.05	0.0714286	0.0454545	0
DACH2	2	0	0	0	0	0	0	0	1	0	1	0	0	0	0	0.0666667	0	0	0	0	0	0	0	0.0434783	0	0.03125	0	0	0	0
DCDC2	2	0	0	1	0	2	2	0	1	1	1	3	0	2	0	0.0666667	0	0	0.5	0	0.125	0.0689655	0	0.0434783	0.0232558	0.03125	0.15	0	0.0909091	0
DOCK4	2	0	0	0	0	0	0	1	2	1	0	1	0	0	1	0.0666667	0	0	0	0	0	0	0.025	0.0869565	0.0232558	0	0.05	0	0	0.0263158
DOCK8	2	0	0	0	0	0	0	0	1	0	1	2	0	0	0	0.0666667	0	0	0	0	0	0	0	0.0434783	0	0.03125	0.1	0	0	0
DPM1	2	0	0	0	0	0	0	0	1	0	1	0	0	0	0	0.0666667	0	0	0	0	0	0	0	0.0434783	0	0.03125	0	0	0	0
DSCAM	2	0	0	0	0	0	0	1	2	0	1	0	0	0	1	0.0666667	0	0	0	0	0	0	0.025	0.0869565	0	0.03125	0	0	0	0.0263158
DST	2	0	0	0	1	0	1	0	0	0	2	2	1	0	0	0.0666667	0	0	0	0.0769231	0	0.0344828	0	0	0	0.0625	0.1	0.0714286	0	0
DTX1	2	1	1	0	0	1	1	1	1	1	3	1	0	3	0	0.0666667	0.2	0.25	0	0	0.0625	0.0344828	0.025	0.0434783	0.0232558	0.09375	0.05	0	0.136364	0
ELAVL1	2	0	0	0	0	0	0	0	1	0	1	1	0	0	0	0.0666667	0	0	0	0	0	0	0	0.0434783	0	0.03125	0.05	0	0	0
ELMO1	2	0	0	0	0	2	2	0	2	1	0	1	0	2	0	0.0666667	0	0	0	0	0.125	0.0689655	0	0.0869565	0.0232558	0	0.05	0	0.0909091	0
EPHA6	2	1	1	0	2	3	5	0	1	0	5	1	3	3	0	0.0666667	0.2	0.25	0	0.153846	0.1875	0.172414	0	0.0434783	0	0.15625	0.05	0.214286	0.136364	0
ERC1	2	0	0	0	1	0	1	0	2	0	0	1	1	0	0	0.0666667	0	0	0	0.0769231	0	0.0344828	0	0.0869565	0	0	0.05	0.0714286	0	0
EVL	2	0	0	0	0	0	0	0	1	0	1	1	0	0	0	0.0666667	0	0	0	0	0	0	0	0.0434783	0	0.03125	0.05	0	0	0
EXOC6B	2	0	0	0	0	2	2	2	1	2	3	2	0	2	2	0.0666667	0	0	0	0	0.125	0.0689655	0.05	0.0434783	0.0465116	0.09375	0.1	0	0.0909091	0.0526316
FAM135B	2	0	0	0	0	2	2	0	1	2	1	0	0	2	0	0.0666667	0	0	0	0	0.125	0.0689655	0	0.0434783	0.0465116	0.03125	0	0	0.0909091	0
FANCL	2	0	0	0	0	1	1	0	2	1	0	2	0	1	0	0.0666667	0	0	0	0	0.0625	0.0344828	0	0.0869565	0.0232558	0	0.1	0	0.0454545	0
FARS2	2	0	0	0	0	1	1	0	1	0	0	1	0	1	0	0.0666667	0	0	0	0	0.0625	0.0344828	0	0.0434783	0	0	0.05	0	0.0454545	0
FIP1L1	2	0	0	0	0	0	0	0	2	0	0	2	0	0	0	0.0666667	0	0	0	0	0	0	0	0.0869565	0	0	0.1	0	0	0
FNBP1	2	0	0	0	0	1	1	1	2	1	1	1	0	1	1	0.0666667	0	0	0	0	0.0625	0.0344828	0.025	0.0869565	0.0232558	0.03125	0.05	0	0.0454545	0.0263158
FRAS1	2	0	0	0	0	1	1	0	1	0	1	1	0	1	0	0.0666667	0	0	0	0	0.0625	0.0344828	0	0.0434783	0	0.03125	0.05	0	0.0454545	0
FRMD5	2	0	0	0	0	1	1	0	2	0	1	1	0	1	0	0.0666667	0	0	0	0	0.0625	0.0344828	0	0.0869565	0	0.03125	0.05	0	0.0454545	0
FSTL5	2	0	0	0	0	1	1	0	2	0	0	2	0	1	0	0.0666667	0	0	0	0	0.0625	0.0344828	0	0.0869565	0	0	0.1	0	0.0454545	0
FTO	2	0	0	0	1	0	1	0	1	0	0	1	1	0	0	0.0666667	0	0	0	0.0769231	0	0.0344828	0	0.0434783	0	0	0.05	0.0714286	0	0
GABRB1	2	0	0	0	0	0	0	0	2	0	0	0	0	0	0	0.0666667	0	0	0	0	0	0	0	0.0869565	0	0	0	0	0	0
GALNTL6	2	1	1	0	1	2	3	1	3	1	3	2	1	3	0	0.0666667	0.2	0.25	0	0.0769231	0.125	0.103448	0.025	0.130435	0.0232558	0.09375	0.1	0.0714286	0.136364	0
GAS7	2	1	1	0	0	1	1	0	1	0	2	2	0	2	0	0.0666667	0.2	0.25	0	0	0.0625	0.0344828	0	0.0434783	0	0.0625	0.1	0	0.0909091	0
GIPC2	2	1	1	0	0	0	0	1	1	1	1	1	0	1	1	0.0666667	0.2	0.25	0	0	0	0	0.025	0.0434783	0.0232558	0.03125	0.05	0	0.0454545	0.0263158
GPC5	2	1	1	0	1	4	5	1	2	5	3	0	1	5	3	0.0666667	0.2	0.25	0	0.0769231	0.25	0.172414	0.025	0.0869565	0.116279	0.09375	0	0.0714286	0.227273	0.0789474
GRIK2	2	0	0	0	1	0	1	1	1	1	2	1	1	0	1	0.0666667	0	0	0	0.0769231	0	0.0344828	0.025	0.0434783	0.0232558	0.0625	0.05	0.0714286	0	0.0263158
GRIP1	2	0	0	0	0	1	1	0	2	0	0	1	0	1	0	0.0666667	0	0	0	0	0.0625	0.0344828	0	0.0869565	0	0	0.05	0	0.0454545	0
GRM5	2	0	0	0	0	1	1	0	2	0	0	1	0	1	0	0.0666667	0	0	0	0	0.0625	0.0344828	0	0.0869565	0	0	0.05	0	0.0454545	0
GULP1	2	0	0	0	1	0	1	2	1	0	4	1	1	0	2	0.0666667	0	0	0	0.0769231	0	0.0344828	0.05	0.0434783	0	0.125	0.05	0.0714286	0	0.0526316
HCAR1	2	0	0	0	0	0	0	0	2	0	0	1	0	0	0	0.0666667	0	0	0	0	0	0	0	0.0869565	0	0	0.05	0	0	0
HECW1	2	0	0	0	0	0	0	0	1	0	0	1	0	0	0	0.0666667	0	0	0	0	0	0	0	0.0434783	0	0	0.05	0	0	0
HELZ	2	0	0	0	0	0	0	0	2	0	0	1	0	0	0	0.0666667	0	0	0	0	0	0	0	0.0869565	0	0	0.05	0	0	0
HN1	2	0	0	0	2	0	2	0	1	0	1	0	2	0	0	0.0666667	0	0	0	0.153846	0	0.0689655	0	0.0434783	0	0.03125	0	0.142857	0	0
HOOK2	2	0	0	0	1	2	3	0	3	0	1	1	1	3	0	0.0666667	0	0	0	0.0769231	0.125	0.103448	0	0.130435	0	0.03125	0.05	0.0714286	0.136364	0
IL1RAPL2	2	0	0	0	0	0	0	0	0	0	1	1	0	0	0	0.0666667	0	0	0	0	0	0	0	0	0	0.03125	0.05	0	0	0
INPP4B	2	0	0	0	0	0	0	1	2	0	1	1	0	0	1	0.0666667	0	0	0	0	0	0	0.025	0.0869565	0	0.03125	0.05	0	0	0.0263158
IQCH	2	0	0	0	0	1	1	0	1	0	2	2	0	1	0	0.0666667	0	0	0	0	0.0625	0.0344828	0	0.0434783	0	0.0625	0.1	0	0.0454545	0
IQGAP2	2	0	0	0	0	0	0	0	2	0	0	2	0	0	0	0.0666667	0	0	0	0	0	0	0	0.0869565	0	0	0.1	0	0	0
IRF3	2	0	0	0	0	0	0	0	2	0	0	2	0	0	0	0.0666667	0	0	0	0	0	0	0	0.0869565	0	0	0.1	0	0	0
IRF4	2	1	0	0	0	0	0	0	3	0	0	1	0	0	0	0.0666667	0.2	0	0	0	0	0	0	0.130435	0	0	0.05	0	0	0
JMJD1C	2	0	0	0	0	1	1	0	1	1	0	0	0	1	0	0.0666667	0	0	0	0	0.0625	0.0344828	0	0.0434783	0.0232558	0	0	0	0.0454545	0
KAL1	2	0	0	0	0	0	0	0	2	0	0	1	0	0	0	0.0666667	0	0	0	0	0	0	0	0.0869565	0	0	0.05	0	0	0
KCNB2	2	0	0	0	0	0	0	0	2	0	0	2	0	0	0	0.0666667	0	0	0	0	0	0	0	0.0869565	0	0	0.1	0	0	0
KCTD7	2	0	0	0	0	0	0	0	2	0	0	1	0	0	0	0.0666667	0	0	0	0	0	0	0	0.0869565	0	0	0.05	0	0	0
KDM4C	2	1	1	0	2	1	3	0	2	1	2	2	2	2	0	0.0666667	0.2	0.25	0	0.153846	0.0625	0.103448	0	0.0869565	0.0232558	0.0625	0.1	0.142857	0.0909091	0
KIAA0355	2	0	0	0	0	0	0	0	1	0	1	2	0	0	0	0.0666667	0	0	0	0	0	0	0	0.0434783	0	0.03125	0.1	0	0	0
KIAA0922	2	0	0	0	0	1	1	0	2	0	0	1	0	1	0	0.0666667	0	0	0	0	0.0625	0.0344828	0	0.0869565	0	0	0.05	0	0.0454545	0
KIAA1217	2	0	0	0	0	0	0	0	2	0	0	2	0	0	0	0.0666667	0	0	0	0	0	0	0	0.0869565	0	0	0.1	0	0	0
KIAA2026	2	0	0	0	0	0	0	0	0	0	2	1	0	0	0	0.0666667	0	0	0	0	0	0	0	0	0	0.0625	0.05	0	0	0
KIF13A	2	0	0	0	0	0	0	1	1	0	1	0	0	0	1	0.0666667	0	0	0	0	0	0	0.025	0.0434783	0	0.03125	0	0	0	0.0263158
KIF26B	2	0	0	0	0	0	0	0	1	0	0	1	0	0	0	0.0666667	0	0	0	0	0	0	0	0.0434783	0	0	0.05	0	0	0
KLF12	2	0	0	0	1	1	2	1	2	1	2	0	1	1	1	0.0666667	0	0	0	0.0769231	0.0625	0.0689655	0.025	0.0869565	0.0232558	0.0625	0	0.0714286	0.0454545	0.0263158
KLHL14	2	0	0	0	0	0	0	1	2	0	1	2	0	0	1	0.0666667	0	0	0	0	0	0	0.025	0.0869565	0	0.03125	0.1	0	0	0.0263158
LDLRAD3	2	0	0	0	0	0	0	0	1	0	1	1	0	0	0	0.0666667	0	0	0	0	0	0	0	0.0434783	0	0.03125	0.05	0	0	0
LDLRAD4	2	0	0	0	1	0	1	0	1	0	1	2	1	0	0	0.0666667	0	0	0	0.0769231	0	0.0344828	0	0.0434783	0	0.03125	0.1	0.0714286	0	0
LHFPL3	2	0	0	0	0	1	1	0	1	0	2	2	0	1	0	0.0666667	0	0	0	0	0.0625	0.0344828	0	0.0434783	0	0.0625	0.1	0	0.0454545	0
LMCD1	2	0	0	0	0	0	0	0	2	0	0	1	0	0	0	0.0666667	0	0	0	0	0	0	0	0.0869565	0	0	0.05	0	0	0
LNPEP	2	0	0	0	0	0	0	0	2	0	0	1	0	0	0	0.0666667	0	0	0	0	0	0	0	0.0869565	0	0	0.05	0	0	0
LPHN2	2	1	1	0	0	1	1	2	1	2	2	1	0	3	1	0.0666667	0.2	0.25	0	0	0.0625	0.0344828	0.05	0.0434783	0.0465116	0.0625	0.05	0	0.136364	0.0263158
LRRFIP1	2	0	0	0	0	0	0	1	1	1	1	0	0	0	1	0.0666667	0	0	0	0	0	0	0.025	0.0434783	0.0232558	0.03125	0	0	0	0.0263158
LRRK1	2	1	1	0	0	2	2	1	0	2	3	1	0	4	0	0.0666667	0.2	0.25	0	0	0.125	0.0689655	0.025	0	0.0465116	0.09375	0.05	0	0.181818	0
LTBP1	2	0	0	0	0	0	0	1	1	1	1	1	0	0	1	0.0666667	0	0	0	0	0	0	0.025	0.0434783	0.0232558	0.03125	0.05	0	0	0.0263158
MACROD2	2	1	1	0	0	0	0	2	2	1	2	1	0	1	2	0.0666667	0.2	0.25	0	0	0	0	0.05	0.0869565	0.0232558	0.0625	0.05	0	0.0454545	0.0526316
MAN1A1	2	0	0	0	0	0	0	0	2	0	0	1	0	0	0	0.0666667	0	0	0	0	0	0	0	0.0869565	0	0	0.05	0	0	0
MAP2	2	0	0	0	1	0	1	0	3	0	0	2	1	0	0	0.0666667	0	0	0	0.0769231	0	0.0344828	0	0.130435	0	0	0.1	0.0714286	0	0
MAST4	2	0	0	0	0	0	0	0	2	0	0	1	0	0	0	0.0666667	0	0	0	0	0	0	0	0.0869565	0	0	0.05	0	0	0
MCTP2	2	0	0	0	1	0	1	0	2	0	0	2	1	0	0	0.0666667	0	0	0	0.0769231	0	0.0344828	0	0.0869565	0	0	0.1	0.0714286	0	0
MED12L	2	0	0	0	0	0	0	1	1	1	1	2	0	0	1	0.0666667	0	0	0	0	0	0	0.025	0.0434783	0.0232558	0.03125	0.1	0	0	0.0263158
MGAT3	2	0	0	0	0	0	0	0	1	0	0	1	0	0	0	0.0666667	0	0	0	0	0	0	0	0.0434783	0	0	0.05	0	0	0
MOB3A	2	0	0	0	0	0	0	0	2	0	0	2	0	0	0	0.0666667	0	0	0	0	0	0	0	0.0869565	0	0	0.1	0	0	0
MPEG1	2	0	0	0	0	0	0	0	2	0	0	1	0	0	0	0.0666667	0	0	0	0	0	0	0	0.0869565	0	0	0.05	0	0	0
MSI2	2	0	0	0	0	0	0	0	1	0	1	1	0	0	0	0.0666667	0	0	0	0	0	0	0	0.0434783	0	0.03125	0.05	0	0	0
MTA3	2	0	0	0	0	0	0	0	2	0	0	2	0	0	0	0.0666667	0	0	0	0	0	0	0	0.0869565	0	0	0.1	0	0	0
MUM1	2	0	0	0	0	0	0	0	2	1	0	2	0	1	0	0.0666667	0	0	0	0	0	0	0	0.0869565	0.0232558	0	0.1	0	0.0454545	0
MYO1E	2	0	0	0	0	0	0	1	0	0	2	2	0	0	1	0.0666667	0	0	0	0	0	0	0.025	0	0	0.0625	0.1	0	0	0.0263158
NDE1	2	0	0	0	0	0	0	0	2	0	0	1	0	0	0	0.0666667	0	0	0	0	0	0	0	0.0869565	0	0	0.05	0	0	0
NDUFS7	2	0	0	0	0	0	0	0	1	0	1	1	0	0	0	0.0666667	0	0	0	0	0	0	0	0.0434783	0	0.03125	0.05	0	0	0
NEDD4L	2	0	0	0	0	0	0	1	1	1	1	1	0	0	1	0.0666667	0	0	0	0	0	0	0.025	0.0434783	0.0232558	0.03125	0.05	0	0	0.0263158
NEGR1	2	0	0	0	0	2	2	1	2	3	0	2	0	2	1	0.0666667	0	0	0	0	0.125	0.0689655	0.025	0.0869565	0.0697674	0	0.1	0	0.0909091	0.0263158
NFATC1	2	1	0	0	0	2	2	0	3	1	1	1	0	3	0	0.0666667	0.2	0	0	0	0.125	0.0689655	0	0.130435	0.0232558	0.03125	0.05	0	0.136364	0
NOX4	2	0	0	0	2	1	3	0	3	1	0	2	2	1	0	0.0666667	0	0	0	0.153846	0.0625	0.103448	0	0.130435	0.0232558	0	0.1	0.142857	0.0454545	0
NRXN3	2	0	0	0	0	1	1	3	0	1	4	1	0	1	3	0.0666667	0	0	0	0	0.0625	0.0344828	0.075	0	0.0232558	0.125	0.05	0	0.0454545	0.0789474
NTSR1	2	0	0	0	0	0	0	0	2	0	0	0	0	0	0	0.0666667	0	0	0	0	0	0	0	0.0869565	0	0	0	0	0	0
OPCML	2	0	0	0	0	1	1	0	0	1	1	2	0	1	0	0.0666667	0	0	0	0	0.0625	0.0344828	0	0	0.0232558	0.03125	0.1	0	0.0454545	0
OXSR1	2	0	0	0	0	1	1	0	1	0	1	2	0	1	0	0.0666667	0	0	0	0	0.0625	0.0344828	0	0.0434783	0	0.03125	0.1	0	0.0454545	0
PAK7	2	1	1	0	0	0	0	0	2	0	0	0	0	1	0	0.0666667	0.2	0.25	0	0	0	0	0	0.0869565	0	0	0	0	0.0454545	0
PALM2	2	0	0	0	1	1	2	0	1	0	2	2	1	1	0	0.0666667	0	0	0	0.0769231	0.0625	0.0689655	0	0.0434783	0	0.0625	0.1	0.0714286	0.0454545	0
PATL2	2	0	0	0	0	0	0	1	1	1	1	2	0	0	1	0.0666667	0	0	0	0	0	0	0.025	0.0434783	0.0232558	0.03125	0.1	0	0	0.0263158
PCBP3	2	0	0	0	0	0	0	0	2	0	0	2	0	0	0	0.0666667	0	0	0	0	0	0	0	0.0869565	0	0	0.1	0	0	0
PCDH9	2	0	0	0	0	2	2	2	2	3	1	1	0	2	2	0.0666667	0	0	0	0	0.125	0.0689655	0.05	0.0869565	0.0697674	0.03125	0.05	0	0.0909091	0.0526316
PDE4DIP	2	0	0	0	1	3	4	0	2	1	0	1	1	3	0	0.0666667	0	0	0	0.0769231	0.1875	0.137931	0	0.0869565	0.0232558	0	0.05	0.0714286	0.136364	0
PIK3CB	2	1	0	0	0	0	0	0	3	0	0	0	0	0	0	0.0666667	0.2	0	0	0	0	0	0	0.130435	0	0	0	0	0	0
PIK3CD	2	0	0	0	0	0	0	1	2	1	0	1	0	0	1	0.0666667	0	0	0	0	0	0	0.025	0.0869565	0.0232558	0	0.05	0	0	0.0263158
PIM2	2	0	0	0	0	0	0	0	2	0	0	0	0	0	0	0.0666667	0	0	0	0	0	0	0	0.0869565	0	0	0	0	0	0
PKHD1	2	0	0	0	1	1	2	0	0	0	0	1	1	1	0	0.0666667	0	0	0	0.0769231	0.0625	0.0689655	0	0	0	0	0.05	0.0714286	0.0454545	0
PPARGC1A	2	0	0	0	0	0	0	0	2	0	0	1	0	0	0	0.0666667	0	0	0	0	0	0	0	0.0869565	0	0	0.05	0	0	0
PPFIBP2	2	0	0	0	0	1	1	0	2	0	0	2	0	1	0	0.0666667	0	0	0	0	0.0625	0.0344828	0	0.0869565	0	0	0.1	0	0.0454545	0
PPP1R37	2	0	0	0	1	0	1	0	2	0	0	2	1	0	0	0.0666667	0	0	0	0.0769231	0	0.0344828	0	0.0869565	0	0	0.1	0.0714286	0	0
PRIM2	2	0	0	0	0	1	1	0	0	0	1	1	0	1	0	0.0666667	0	0	0	0	0.0625	0.0344828	0	0	0	0.03125	0.05	0	0.0454545	0
PRKCD	2	1	1	0	0	0	0	0	1	0	1	0	0	1	0	0.0666667	0.2	0.25	0	0	0	0	0	0.0434783	0	0.03125	0	0	0.0454545	0
PTEN	2	0	0	0	0	0	0	1	2	1	0	1	0	1	0	0.0666667	0	0	0	0	0	0	0.025	0.0869565	0.0232558	0	0.05	0	0.0454545	0
PYY	2	0	0	0	0	0	0	0	1	0	1	1	0	0	0	0.0666667	0	0	0	0	0	0	0	0.0434783	0	0.03125	0.05	0	0	0
RAB7A	2	0	0	0	0	0	0	0	2	0	0	1	0	0	0	0.0666667	0	0	0	0	0	0	0	0.0869565	0	0	0.05	0	0	0
RABGEF1	2	0	0	0	0	0	0	0	2	0	0	1	0	0	0	0.0666667	0	0	0	0	0	0	0	0.0869565	0	0	0.05	0	0	0
RAD54L2	2	0	0	0	0	1	1	0	1	1	0	2	0	1	0	0.0666667	0	0	0	0	0.0625	0.0344828	0	0.0434783	0.0232558	0	0.1	0	0.0454545	0
RANBP17	2	0	0	0	0	0	0	1	2	1	0	1	0	0	1	0.0666667	0	0	0	0	0	0	0.025	0.0869565	0.0232558	0	0.05	0	0	0.0263158
RAPGEF2	2	0	0	0	0	1	1	0	2	1	0	1	0	1	0	0.0666667	0	0	0	0	0.0625	0.0344828	0	0.0869565	0.0232558	0	0.05	0	0.0454545	0
RAPGEF6	2	0	0	0	0	0	0	0	2	0	0	1	0	0	0	0.0666667	0	0	0	0	0	0	0	0.0869565	0	0	0.05	0	0	0
RBFOX1	2	1	0	0	0	2	2	2	0	3	3	2	0	2	2	0.0666667	0.2	0	0	0	0.125	0.0689655	0.05	0	0.0697674	0.09375	0.1	0	0.0909091	0.0526316
RBFOX2	2	0	0	0	0	1	1	0	2	1	0	1	0	1	0	0.0666667	0	0	0	0	0.0625	0.0344828	0	0.0869565	0.0232558	0	0.05	0	0.0454545	0
RBFOX3	2	1	1	0	0	0	0	1	1	0	2	2	1	0	1	0.0666667	0.2	0.25	0	0	0	0	0.025	0.0434783	0	0.0625	0.1	0.0714286	0	0.0263158
RCN3	2	0	0	0	0	0	0	0	1	0	1	1	0	0	0	0.0666667	0	0	0	0	0	0	0	0.0434783	0	0.03125	0.05	0	0	0
RELB	2	1	1	0	1	0	1	0	2	0	1	2	1	1	0	0.0666667	0.2	0.25	0	0.0769231	0	0.0344828	0	0.0869565	0	0.03125	0.1	0.0714286	0.0454545	0
RERE	2	0	0	0	0	2	2	2	2	2	2	1	0	1	3	0.0666667	0	0	0	0	0.125	0.0689655	0.05	0.0869565	0.0465116	0.0625	0.05	0	0.0454545	0.0789474
REXO1	2	1	1	0	0	0	0	1	1	1	2	1	0	1	1	0.0666667	0.2	0.25	0	0	0	0	0.025	0.0434783	0.0232558	0.0625	0.05	0	0.0454545	0.0263158
RFTN1	2	0	0	0	2	2	4	0	1	1	3	1	2	2	0	0.0666667	0	0	0	0.153846	0.125	0.137931	0	0.0434783	0.0232558	0.09375	0.05	0.142857	0.0909091	0
RFX2	2	0	0	0	2	0	2	0	1	0	2	0	2	0	0	0.0666667	0	0	0	0.153846	0	0.0689655	0	0.0434783	0	0.0625	0	0.142857	0	0
RFX3	2	1	1	0	1	1	2	0	2	0	2	2	1	2	0	0.0666667	0.2	0.25	0	0.0769231	0.0625	0.0689655	0	0.0869565	0	0.0625	0.1	0.0714286	0.0909091	0
RGS9	2	0	0	0	0	1	1	0	2	0	0	2	0	1	0	0.0666667	0	0	0	0	0.0625	0.0344828	0	0.0869565	0	0	0.1	0	0.0454545	0
RIMS1	2	0	0	0	1	0	1	2	3	2	0	1	1	0	2	0.0666667	0	0	0	0.0769231	0	0.0344828	0.05	0.130435	0.0465116	0	0.05	0.0714286	0	0.0526316
RNF135	2	0	0	0	0	0	0	0	1	0	1	1	0	0	0	0.0666667	0	0	0	0	0	0	0	0.0434783	0	0.03125	0.05	0	0	0
ROR2	2	0	0	0	0	0	0	0	2	0	0	1	0	0	0	0.0666667	0	0	0	0	0	0	0	0.0869565	0	0	0.05	0	0	0
RP11-362K2.2	2	0	0	0	0	1	1	1	1	0	2	1	0	2	0	0.0666667	0	0	0	0	0.0625	0.0344828	0.025	0.0434783	0	0.0625	0.05	0	0.0909091	0
RP11-613M10.9	2	0	0	0	0	0	0	0	1	0	0	1	0	0	0	0.0666667	0	0	0	0	0	0	0	0.0434783	0	0	0.05	0	0	0
RYR2	2	0	0	0	0	0	0	0	1	0	1	1	0	0	0	0.0666667	0	0	0	0	0	0	0	0.0434783	0	0.03125	0.05	0	0	0
SCD5	2	0	0	0	1	0	1	0	1	0	0	2	1	0	0	0.0666667	0	0	0	0.0769231	0	0.0344828	0	0.0434783	0	0	0.1	0.0714286	0	0
SEMA6D	2	0	0	1	1	0	1	1	2	1	1	3	1	0	1	0.0666667	0	0	0.5	0.0769231	0	0.0344828	0.025	0.0869565	0.0232558	0.03125	0.15	0.0714286	0	0.0263158
SFMBT2	2	0	0	0	0	0	0	1	2	0	1	2	0	1	0	0.0666667	0	0	0	0	0	0	0.025	0.0869565	0	0.03125	0.1	0	0.0454545	0
SI	2	0	0	0	0	0	0	0	1	0	0	1	0	0	0	0.0666667	0	0	0	0	0	0	0	0.0434783	0	0	0.05	0	0	0
SLC14A2	2	1	0	0	0	1	1	0	3	0	0	2	0	1	0	0.0666667	0.2	0	0	0	0.0625	0.0344828	0	0.130435	0	0	0.1	0	0.0454545	0
SLC25A42	2	0	0	0	1	0	1	0	2	0	1	2	1	0	0	0.0666667	0	0	0	0.0769231	0	0.0344828	0	0.0869565	0	0.03125	0.1	0.0714286	0	0
SLC35F4	2	0	0	0	0	0	0	1	2	1	0	1	0	0	1	0.0666667	0	0	0	0	0	0	0.025	0.0869565	0.0232558	0	0.05	0	0	0.0263158
SLC39A11	2	0	0	0	0	0	0	0	1	0	1	0	0	0	0	0.0666667	0	0	0	0	0	0	0	0.0434783	0	0.03125	0	0	0	0
SLC8A1	2	1	1	0	1	0	1	1	2	1	2	1	2	0	1	0.0666667	0.2	0.25	0	0.0769231	0	0.0344828	0.025	0.0869565	0.0232558	0.0625	0.05	0.142857	0	0.0263158
SLCO6A1	2	0	0	0	0	0	0	0	2	0	0	1	0	0	0	0.0666667	0	0	0	0	0	0	0	0.0869565	0	0	0.05	0	0	0
SMAD1	2	0	0	0	0	0	0	0	2	0	0	1	0	0	0	0.0666667	0	0	0	0	0	0	0	0.0869565	0	0	0.05	0	0	0
SMOC1	2	0	0	0	0	0	0	0	0	0	2	2	0	0	0	0.0666667	0	0	0	0	0	0	0	0	0	0.0625	0.1	0	0	0
SND1	2	0	0	0	0	0	0	0	1	0	1	2	0	0	0	0.0666667	0	0	0	0	0	0	0	0.0434783	0	0.03125	0.1	0	0	0
SNX30	2	0	0	0	0	0	0	0	2	0	0	1	0	0	0	0.0666667	0	0	0	0	0	0	0	0.0869565	0	0	0.05	0	0	0
SP100	2	0	0	0	1	0	1	0	1	0	1	1	1	0	0	0.0666667	0	0	0	0.0769231	0	0.0344828	0	0.0434783	0	0.03125	0.05	0.0714286	0	0
SP140	2	0	0	0	1	1	2	0	1	0	1	1	1	1	0	0.0666667	0	0	0	0.0769231	0.0625	0.0689655	0	0.0434783	0	0.03125	0.05	0.0714286	0.0454545	0
STAG1	2	0	0	0	1	0	1	1	1	1	1	1	1	0	1	0.0666667	0	0	0	0.0769231	0	0.0344828	0.025	0.0434783	0.0232558	0.03125	0.05	0.0714286	0	0.0263158
STT3B	2	0	0	0	0	0	0	0	2	0	0	1	0	0	0	0.0666667	0	0	0	0	0	0	0	0.0869565	0	0	0.05	0	0	0
SUGP2	2	0	0	0	0	0	0	0	2	0	0	2	0	0	0	0.0666667	0	0	0	0	0	0	0	0.0869565	0	0	0.1	0	0	0
SUMF1	2	1	0	0	0	0	0	0	3	0	0	2	0	0	0	0.0666667	0.2	0	0	0	0	0	0	0.130435	0	0	0.1	0	0	0
SYK	2	0	0	0	1	0	1	0	2	0	1	2	1	0	0	0.0666667	0	0	0	0.0769231	0	0.0344828	0	0.0869565	0	0.03125	0.1	0.0714286	0	0
TAF4	2	0	0	0	0	0	0	0	2	0	0	1	0	0	0	0.0666667	0	0	0	0	0	0	0	0.0869565	0	0	0.05	0	0	0
TBC1D22A	2	0	0	0	0	0	0	0	0	0	1	1	0	0	0	0.0666667	0	0	0	0	0	0	0	0	0	0.03125	0.05	0	0	0
TDRD1	2	0	0	0	0	0	0	0	1	0	1	2	0	0	0	0.0666667	0	0	0	0	0	0	0	0.0434783	0	0.03125	0.1	0	0	0
TENM2	2	1	1	0	0	0	0	0	1	0	0	2	0	1	0	0.0666667	0.2	0.25	0	0	0	0	0	0.0434783	0	0	0.1	0	0.0454545	0
TEX11	2	0	0	0	0	2	2	0	2	0	2	1	0	2	0	0.0666667	0	0	0	0	0.125	0.0689655	0	0.0869565	0	0.0625	0.05	0	0.0909091	0
THSD7B	2	0	0	0	0	1	1	0	2	1	0	1	0	1	0	0.0666667	0	0	0	0	0.0625	0.0344828	0	0.0869565	0.0232558	0	0.05	0	0.0454545	0
TMEM30A	2	0	0	0	0	0	0	0	2	0	0	0	0	0	0	0.0666667	0	0	0	0	0	0	0	0.0869565	0	0	0	0	0	0
TMEM39A	2	0	0	0	0	0	0	0	1	0	0	2	0	0	0	0.0666667	0	0	0	0	0	0	0	0.0434783	0	0	0.1	0	0	0
TMSB4X	2	1	1	0	0	3	3	0	1	2	2	0	0	4	0	0.0666667	0.2	0.25	0	0	0.1875	0.103448	0	0.0434783	0.0465116	0.0625	0	0	0.181818	0
TMTC1	2	0	0	0	0	0	0	1	1	1	1	1	0	0	1	0.0666667	0	0	0	0	0	0	0.025	0.0434783	0.0232558	0.03125	0.05	0	0	0.0263158
TNIK	2	2	2	0	0	0	0	0	0	0	3	1	1	1	0	0.0666667	0.4	0.5	0	0	0	0	0	0	0	0.09375	0.05	0.0714286	0.0454545	0
TNXB	2	0	0	0	0	0	0	0	1	0	1	2	0	0	0	0.0666667	0	0	0	0	0	0	0	0.0434783	0	0.03125	0.1	0	0	0
TP63	2	0	0	0	0	0	0	0	1	0	0	2	0	1	0	0.0666667	0	0	0	0	0	0	0	0.0434783	0	0	0.1	0	0.0454545	0
TPRA1	2	0	0	0	0	0	0	0	1	0	1	1	0	0	0	0.0666667	0	0	0	0	0	0	0	0.0434783	0	0.03125	0.05	0	0	0
TRIM69	2	0	0	0	0	0	0	0	1	0	1	1	0	0	0	0.0666667	0	0	0	0	0	0	0	0.0434783	0	0.03125	0.05	0	0	0
TRPC7	2	0	0	0	0	0	0	0	0	0	2	2	0	0	0	0.0666667	0	0	0	0	0	0	0	0	0	0.0625	0.1	0	0	0
UBA2	2	1	0	0	1	0	1	0	2	0	1	2	1	0	0	0.0666667	0.2	0	0	0.0769231	0	0.0344828	0	0.0869565	0	0.03125	0.1	0.0714286	0	0
UTRN	2	0	0	0	0	0	0	2	1	2	1	1	0	0	2	0.0666667	0	0	0	0	0	0	0.05	0.0434783	0.0465116	0.03125	0.05	0	0	0.0526316
UVRAG	2	0	0	0	1	1	2	1	3	1	0	1	1	1	1	0.0666667	0	0	0	0.0769231	0.0625	0.0689655	0.025	0.130435	0.0232558	0	0.05	0.0714286	0.0454545	0.0263158
VEPH1	2	0	0	0	0	0	0	1	2	0	1	0	0	0	1	0.0666667	0	0	0	0	0	0	0.025	0.0869565	0	0.03125	0	0	0	0.0263158
VTCN1	2	0	0	0	0	1	1	0	1	1	1	1	0	1	0	0.0666667	0	0	0	0	0.0625	0.0344828	0	0.0434783	0.0232558	0.03125	0.05	0	0.0454545	0
WASF2	2	0	0	0	0	0	0	0	2	0	0	1	0	0	0	0.0666667	0	0	0	0	0	0	0	0.0869565	0	0	0.05	0	0	0
ZBTB20	2	0	0	0	2	0	2	1	2	1	2	1	2	0	1	0.0666667	0	0	0	0.153846	0	0.0689655	0.025	0.0869565	0.0232558	0.0625	0.05	0.142857	0	0.0263158
ZC3H7A	2	0	0	0	0	0	0	0	2	0	0	2	0	0	0	0.0666667	0	0	0	0	0	0	0	0.0869565	0	0	0.1	0	0	0
ZFHX4	2	0	0	0	0	0	0	0	2	0	0	1	0	0	0	0.0666667	0	0	0	0	0	0	0	0.0869565	0	0	0.05	0	0	0
ZFP36L1	2	0	1	0	0	0	0	1	1	1	1	2	0	1	1	0.0666667	0	0.25	0	0	0	0	0.025	0.0434783	0.0232558	0.03125	0.1	0	0.0454545	0.0263158
ZFPM2	2	0	0	0	0	0	0	0	2	0	0	1	0	0	0	0.0666667	0	0	0	0	0	0	0	0.0869565	0	0	0.05	0	0	0
ZNF10	2	0	0	0	0	0	0	0	2	0	0	1	0	0	0	0.0666667	0	0	0	0	0	0	0	0.0869565	0	0	0.05	0	0	0
ZNF140	2	0	0	0	0	0	0	1	2	1	0	1	0	0	1	0.0666667	0	0	0	0	0	0	0.025	0.0869565	0.0232558	0	0.05	0	0	0.0263158
ZNF236	2	0	0	0	0	1	1	0	1	1	1	2	0	1	0	0.0666667	0	0	0	0	0.0625	0.0344828	0	0.0434783	0.0232558	0.03125	0.1	0	0.0454545	0
ZNF345	2	0	0	0	0	0	0	0	2	0	0	1	0	0	0	0.0666667	0	0	0	0	0	0	0	0.0869565	0	0	0.05	0	0	0
ZNF347	2	0	0	0	0	0	0	0	2	0	0	1	0	0	0	0.0666667	0	0	0	0	0	0	0	0.0869565	0	0	0.05	0	0	0
ZNF407	2	0	0	0	0	1	1	1	1	1	1	1	0	1	1	0.0666667	0	0	0	0	0.0625	0.0344828	0.025	0.0434783	0.0232558	0.03125	0.05	0	0.0454545	0.0263158
ZNF529	2	0	0	0	0	0	0	1	2	1	0	1	0	0	1	0.0666667	0	0	0	0	0	0	0.025	0.0869565	0.0232558	0	0.05	0	0	0.0263158
ZNF782	2	0	0	0	0	0	0	0	2	0	0	1	0	0	0	0.0666667	0	0	0	0	0	0	0	0.0869565	0	0	0.05	0	0	0
ZNF804B	2	0	0	0	1	0	1	1	2	1	1	2	1	0	1	0.0666667	0	0	0	0.0769231	0	0.0344828	0.025	0.0869565	0.0232558	0.03125	0.1	0.0714286	0	0.0263158
ZPBP	2	0	0	0	0	1	1	0	0	0	2	1	0	1	0	0.0666667	0	0	0	0	0.0625	0.0344828	0	0	0	0.0625	0.05	0	0.0454545	0
ABCE1	1	0	0	0	0	0	0	0	0	0	1	0	0	0	0	0.0333333	0	0	0	0	0	0	0	0	0	0.03125	0	0	0	0
ABCG8	1	0	0	0	0	0	0	0	0	0	1	1	0	0	0	0.0333333	0	0	0	0	0	0	0	0	0	0.03125	0.05	0	0	0
ABHD11	1	0	0	0	0	0	0	0	0	0	0	0	0	0	0	0.0333333	0	0	0	0	0	0	0	0	0	0	0	0	0	0
ABI1	1	0	0	0	0	0	0	0	1	0	0	0	0	0	0	0.0333333	0	0	0	0	0	0	0	0.0434783	0	0	0	0	0	0
ABI3BP	1	0	0	0	1	0	1	0	1	0	1	1	1	0	0	0.0333333	0	0	0	0.0769231	0	0.0344828	0	0.0434783	0	0.03125	0.05	0.0714286	0	0
ABLIM3	1	0	0	0	0	0	0	0	1	0	0	0	0	0	0	0.0333333	0	0	0	0	0	0	0	0.0434783	0	0	0	0	0	0
AC010547.9	1	0	0	0	0	0	0	0	0	0	0	1	0	0	0	0.0333333	0	0	0	0	0	0	0	0	0	0	0.05	0	0	0
AC012123.1	1	0	0	0	0	0	0	0	1	0	0	1	0	0	0	0.0333333	0	0	0	0	0	0	0	0.0434783	0	0	0.05	0	0	0
AC016586.1	1	0	0	0	0	0	0	0	1	0	0	0	0	0	0	0.0333333	0	0	0	0	0	0	0	0.0434783	0	0	0	0	0	0
AC024592.12	1	0	0	0	0	0	0	0	1	0	0	1	0	0	0	0.0333333	0	0	0	0	0	0	0	0.0434783	0	0	0.05	0	0	0
AC109829.1	1	0	0	0	0	0	0	0	0	0	1	0	0	0	0	0.0333333	0	0	0	0	0	0	0	0	0	0.03125	0	0	0	0
ACACA	1	0	0	0	0	0	0	1	1	0	1	0	0	0	1	0.0333333	0	0	0	0	0	0	0.025	0.0434783	0	0.03125	0	0	0	0.0263158
ACADL	1	0	0	0	0	0	0	0	1	0	0	1	0	0	0	0.0333333	0	0	0	0	0	0	0	0.0434783	0	0	0.05	0	0	0
ACAP2	1	0	0	0	0	0	0	0	1	0	0	0	0	0	0	0.0333333	0	0	0	0	0	0	0	0.0434783	0	0	0	0	0	0
ACAT1	1	0	0	0	0	0	0	1	1	1	0	1	0	1	0	0.0333333	0	0	0	0	0	0	0.025	0.0434783	0.0232558	0	0.05	0	0.0454545	0
ACAT2	1	0	0	0	1	0	1	0	1	0	0	1	1	0	0	0.0333333	0	0	0	0.0769231	0	0.0344828	0	0.0434783	0	0	0.05	0.0714286	0	0
ACBD5	1	0	0	0	0	0	0	0	1	0	0	1	0	0	0	0.0333333	0	0	0	0	0	0	0	0.0434783	0	0	0.05	0	0	0
ACPP	1	0	0	0	0	0	0	0	1	0	0	1	0	0	0	0.0333333	0	0	0	0	0	0	0	0.0434783	0	0	0.05	0	0	0
ACSL6	1	0	0	0	0	0	0	0	1	0	0	0	0	0	0	0.0333333	0	0	0	0	0	0	0	0.0434783	0	0	0	0	0	0
ACSM5	1	1	0	1	0	0	0	0	1	1	1	2	0	0	0	0.0333333	0.2	0	0.5	0	0	0	0	0.0434783	0.0232558	0.03125	0.1	0	0	0
ACTL6B	1	0	0	0	0	0	0	0	0	0	0	1	0	0	0	0.0333333	0	0	0	0	0	0	0	0	0	0	0.05	0	0	0
ACTN4	1	0	0	0	1	0	1	0	1	0	0	1	1	0	0	0.0333333	0	0	0	0.0769231	0	0.0344828	0	0.0434783	0	0	0.05	0.0714286	0	0
ACTR3	1	0	0	0	0	1	1	0	1	0	0	1	0	1	0	0.0333333	0	0	0	0	0.0625	0.0344828	0	0.0434783	0	0	0.05	0	0.0454545	0
ACTR3C	1	0	0	0	0	0	0	0	0	0	0	0	0	0	0	0.0333333	0	0	0	0	0	0	0	0	0	0	0	0	0	0
ACTR6	1	0	0	0	0	1	1	1	0	1	1	1	0	1	1	0.0333333	0	0	0	0	0.0625	0.0344828	0.025	0	0.0232558	0.03125	0.05	0	0.0454545	0.0263158
ADAM17	1	0	0	0	0	0	0	0	1	0	0	0	0	0	0	0.0333333	0	0	0	0	0	0	0	0.0434783	0	0	0	0	0	0
ADAM18	1	1	1	0	0	0	0	1	1	1	1	1	0	1	1	0.0333333	0.2	0.25	0	0	0	0	0.025	0.0434783	0.0232558	0.03125	0.05	0	0.0454545	0.0263158
ADAM21	1	0	0	0	0	0	0	0	1	0	0	1	0	0	0	0.0333333	0	0	0	0	0	0	0	0.0434783	0	0	0.05	0	0	0
ADAM32	1	0	0	0	0	1	1	0	0	1	1	1	0	1	0	0.0333333	0	0	0	0	0.0625	0.0344828	0	0	0.0232558	0.03125	0.05	0	0.0454545	0
ADAMTS20	1	0	0	0	0	1	1	0	0	1	1	1	0	1	0	0.0333333	0	0	0	0	0.0625	0.0344828	0	0	0.0232558	0.03125	0.05	0	0.0454545	0
ADAMTSL1	1	0	0	0	0	0	0	0	0	0	0	0	0	0	0	0.0333333	0	0	0	0	0	0	0	0	0	0	0	0	0	0
ADARB2	1	1	2	0	0	0	0	1	1	1	2	1	1	1	1	0.0333333	0.2	0.5	0	0	0	0	0.025	0.0434783	0.0232558	0.0625	0.05	0.0714286	0.0454545	0.0263158
ADAT3	1	0	0	0	0	0	0	0	0	0	0	0	0	0	0	0.0333333	0	0	0	0	0	0	0	0	0	0	0	0	0	0
ADCY3	1	0	0	0	1	0	1	0	1	0	1	1	1	0	0	0.0333333	0	0	0	0.0769231	0	0.0344828	0	0.0434783	0	0.03125	0.05	0.0714286	0	0
ADCY5	1	0	0	0	0	1	1	0	1	0	1	1	0	1	0	0.0333333	0	0	0	0	0.0625	0.0344828	0	0.0434783	0	0.03125	0.05	0	0.0454545	0
ADD3	1	0	0	0	0	0	0	0	0	0	1	1	0	0	0	0.0333333	0	0	0	0	0	0	0	0	0	0.03125	0.05	0	0	0
ADRBK1	1	0	0	0	0	1	1	0	1	0	0	1	0	1	0	0.0333333	0	0	0	0	0.0625	0.0344828	0	0.0434783	0	0	0.05	0	0.0454545	0
ADRBK2	1	0	0	0	0	0	0	0	1	0	0	0	0	0	0	0.0333333	0	0	0	0	0	0	0	0.0434783	0	0	0	0	0	0
ADTRP	1	0	0	0	0	0	0	0	1	0	0	0	0	0	0	0.0333333	0	0	0	0	0	0	0	0.0434783	0	0	0	0	0	0
AFAP1L1	1	0	0	0	0	0	0	0	0	0	1	1	0	0	0	0.0333333	0	0	0	0	0	0	0	0	0	0.03125	0.05	0	0	0
AFF2	1	0	0	0	0	1	1	0	0	1	1	1	0	1	0	0.0333333	0	0	0	0	0.0625	0.0344828	0	0	0.0232558	0.03125	0.05	0	0.0454545	0
AFMID	1	0	0	0	0	1	1	0	0	0	0	0	0	1	0	0.0333333	0	0	0	0	0.0625	0.0344828	0	0	0	0	0	0	0.0454545	0
AGAP1	1	1	1	0	1	0	1	0	0	0	3	1	2	0	0	0.0333333	0.2	0.25	0	0.0769231	0	0.0344828	0	0	0	0.09375	0.05	0.142857	0	0
AGFG1	1	0	0	0	0	0	0	0	0	0	1	1	0	0	0	0.0333333	0	0	0	0	0	0	0	0	0	0.03125	0.05	0	0	0
AGMO	1	1	1	0	0	0	0	0	1	0	0	0	0	1	0	0.0333333	0.2	0.25	0	0	0	0	0	0.0434783	0	0	0	0	0.0454545	0
AGTPBP1	1	0	0	0	0	0	0	0	1	0	0	1	0	0	0	0.0333333	0	0	0	0	0	0	0	0.0434783	0	0	0.05	0	0	0
AHDC1	1	0	0	0	0	0	0	0	1	0	0	0	0	0	0	0.0333333	0	0	0	0	0	0	0	0.0434783	0	0	0	0	0	0
AHI1	1	0	0	0	0	0	0	0	1	0	0	1	0	0	0	0.0333333	0	0	0	0	0	0	0	0.0434783	0	0	0.05	0	0	0
AK8	1	0	0	0	0	0	0	0	0	0	1	1	0	0	0	0.0333333	0	0	0	0	0	0	0	0	0	0.03125	0.05	0	0	0
AKAP10	1	0	0	0	0	0	0	0	0	0	1	1	0	0	0	0.0333333	0	0	0	0	0	0	0	0	0	0.03125	0.05	0	0	0
AKAP6	1	0	0	0	0	1	1	0	1	0	0	0	0	1	0	0.0333333	0	0	0	0	0.0625	0.0344828	0	0.0434783	0	0	0	0	0.0454545	0
AKR1D1	1	0	0	0	0	0	0	0	1	0	0	0	0	0	0	0.0333333	0	0	0	0	0	0	0	0.0434783	0	0	0	0	0	0
AL035406.1	1	0	0	0	0	0	0	0	0	0	0	1	0	0	0	0.0333333	0	0	0	0	0	0	0	0	0	0	0.05	0	0	0
ALB	1	0	0	0	0	0	0	0	1	0	0	1	0	0	0	0.0333333	0	0	0	0	0	0	0	0.0434783	0	0	0.05	0	0	0
ALDH16A1	1	0	0	0	0	0	0	0	1	0	0	1	0	0	0	0.0333333	0	0	0	0	0	0	0	0.0434783	0	0	0.05	0	0	0
ALDH1L1	1	0	0	0	0	0	0	0	1	0	0	1	0	0	0	0.0333333	0	0	0	0	0	0	0	0.0434783	0	0	0.05	0	0	0
ALDH3B1	1	0	0	0	0	0	0	0	0	0	1	1	0	0	0	0.0333333	0	0	0	0	0	0	0	0	0	0.03125	0.05	0	0	0
ALK	1	0	0	0	1	0	1	1	1	1	1	0	1	0	1	0.0333333	0	0	0	0.0769231	0	0.0344828	0.025	0.0434783	0.0232558	0.03125	0	0.0714286	0	0.0263158
ALMS1	1	0	0	0	0	0	0	0	1	0	0	1	0	0	0	0.0333333	0	0	0	0	0	0	0	0.0434783	0	0	0.05	0	0	0
ALPK2	1	0	0	0	0	0	0	0	0	0	1	0	0	0	0	0.0333333	0	0	0	0	0	0	0	0	0	0.03125	0	0	0	0
AMOTL1	1	0	0	0	0	0	0	0	1	0	0	1	0	0	0	0.0333333	0	0	0	0	0	0	0	0.0434783	0	0	0.05	0	0	0
AMPH	1	0	0	0	0	0	0	0	1	0	0	1	0	0	0	0.0333333	0	0	0	0	0	0	0	0.0434783	0	0	0.05	0	0	0
ANAPC10	1	0	0	0	0	0	0	0	0	0	1	0	0	0	0	0.0333333	0	0	0	0	0	0	0	0	0	0.03125	0	0	0	0
ANAPC11	1	0	0	0	0	0	0	0	1	0	0	0	0	0	0	0.0333333	0	0	0	0	0	0	0	0.0434783	0	0	0	0	0	0
ANAPC5	1	0	0	0	0	0	0	0	1	0	0	1	0	0	0	0.0333333	0	0	0	0	0	0	0	0.0434783	0	0	0.05	0	0	0
ANGPT2	1	0	0	0	0	0	0	0	1	0	0	1	0	0	0	0.0333333	0	0	0	0	0	0	0	0.0434783	0	0	0.05	0	0	0
ANGPTL6	1	0	0	0	0	0	0	0	1	0	0	1	0	0	0	0.0333333	0	0	0	0	0	0	0	0.0434783	0	0	0.05	0	0	0
ANK3	1	0	0	0	0	0	0	1	1	1	0	1	0	1	0	0.0333333	0	0	0	0	0	0	0.025	0.0434783	0.0232558	0	0.05	0	0.0454545	0
ANKEF1	1	0	0	0	0	0	0	0	1	0	0	1	0	0	0	0.0333333	0	0	0	0	0	0	0	0.0434783	0	0	0.05	0	0	0
ANKLE2	1	0	0	0	0	2	2	0	0	1	1	1	0	2	0	0.0333333	0	0	0	0	0.125	0.0689655	0	0	0.0232558	0.03125	0.05	0	0.0909091	0
ANKRD10	1	0	0	0	0	0	0	0	0	0	1	1	0	0	0	0.0333333	0	0	0	0	0	0	0	0	0	0.03125	0.05	0	0	0
ANKRD36C	1	0	0	0	0	0	0	0	1	0	0	0	0	0	0	0.0333333	0	0	0	0	0	0	0	0.0434783	0	0	0	0	0	0
ANKRD45	1	0	0	0	0	0	0	0	0	0	1	1	0	0	0	0.0333333	0	0	0	0	0	0	0	0	0	0.03125	0.05	0	0	0
ANKRD54	1	0	0	0	0	0	0	0	0	0	1	0	0	0	0	0.0333333	0	0	0	0	0	0	0	0	0	0.03125	0	0	0	0
ANO10	1	0	0	0	0	1	1	0	1	1	0	0	0	1	0	0.0333333	0	0	0	0	0.0625	0.0344828	0	0.0434783	0.0232558	0	0	0	0.0454545	0
ANO2	1	0	0	0	0	1	1	0	1	1	0	0	0	0	1	0.0333333	0	0	0	0	0.0625	0.0344828	0	0.0434783	0.0232558	0	0	0	0	0.0263158
ANO4	1	0	0	0	0	0	0	0	1	0	0	1	0	0	0	0.0333333	0	0	0	0	0	0	0	0.0434783	0	0	0.05	0	0	0
ANO8	1	0	0	0	0	0	0	0	1	0	0	1	0	0	0	0.0333333	0	0	0	0	0	0	0	0.0434783	0	0	0.05	0	0	0
ANXA7	1	0	0	0	0	0	0	0	1	0	0	1	0	0	0	0.0333333	0	0	0	0	0	0	0	0.0434783	0	0	0.05	0	0	0
AOC2	1	0	0	0	0	0	0	0	1	0	0	0	0	0	0	0.0333333	0	0	0	0	0	0	0	0.0434783	0	0	0	0	0	0
AP000783.1	1	0	0	0	0	0	0	0	1	0	0	0	0	0	0	0.0333333	0	0	0	0	0	0	0	0.0434783	0	0	0	0	0	0
AP3D1	1	0	0	0	1	0	1	0	1	0	1	1	1	0	0	0.0333333	0	0	0	0.0769231	0	0.0344828	0	0.0434783	0	0.03125	0.05	0.0714286	0	0
AP3M2	1	0	0	0	0	0	0	0	1	0	0	1	0	0	0	0.0333333	0	0	0	0	0	0	0	0.0434783	0	0	0.05	0	0	0
APBA1	1	0	0	0	0	0	0	0	1	0	0	1	0	0	0	0.0333333	0	0	0	0	0	0	0	0.0434783	0	0	0.05	0	0	0
APBB2	1	0	0	0	0	0	0	0	1	0	0	0	0	0	0	0.0333333	0	0	0	0	0	0	0	0.0434783	0	0	0	0	0	0
APOC2	1	0	0	0	0	0	0	0	0	0	1	0	0	0	0	0.0333333	0	0	0	0	0	0	0	0	0	0.03125	0	0	0	0
APOC4	1	0	0	0	0	0	0	0	0	0	1	0	0	0	0	0.0333333	0	0	0	0	0	0	0	0	0	0.03125	0	0	0	0
APOC4-APOC2	1	0	0	0	0	0	0	0	0	0	1	0	0	0	0	0.0333333	0	0	0	0	0	0	0	0	0	0.03125	0	0	0	0
AR	1	0	0	0	0	1	1	0	0	1	1	1	0	1	0	0.0333333	0	0	0	0	0.0625	0.0344828	0	0	0.0232558	0.03125	0.05	0	0.0454545	0
ARAP3	1	0	0	0	0	0	0	0	0	0	1	1	0	0	0	0.0333333	0	0	0	0	0	0	0	0	0	0.03125	0.05	0	0	0
ARFGEF2	1	0	0	0	0	1	1	0	1	0	0	1	0	1	0	0.0333333	0	0	0	0	0.0625	0.0344828	0	0.0434783	0	0	0.05	0	0.0454545	0
ARHGAP10	1	0	0	0	0	0	0	0	0	0	1	1	0	0	0	0.0333333	0	0	0	0	0	0	0	0	0	0.03125	0.05	0	0	0
ARHGAP15	1	0	0	0	0	0	0	2	1	2	0	0	0	0	2	0.0333333	0	0	0	0	0	0	0.05	0.0434783	0.0465116	0	0	0	0	0.0526316
ARHGAP19-SLIT1	1	0	0	0	0	0	0	0	1	0	0	1	0	0	0	0.0333333	0	0	0	0	0	0	0	0.0434783	0	0	0.05	0	0	0
ARHGAP21	1	0	0	0	0	1	1	0	1	0	0	1	0	1	0	0.0333333	0	0	0	0	0.0625	0.0344828	0	0.0434783	0	0	0.05	0	0.0454545	0
ARHGAP26	1	0	0	0	0	1	1	0	1	0	1	1	0	1	0	0.0333333	0	0	0	0	0.0625	0.0344828	0	0.0434783	0	0.03125	0.05	0	0.0454545	0
ARHGAP27	1	0	0	0	0	0	0	0	1	0	0	1	0	0	0	0.0333333	0	0	0	0	0	0	0	0.0434783	0	0	0.05	0	0	0
ARHGAP31	1	0	0	0	0	0	0	0	1	0	0	1	0	0	0	0.0333333	0	0	0	0	0	0	0	0.0434783	0	0	0.05	0	0	0
ARHGAP39	1	0	0	0	0	0	0	0	1	0	0	1	0	0	0	0.0333333	0	0	0	0	0	0	0	0.0434783	0	0	0.05	0	0	0
ARHGEF1	1	0	0	0	0	0	0	0	0	0	1	0	0	0	0	0.0333333	0	0	0	0	0	0	0	0	0	0.03125	0	0	0	0
ARHGEF16	1	0	0	0	0	0	0	0	0	0	0	1	0	0	0	0.0333333	0	0	0	0	0	0	0	0	0	0	0.05	0	0	0
ARHGEF2	1	0	0	0	0	0	0	0	1	0	0	1	0	0	0	0.0333333	0	0	0	0	0	0	0	0.0434783	0	0	0.05	0	0	0
ARHGEF28	1	0	0	0	0	0	0	0	1	0	0	1	0	0	0	0.0333333	0	0	0	0	0	0	0	0.0434783	0	0	0.05	0	0	0
ARHGEF3	1	0	0	0	0	1	1	0	1	0	0	0	0	1	0	0.0333333	0	0	0	0	0.0625	0.0344828	0	0.0434783	0	0	0	0	0.0454545	0
ARHGEF39	1	0	0	0	0	0	0	0	1	0	0	1	0	0	0	0.0333333	0	0	0	0	0	0	0	0.0434783	0	0	0.05	0	0	0
ARHGEF9	1	0	0	0	0	0	0	0	1	0	0	0	0	0	0	0.0333333	0	0	0	0	0	0	0	0.0434783	0	0	0	0	0	0
ARID1B	1	0	0	0	0	0	0	1	0	1	0	0	0	0	1	0.0333333	0	0	0	0	0	0	0.025	0	0.0232558	0	0	0	0	0.0263158
ARID5B	1	0	0	0	1	1	2	1	2	1	0	1	1	2	0	0.0333333	0	0	0	0.0769231	0.0625	0.0689655	0.025	0.0869565	0.0232558	0	0.05	0.0714286	0.0909091	0
ARIH2	1	0	0	0	0	0	0	0	1	0	0	1	0	0	0	0.0333333	0	0	0	0	0	0	0	0.0434783	0	0	0.05	0	0	0
ARL5B	1	0	0	0	0	0	0	0	1	0	0	1	0	0	0	0.0333333	0	0	0	0	0	0	0	0.0434783	0	0	0.05	0	0	0
ARMC3	1	0	0	0	0	0	0	0	0	0	0	0	0	0	0	0.0333333	0	0	0	0	0	0	0	0	0	0	0	0	0	0
ARMC6	1	0	0	0	0	0	0	0	1	0	0	1	0	0	0	0.0333333	0	0	0	0	0	0	0	0.0434783	0	0	0.05	0	0	0
ARNT2	1	0	0	0	0	0	0	0	0	0	1	1	0	0	0	0.0333333	0	0	0	0	0	0	0	0	0	0.03125	0.05	0	0	0
ART3	1	0	0	0	0	0	0	0	1	0	0	1	0	0	0	0.0333333	0	0	0	0	0	0	0	0.0434783	0	0	0.05	0	0	0
ASAP2	1	0	0	0	0	0	0	0	1	0	0	1	0	0	0	0.0333333	0	0	0	0	0	0	0	0.0434783	0	0	0.05	0	0	0
ASAP3	1	0	0	0	0	0	0	0	1	0	0	0	0	0	0	0.0333333	0	0	0	0	0	0	0	0.0434783	0	0	0	0	0	0
ASB2	1	0	0	0	0	0	0	0	1	0	0	0	0	0	0	0.0333333	0	0	0	0	0	0	0	0.0434783	0	0	0	0	0	0
ASMTL	1	0	0	0	1	2	3	0	0	1	3	0	1	2	0	0.0333333	0	0	0	0.0769231	0.125	0.103448	0	0	0.0232558	0.09375	0	0.0714286	0.0909091	0
ASPM	1	0	0	0	0	0	0	0	1	0	0	1	0	0	0	0.0333333	0	0	0	0	0	0	0	0.0434783	0	0	0.05	0	0	0
ASPN	1	0	0	0	0	0	0	0	1	0	0	0	0	0	0	0.0333333	0	0	0	0	0	0	0	0.0434783	0	0	0	0	0	0
ASTN2	1	1	1	0	0	0	0	2	0	1	1	0	0	2	1	0.0333333	0.2	0.25	0	0	0	0	0.05	0	0.0232558	0.03125	0	0	0.0909091	0.0263158
ATAD1	1	0	0	0	0	0	0	0	1	0	0	0	0	0	0	0.0333333	0	0	0	0	0	0	0	0.0434783	0	0	0	0	0	0
ATAD3B	1	0	0	0	0	0	0	0	0	0	1	0	0	0	0	0.0333333	0	0	0	0	0	0	0	0	0	0.03125	0	0	0	0
ATAD5	1	0	0	0	0	0	0	0	1	0	0	0	0	0	0	0.0333333	0	0	0	0	0	0	0	0.0434783	0	0	0	0	0	0
ATL2	1	0	0	0	0	0	0	0	0	0	0	1	0	0	0	0.0333333	0	0	0	0	0	0	0	0	0	0	0.05	0	0	0
ATMIN	1	0	0	0	0	0	0	0	0	0	0	0	0	0	0	0.0333333	0	0	0	0	0	0	0	0	0	0	0	0	0	0
ATP13A4	1	0	0	0	0	0	0	0	1	0	0	0	0	0	0	0.0333333	0	0	0	0	0	0	0	0.0434783	0	0	0	0	0	0
ATP1B3	1	0	0	0	0	0	0	0	1	0	0	0	0	0	0	0.0333333	0	0	0	0	0	0	0	0.0434783	0	0	0	0	0	0
ATP2B1	1	0	1	0	0	0	0	0	1	0	1	1	0	1	0	0.0333333	0	0.25	0	0	0	0	0	0.0434783	0	0.03125	0.05	0	0.0454545	0
ATP5D	1	0	0	0	0	0	0	0	1	0	0	1	0	0	0	0.0333333	0	0	0	0	0	0	0	0.0434783	0	0	0.05	0	0	0
ATP6V1G2-DDX39B	1	0	0	0	0	0	0	0	0	0	1	1	0	0	0	0.0333333	0	0	0	0	0	0	0	0	0	0.03125	0.05	0	0	0
ATXN2	1	0	0	0	0	0	0	0	1	0	0	1	0	0	0	0.0333333	0	0	0	0	0	0	0	0.0434783	0	0	0.05	0	0	0
AUH	1	0	0	0	0	0	0	0	1	0	0	1	0	0	0	0.0333333	0	0	0	0	0	0	0	0.0434783	0	0	0.05	0	0	0
AZIN1	1	0	0	0	0	0	0	0	1	0	0	1	0	0	0	0.0333333	0	0	0	0	0	0	0	0.0434783	0	0	0.05	0	0	0
B3GNT4	1	0	0	0	0	0	0	0	1	0	0	1	0	0	0	0.0333333	0	0	0	0	0	0	0	0.0434783	0	0	0.05	0	0	0
B4GALT6	1	0	0	0	0	0	0	0	1	0	0	0	0	0	0	0.0333333	0	0	0	0	0	0	0	0.0434783	0	0	0	0	0	0
BAI3	1	0	0	0	0	2	2	1	1	2	0	1	0	2	1	0.0333333	0	0	0	0	0.125	0.0689655	0.025	0.0434783	0.0465116	0	0.05	0	0.0909091	0.0263158
BANP	1	0	0	0	0	0	0	0	1	0	0	1	0	0	0	0.0333333	0	0	0	0	0	0	0	0.0434783	0	0	0.05	0	0	0
BARHL1	1	0	0	0	0	0	0	0	0	0	1	1	0	0	0	0.0333333	0	0	0	0	0	0	0	0	0	0.03125	0.05	0	0	0
BASP1	1	0	0	0	0	0	0	0	0	0	1	1	0	0	0	0.0333333	0	0	0	0	0	0	0	0	0	0.03125	0.05	0	0	0
BCAS3	1	0	0	0	1	2	3	0	1	1	0	1	1	2	0	0.0333333	0	0	0	0.0769231	0.125	0.103448	0	0.0434783	0.0232558	0	0.05	0.0714286	0.0909091	0
BCAS4	1	0	0	0	0	0	0	0	0	0	1	0	0	0	0	0.0333333	0	0	0	0	0	0	0	0	0	0.03125	0	0	0	0
BCAT1	1	0	0	0	0	0	0	0	1	0	0	0	0	0	0	0.0333333	0	0	0	0	0	0	0	0.0434783	0	0	0	0	0	0
BCKDHA	1	0	0	0	0	0	0	0	0	0	1	0	0	0	0	0.0333333	0	0	0	0	0	0	0	0	0	0.03125	0	0	0	0
BCL2L11	1	0	0	0	1	2	3	0	1	0	1	1	1	2	0	0.0333333	0	0	0	0.0769231	0.125	0.103448	0	0.0434783	0	0.03125	0.05	0.0714286	0.0909091	0
BDP1	1	0	0	0	0	0	0	0	1	0	0	0	0	0	0	0.0333333	0	0	0	0	0	0	0	0.0434783	0	0	0	0	0	0
BICD1	1	0	0	0	0	0	0	0	0	0	1	1	0	0	0	0.0333333	0	0	0	0	0	0	0	0	0	0.03125	0.05	0	0	0
BICD2	1	0	0	0	0	0	0	0	1	0	0	1	0	0	0	0.0333333	0	0	0	0	0	0	0	0.0434783	0	0	0.05	0	0	0
BLK	1	0	0	0	0	0	0	0	1	0	0	1	0	0	0	0.0333333	0	0	0	0	0	0	0	0.0434783	0	0	0.05	0	0	0
BLNK	1	0	0	0	0	0	0	0	1	0	0	0	0	0	0	0.0333333	0	0	0	0	0	0	0	0.0434783	0	0	0	0	0	0
BMPR1A	1	0	0	0	0	1	1	0	0	0	1	0	0	1	0	0.0333333	0	0	0	0	0.0625	0.0344828	0	0	0	0.03125	0	0	0.0454545	0
BNIP1	1	0	0	0	0	0	0	0	1	0	0	1	0	0	0	0.0333333	0	0	0	0	0	0	0	0.0434783	0	0	0.05	0	0	0
BRCA1	1	0	0	0	1	0	1	0	1	0	1	0	1	0	0	0.0333333	0	0	0	0.0769231	0	0.0344828	0	0.0434783	0	0.03125	0	0.0714286	0	0
BRD2	1	0	0	0	0	1	1	1	1	1	0	1	0	1	1	0.0333333	0	0	0	0	0.0625	0.0344828	0.025	0.0434783	0.0232558	0	0.05	0	0.0454545	0.0263158
BRI3BP	1	0	0	0	0	0	0	0	1	0	0	1	0	0	0	0.0333333	0	0	0	0	0	0	0	0.0434783	0	0	0.05	0	0	0
BRPF1	1	0	0	0	0	0	0	0	1	0	0	0	0	0	0	0.0333333	0	0	0	0	0	0	0	0.0434783	0	0	0	0	0	0
BRWD1	1	0	0	0	0	0	0	0	1	0	0	0	0	0	0	0.0333333	0	0	0	0	0	0	0	0.0434783	0	0	0	0	0	0
BTBD2	1	0	0	0	0	0	0	0	1	0	0	1	0	0	0	0.0333333	0	0	0	0	0	0	0	0.0434783	0	0	0.05	0	0	0
BTN3A3	1	0	0	0	0	0	0	0	1	0	0	0	0	0	0	0.0333333	0	0	0	0	0	0	0	0.0434783	0	0	0	0	0	0
C10orf40	1	0	0	0	0	0	0	0	1	0	0	1	0	0	0	0.0333333	0	0	0	0	0	0	0	0.0434783	0	0	0.05	0	0	0
C10orf76	1	0	0	0	0	0	0	0	1	0	0	1	0	0	0	0.0333333	0	0	0	0	0	0	0	0.0434783	0	0	0.05	0	0	0
C11orf42	1	0	0	0	0	0	0	0	1	0	0	1	0	0	0	0.0333333	0	0	0	0	0	0	0	0.0434783	0	0	0.05	0	0	0
C11orf44	1	0	0	0	0	0	0	0	1	0	0	0	0	0	0	0.0333333	0	0	0	0	0	0	0	0.0434783	0	0	0	0	0	0
C11orf65	1	0	0	0	0	0	0	1	1	1	0	1	0	1	0	0.0333333	0	0	0	0	0	0	0.025	0.0434783	0.0232558	0	0.05	0	0.0454545	0
C11orf73	1	0	0	0	0	0	0	0	0	0	1	1	0	0	0	0.0333333	0	0	0	0	0	0	0	0	0	0.03125	0.05	0	0	0
C11orf88	1	0	0	0	0	0	0	1	1	1	0	0	0	1	0	0.0333333	0	0	0	0	0	0	0.025	0.0434783	0.0232558	0	0	0	0.0454545	0
C12orf50	1	0	0	0	0	0	0	0	1	0	0	0	0	0	0	0.0333333	0	0	0	0	0	0	0	0.0434783	0	0	0	0	0	0
C14orf23	1	0	0	0	0	0	0	0	1	0	0	1	0	0	0	0.0333333	0	0	0	0	0	0	0	0.0434783	0	0	0.05	0	0	0
C14orf37	1	0	0	0	0	0	0	0	1	0	0	1	0	0	0	0.0333333	0	0	0	0	0	0	0	0.0434783	0	0	0.05	0	0	0
C16orf11	1	0	0	0	0	0	0	0	1	0	0	1	0	0	0	0.0333333	0	0	0	0	0	0	0	0.0434783	0	0	0.05	0	0	0
C16orf46	1	0	0	0	0	1	1	0	0	0	0	0	0	1	0	0.0333333	0	0	0	0	0.0625	0.0344828	0	0	0	0	0	0	0.0454545	0
C16orf95	1	0	0	0	0	0	0	0	0	0	0	1	0	0	0	0.0333333	0	0	0	0	0	0	0	0	0	0	0.05	0	0	0
C17orf78	1	0	0	0	0	0	0	0	1	0	0	0	0	0	0	0.0333333	0	0	0	0	0	0	0	0.0434783	0	0	0	0	0	0
C17orf98	1	0	0	0	0	0	0	0	1	0	0	0	0	0	0	0.0333333	0	0	0	0	0	0	0	0.0434783	0	0	0	0	0	0
C19orf24	1	0	0	0	0	0	0	0	1	0	0	1	0	0	0	0.0333333	0	0	0	0	0	0	0	0.0434783	0	0	0.05	0	0	0
C19orf66	1	0	0	0	0	0	0	0	1	0	0	0	0	0	0	0.0333333	0	0	0	0	0	0	0	0.0434783	0	0	0	0	0	0
C1GALT1	1	0	0	0	0	0	0	0	1	0	0	0	0	0	0	0.0333333	0	0	0	0	0	0	0	0.0434783	0	0	0	0	0	0
C1orf167	1	0	0	0	0	0	0	0	1	0	0	1	0	0	0	0.0333333	0	0	0	0	0	0	0	0.0434783	0	0	0.05	0	0	0
C20orf112	1	0	0	0	0	1	1	0	1	0	0	0	0	1	0	0.0333333	0	0	0	0	0.0625	0.0344828	0	0.0434783	0	0	0	0	0.0454545	0
C2orf27A	1	0	0	0	0	0	0	0	0	0	1	1	0	0	0	0.0333333	0	0	0	0	0	0	0	0	0	0.03125	0.05	0	0	0
C2orf42	1	0	0	0	0	0	0	0	1	0	0	0	0	0	0	0.0333333	0	0	0	0	0	0	0	0.0434783	0	0	0	0	0	0
C2orf43	1	0	0	0	0	0	0	0	0	0	1	1	0	0	0	0.0333333	0	0	0	0	0	0	0	0	0	0.03125	0.05	0	0	0
C2orf76	1	0	0	0	0	0	0	0	1	0	0	1	0	0	0	0.0333333	0	0	0	0	0	0	0	0.0434783	0	0	0.05	0	0	0
C3orf20	1	0	0	0	0	0	0	0	0	0	0	0	0	0	0	0.0333333	0	0	0	0	0	0	0	0	0	0	0	0	0	0
C4A	1	0	0	0	0	0	0	0	1	0	0	0	0	0	0	0.0333333	0	0	0	0	0	0	0	0.0434783	0	0	0	0	0	0
C4B	1	0	0	0	0	0	0	0	1	0	0	0	0	0	0	0.0333333	0	0	0	0	0	0	0	0.0434783	0	0	0	0	0	0
C4orf19	1	0	0	0	0	0	0	1	1	1	0	0	0	0	1	0.0333333	0	0	0	0	0	0	0.025	0.0434783	0.0232558	0	0	0	0	0.0263158
C4orf22	1	0	0	0	0	1	1	0	1	1	0	1	0	1	0	0.0333333	0	0	0	0	0.0625	0.0344828	0	0.0434783	0.0232558	0	0.05	0	0.0454545	0
C5orf64	1	0	0	0	0	0	0	0	1	0	0	1	0	0	0	0.0333333	0	0	0	0	0	0	0	0.0434783	0	0	0.05	0	0	0
C6orf132	1	0	0	0	0	0	0	0	0	0	0	0	0	0	0	0.0333333	0	0	0	0	0	0	0	0	0	0	0	0	0	0
C6orf136	1	0	0	0	0	0	0	0	1	0	0	0	0	0	0	0.0333333	0	0	0	0	0	0	0	0.0434783	0	0	0	0	0	0
C6orf25	1	0	0	0	0	0	0	0	1	0	0	1	0	0	0	0.0333333	0	0	0	0	0	0	0	0.0434783	0	0	0.05	0	0	0
C7orf50	1	0	0	0	0	0	0	0	1	0	0	0	0	0	0	0.0333333	0	0	0	0	0	0	0	0.0434783	0	0	0	0	0	0
C7orf72	1	0	0	0	0	0	0	0	0	0	1	0	0	0	0	0.0333333	0	0	0	0	0	0	0	0	0	0.03125	0	0	0	0
C8orf34	1	0	0	0	0	0	0	0	1	0	0	1	0	0	0	0.0333333	0	0	0	0	0	0	0	0.0434783	0	0	0.05	0	0	0
C9orf3	1	0	0	0	1	0	1	1	0	0	3	0	1	0	1	0.0333333	0	0	0	0.0769231	0	0.0344828	0.025	0	0	0.09375	0	0.0714286	0	0.0263158
CAB39	1	0	0	0	0	1	1	0	1	0	0	1	0	1	0	0.0333333	0	0	0	0	0.0625	0.0344828	0	0.0434783	0	0	0.05	0	0.0454545	0
CACNA1D	1	0	0	0	0	0	0	0	1	0	0	0	0	0	0	0.0333333	0	0	0	0	0	0	0	0.0434783	0	0	0	0	0	0
CACNA2D3	1	0	0	0	1	2	3	0	1	0	0	1	1	2	0	0.0333333	0	0	0	0.0769231	0.125	0.103448	0	0.0434783	0	0	0.05	0.0714286	0.0909091	0
CACNB4	1	0	0	0	0	2	2	0	0	1	0	0	0	2	0	0.0333333	0	0	0	0	0.125	0.0689655	0	0	0.0232558	0	0	0	0.0909091	0
CACUL1	1	0	0	0	0	0	0	1	1	1	0	0	0	1	0	0.0333333	0	0	0	0	0	0	0.025	0.0434783	0.0232558	0	0	0	0.0454545	0
CADM2	1	1	1	0	0	2	2	1	1	1	0	1	0	3	1	0.0333333	0.2	0.25	0	0	0.125	0.0689655	0.025	0.0434783	0.0232558	0	0.05	0	0.136364	0.0263158
CALCB	1	0	0	0	0	0	0	0	1	0	0	1	0	0	0	0.0333333	0	0	0	0	0	0	0	0.0434783	0	0	0.05	0	0	0
CALM1	1	0	0	0	0	0	0	0	1	0	0	1	0	0	0	0.0333333	0	0	0	0	0	0	0	0.0434783	0	0	0.05	0	0	0
CALR3	1	0	0	0	0	0	0	0	1	0	0	0	0	0	0	0.0333333	0	0	0	0	0	0	0	0.0434783	0	0	0	0	0	0
CAMK1D	1	0	0	0	0	0	0	0	1	0	0	1	0	0	0	0.0333333	0	0	0	0	0	0	0	0.0434783	0	0	0.05	0	0	0
CAMK2N1	1	0	0	0	0	0	0	0	1	0	0	0	0	0	0	0.0333333	0	0	0	0	0	0	0	0.0434783	0	0	0	0	0	0
CAMKMT	1	0	0	0	0	0	0	0	0	0	0	1	0	0	0	0.0333333	0	0	0	0	0	0	0	0	0	0	0.05	0	0	0
CAPN12	1	0	0	0	0	0	0	0	1	0	0	1	0	0	0	0.0333333	0	0	0	0	0	0	0	0.0434783	0	0	0.05	0	0	0
CAPNS1	1	0	0	0	0	0	0	0	1	0	0	0	0	0	0	0.0333333	0	0	0	0	0	0	0	0.0434783	0	0	0	0	0	0
CAPRIN1	1	0	0	0	0	0	0	0	1	0	0	1	0	0	0	0.0333333	0	0	0	0	0	0	0	0.0434783	0	0	0.05	0	0	0
CAPS2	1	0	0	0	0	0	0	0	0	0	1	1	0	0	0	0.0333333	0	0	0	0	0	0	0	0	0	0.03125	0.05	0	0	0
CARD11	1	0	0	0	0	1	1	0	0	0	1	0	0	1	0	0.0333333	0	0	0	0	0.0625	0.0344828	0	0	0	0.03125	0	0	0.0454545	0
CARKD	1	0	0	0	0	0	0	0	0	0	1	1	0	0	0	0.0333333	0	0	0	0	0	0	0	0	0	0.03125	0.05	0	0	0
CASK	1	0	0	0	0	1	1	0	1	0	0	1	0	1	0	0.0333333	0	0	0	0	0.0625	0.0344828	0	0.0434783	0	0	0.05	0	0.0454545	0
CASP4	1	0	0	0	0	0	0	0	0	0	1	1	0	0	0	0.0333333	0	0	0	0	0	0	0	0	0	0.03125	0.05	0	0	0
CASZ1	1	0	0	0	0	0	0	0	1	0	0	0	0	0	0	0.0333333	0	0	0	0	0	0	0	0.0434783	0	0	0	0	0	0
CAV3	1	0	0	0	1	1	2	0	1	1	1	0	1	1	0	0.0333333	0	0	0	0.0769231	0.0625	0.0689655	0	0.0434783	0.0232558	0.03125	0	0.0714286	0.0454545	0
CBFA2T2	1	0	0	0	0	0	0	0	1	0	0	0	0	0	0	0.0333333	0	0	0	0	0	0	0	0.0434783	0	0	0	0	0	0
CBFA2T3	1	0	0	0	0	1	1	0	1	1	0	0	0	1	0	0.0333333	0	0	0	0	0.0625	0.0344828	0	0.0434783	0.0232558	0	0	0	0.0454545	0
CBFB	1	0	0	0	0	0	0	1	0	1	0	0	0	0	1	0.0333333	0	0	0	0	0	0	0.025	0	0.0232558	0	0	0	0	0.0263158
CBL	1	0	0	0	0	0	0	0	1	0	0	1	0	0	0	0.0333333	0	0	0	0	0	0	0	0.0434783	0	0	0.05	0	0	0
CCAR1	1	0	0	0	0	0	0	0	1	0	0	1	0	0	0	0.0333333	0	0	0	0	0	0	0	0.0434783	0	0	0.05	0	0	0
CCDC108	1	0	0	0	0	1	1	0	1	0	0	0	0	1	0	0.0333333	0	0	0	0	0.0625	0.0344828	0	0.0434783	0	0	0	0	0.0454545	0
CCDC112	1	0	0	0	0	0	0	1	1	1	0	0	0	0	1	0.0333333	0	0	0	0	0	0	0.025	0.0434783	0.0232558	0	0	0	0	0.0263158
CCDC146	1	0	0	0	0	1	1	0	0	0	0	1	0	1	0	0.0333333	0	0	0	0	0.0625	0.0344828	0	0	0	0	0.05	0	0.0454545	0
CCDC158	1	0	0	0	0	0	0	0	1	0	0	1	0	0	0	0.0333333	0	0	0	0	0	0	0	0.0434783	0	0	0.05	0	0	0
CCDC172	1	0	0	0	0	0	0	0	0	0	1	0	0	0	0	0.0333333	0	0	0	0	0	0	0	0	0	0.03125	0	0	0	0
CCDC59	1	0	0	0	0	0	0	0	0	0	0	1	0	0	0	0.0333333	0	0	0	0	0	0	0	0	0	0	0.05	0	0	0
CCDC63	1	0	0	0	0	0	0	1	1	1	0	0	0	0	1	0.0333333	0	0	0	0	0	0	0.025	0.0434783	0.0232558	0	0	0	0	0.0263158
CCDC73	1	0	0	0	0	0	0	0	0	0	1	0	0	0	0	0.0333333	0	0	0	0	0	0	0	0	0	0.03125	0	0	0	0
CCDC81	1	0	0	0	0	0	0	0	0	0	1	1	0	0	0	0.0333333	0	0	0	0	0	0	0	0	0	0.03125	0.05	0	0	0
CCDC84	1	0	0	0	0	0	0	0	1	0	0	1	0	0	0	0.0333333	0	0	0	0	0	0	0	0.0434783	0	0	0.05	0	0	0
CCDC85C	1	0	0	0	0	1	1	0	0	0	1	0	0	1	0	0.0333333	0	0	0	0	0.0625	0.0344828	0	0	0	0.03125	0	0	0.0454545	0
CCDC88C	1	0	0	0	0	1	1	0	0	1	1	0	0	1	0	0.0333333	0	0	0	0	0.0625	0.0344828	0	0	0.0232558	0.03125	0	0	0.0454545	0
CCM2L	1	0	0	0	0	0	0	0	1	0	0	0	0	0	0	0.0333333	0	0	0	0	0	0	0	0.0434783	0	0	0	0	0	0
CCSER1	1	0	0	1	2	2	4	1	1	1	2	2	2	2	1	0.0333333	0	0	0.5	0.153846	0.125	0.137931	0.025	0.0434783	0.0232558	0.0625	0.1	0.142857	0.0909091	0.0263158
CD101	1	0	0	1	0	1	1	0	0	0	1	1	0	1	0	0.0333333	0	0	0.5	0	0.0625	0.0344828	0	0	0	0.03125	0.05	0	0.0454545	0
CD151	1	0	0	0	0	0	0	0	1	0	0	1	0	0	0	0.0333333	0	0	0	0	0	0	0	0.0434783	0	0	0.05	0	0	0
CD274	1	0	0	0	2	0	2	0	1	0	0	1	2	0	0	0.0333333	0	0	0	0.153846	0	0.0689655	0	0.0434783	0	0	0.05	0.142857	0	0
CD44	1	0	0	0	0	0	0	0	1	0	0	0	0	0	0	0.0333333	0	0	0	0	0	0	0	0.0434783	0	0	0	0	0	0
CD48	1	0	0	0	0	0	0	0	1	0	0	1	0	0	0	0.0333333	0	0	0	0	0	0	0	0.0434783	0	0	0.05	0	0	0
CD72	1	0	0	0	0	0	0	0	1	0	0	1	0	0	0	0.0333333	0	0	0	0	0	0	0	0.0434783	0	0	0.05	0	0	0
CD79A	1	0	0	0	0	0	0	0	1	0	0	1	0	0	0	0.0333333	0	0	0	0	0	0	0	0.0434783	0	0	0.05	0	0	0
CD80	1	0	0	0	0	0	0	0	1	0	0	1	0	0	0	0.0333333	0	0	0	0	0	0	0	0.0434783	0	0	0.05	0	0	0
CD86	1	0	0	0	0	1	1	0	1	0	1	1	0	1	0	0.0333333	0	0	0	0	0.0625	0.0344828	0	0.0434783	0	0.03125	0.05	0	0.0454545	0
CDC73	1	0	0	0	0	0	0	0	0	0	0	1	0	0	0	0.0333333	0	0	0	0	0	0	0	0	0	0	0.05	0	0	0
CDCA7	1	0	0	0	0	0	0	0	1	0	0	1	0	0	0	0.0333333	0	0	0	0	0	0	0	0.0434783	0	0	0.05	0	0	0
CDCP1	1	0	0	0	0	0	0	0	1	0	0	1	0	0	0	0.0333333	0	0	0	0	0	0	0	0.0434783	0	0	0.05	0	0	0
CDH4	1	0	0	0	0	0	0	1	1	0	1	1	0	0	1	0.0333333	0	0	0	0	0	0	0.025	0.0434783	0	0.03125	0.05	0	0	0.0263158
CDK13	1	0	0	0	0	0	0	0	0	0	0	0	0	0	0	0.0333333	0	0	0	0	0	0	0	0	0	0	0	0	0	0
CDKN1B	1	0	0	0	0	0	0	0	1	0	0	0	0	0	0	0.0333333	0	0	0	0	0	0	0	0.0434783	0	0	0	0	0	0
CDYL	1	0	0	0	0	1	1	1	1	0	1	1	0	1	1	0.0333333	0	0	0	0	0.0625	0.0344828	0.025	0.0434783	0	0.03125	0.05	0	0.0454545	0.0263158
CEBPG	1	0	0	0	0	0	0	0	1	0	0	0	0	0	0	0.0333333	0	0	0	0	0	0	0	0.0434783	0	0	0	0	0	0
CENPE	1	0	0	0	0	0	0	0	1	0	0	1	0	0	0	0.0333333	0	0	0	0	0	0	0	0.0434783	0	0	0.05	0	0	0
CENPN	1	0	0	0	0	0	0	0	1	0	0	1	0	0	0	0.0333333	0	0	0	0	0	0	0	0.0434783	0	0	0.05	0	0	0
CENPP	1	0	0	0	0	1	1	0	1	0	0	0	0	1	0	0.0333333	0	0	0	0	0.0625	0.0344828	0	0.0434783	0	0	0	0	0.0454545	0
CFHR2	1	0	0	0	0	0	0	0	1	0	0	0	0	0	0	0.0333333	0	0	0	0	0	0	0	0.0434783	0	0	0	0	0	0
CFHR4	1	0	0	0	0	0	0	0	1	0	0	0	0	0	0	0.0333333	0	0	0	0	0	0	0	0.0434783	0	0	0	0	0	0
CFHR5	1	0	0	0	0	0	0	0	0	0	1	0	0	0	0	0.0333333	0	0	0	0	0	0	0	0	0	0.03125	0	0	0	0
CGGBP1	1	0	0	0	0	2	2	0	1	1	1	1	0	2	0	0.0333333	0	0	0	0	0.125	0.0689655	0	0.0434783	0.0232558	0.03125	0.05	0	0.0909091	0
CHD2	1	0	0	0	0	0	0	0	1	0	0	1	0	0	0	0.0333333	0	0	0	0	0	0	0	0.0434783	0	0	0.05	0	0	0
CHD7	1	0	0	0	0	0	0	0	0	0	1	1	0	0	0	0.0333333	0	0	0	0	0	0	0	0	0	0.03125	0.05	0	0	0
CHDH	1	0	0	0	0	0	0	1	1	1	0	0	0	0	1	0.0333333	0	0	0	0	0	0	0.025	0.0434783	0.0232558	0	0	0	0	0.0263158
CHM	1	0	0	0	0	1	1	0	1	1	0	0	0	1	0	0.0333333	0	0	0	0	0.0625	0.0344828	0	0.0434783	0.0232558	0	0	0	0.0454545	0
CHSY3	1	0	0	0	1	0	1	1	0	2	1	1	1	1	1	0.0333333	0	0	0	0.0769231	0	0.0344828	0.025	0	0.0465116	0.03125	0.05	0.0714286	0.0454545	0.0263158
CIB3	1	0	0	0	0	0	0	0	0	0	1	1	0	0	0	0.0333333	0	0	0	0	0	0	0	0	0	0.03125	0.05	0	0	0
CIC	1	0	0	0	0	0	0	0	0	0	1	0	0	0	0	0.0333333	0	0	0	0	0	0	0	0	0	0.03125	0	0	0	0
CLASP1	1	0	0	0	0	1	1	0	0	0	0	0	0	1	0	0.0333333	0	0	0	0	0.0625	0.0344828	0	0	0	0	0	0	0.0454545	0
CLCN6	1	0	0	0	0	0	0	0	0	0	1	0	0	0	0	0.0333333	0	0	0	0	0	0	0	0	0	0.03125	0	0	0	0
CLDN10	1	0	0	0	0	1	1	0	1	0	0	1	0	1	0	0.0333333	0	0	0	0	0.0625	0.0344828	0	0.0434783	0	0	0.05	0	0.0454545	0
CLEC17A	1	0	0	0	0	0	0	0	0	0	1	0	0	0	0	0.0333333	0	0	0	0	0	0	0	0	0	0.03125	0	0	0	0
CLIP1	1	0	0	0	1	0	1	0	2	0	0	0	1	0	0	0.0333333	0	0	0	0.0769231	0	0.0344828	0	0.0869565	0	0	0	0.0714286	0	0
CLK4	1	0	0	0	0	0	0	0	1	0	0	1	0	0	0	0.0333333	0	0	0	0	0	0	0	0.0434783	0	0	0.05	0	0	0
CLNK	1	0	0	0	0	0	0	0	1	0	0	0	0	0	0	0.0333333	0	0	0	0	0	0	0	0.0434783	0	0	0	0	0	0
CLPTM1	1	1	1	0	0	0	0	0	1	0	0	1	0	1	0	0.0333333	0.2	0.25	0	0	0	0	0	0.0434783	0	0	0.05	0	0.0454545	0
CLPX	1	0	0	0	0	0	0	0	1	0	0	0	0	0	0	0.0333333	0	0	0	0	0	0	0	0.0434783	0	0	0	0	0	0
CLSTN2	1	0	0	0	0	0	0	1	0	0	1	1	0	0	1	0.0333333	0	0	0	0	0	0	0.025	0	0	0.03125	0.05	0	0	0.0263158
CMTM8	1	0	0	0	0	0	0	0	1	0	0	1	0	0	0	0.0333333	0	0	0	0	0	0	0	0.0434783	0	0	0.05	0	0	0
CMYA5	1	0	0	0	0	0	0	0	1	0	0	0	0	0	0	0.0333333	0	0	0	0	0	0	0	0.0434783	0	0	0	0	0	0
CNBD2	1	0	0	0	0	0	0	0	0	0	1	1	0	0	0	0.0333333	0	0	0	0	0	0	0	0	0	0.03125	0.05	0	0	0
CNGB1	1	0	0	0	0	0	0	0	1	0	0	0	0	0	0	0.0333333	0	0	0	0	0	0	0	0.0434783	0	0	0	0	0	0
CNOT1	1	0	0	0	0	1	1	0	0	1	1	0	0	1	0	0.0333333	0	0	0	0	0.0625	0.0344828	0	0	0.0232558	0.03125	0	0	0.0454545	0
CNOT7	1	0	0	0	0	0	0	0	1	0	0	0	0	0	0	0.0333333	0	0	0	0	0	0	0	0.0434783	0	0	0	0	0	0
CNTROB	1	0	0	0	0	0	0	0	1	0	0	0	0	0	0	0.0333333	0	0	0	0	0	0	0	0.0434783	0	0	0	0	0	0
COG6	1	0	0	0	0	0	0	0	0	0	1	0	0	0	0	0.0333333	0	0	0	0	0	0	0	0	0	0.03125	0	0	0	0
COL11A2	1	0	0	0	0	1	1	0	0	0	1	0	0	1	0	0.0333333	0	0	0	0	0.0625	0.0344828	0	0	0	0.03125	0	0	0.0454545	0
COL16A1	1	0	0	0	0	0	0	0	1	0	0	0	0	0	0	0.0333333	0	0	0	0	0	0	0	0.0434783	0	0	0	0	0	0
COL19A1	1	0	0	0	0	1	1	0	1	1	0	1	0	1	0	0.0333333	0	0	0	0	0.0625	0.0344828	0	0.0434783	0.0232558	0	0.05	0	0.0454545	0
COL23A1	1	0	0	0	0	0	0	0	1	0	0	1	0	0	0	0.0333333	0	0	0	0	0	0	0	0.0434783	0	0	0.05	0	0	0
COL24A1	1	0	0	0	0	0	0	0	1	0	0	1	0	0	0	0.0333333	0	0	0	0	0	0	0	0.0434783	0	0	0.05	0	0	0
COL25A1	1	0	0	0	0	1	1	2	1	1	1	0	0	1	2	0.0333333	0	0	0	0	0.0625	0.0344828	0.05	0.0434783	0.0232558	0.03125	0	0	0.0454545	0.0526316
COL28A1	1	0	0	0	0	1	1	0	1	0	0	1	0	1	0	0.0333333	0	0	0	0	0.0625	0.0344828	0	0.0434783	0	0	0.05	0	0.0454545	0
COL2A1	1	0	0	0	0	0	0	0	1	0	0	0	0	0	0	0.0333333	0	0	0	0	0	0	0	0.0434783	0	0	0	0	0	0
COL4A3BP	1	0	0	0	0	1	1	0	1	0	0	0	0	1	0	0.0333333	0	0	0	0	0.0625	0.0344828	0	0.0434783	0	0	0	0	0.0454545	0
COL4A4	1	0	0	0	0	0	0	0	0	0	1	1	0	0	0	0.0333333	0	0	0	0	0	0	0	0	0	0.03125	0.05	0	0	0
COL5A2	1	0	0	0	1	1	2	0	2	1	0	0	1	0	1	0.0333333	0	0	0	0.0769231	0.0625	0.0689655	0	0.0869565	0.0232558	0	0	0.0714286	0	0.0263158
COL8A2	1	0	0	0	0	0	0	0	1	0	0	1	0	0	0	0.0333333	0	0	0	0	0	0	0	0.0434783	0	0	0.05	0	0	0
COPB1	1	0	0	0	0	0	0	0	0	0	1	0	0	0	0	0.0333333	0	0	0	0	0	0	0	0	0	0.03125	0	0	0	0
CORO1C	1	0	0	0	0	0	0	0	1	0	0	1	0	0	0	0.0333333	0	0	0	0	0	0	0	0.0434783	0	0	0.05	0	0	0
COTL1	1	0	0	0	0	0	0	0	0	0	1	0	0	0	0	0.0333333	0	0	0	0	0	0	0	0	0	0.03125	0	0	0	0
CPA6	1	0	0	0	0	0	0	0	1	0	0	0	0	0	0	0.0333333	0	0	0	0	0	0	0	0.0434783	0	0	0	0	0	0
CPNE8	1	0	0	0	1	0	1	0	1	0	0	0	1	0	0	0.0333333	0	0	0	0.0769231	0	0.0344828	0	0.0434783	0	0	0	0.0714286	0	0
CPT2	1	0	0	0	0	0	0	0	1	0	0	1	0	0	0	0.0333333	0	0	0	0	0	0	0	0.0434783	0	0	0.05	0	0	0
CRADD	1	0	0	0	0	0	0	0	1	0	0	1	0	0	0	0.0333333	0	0	0	0	0	0	0	0.0434783	0	0	0.05	0	0	0
CREB1	1	0	0	0	0	0	0	0	0	0	1	0	0	0	0	0.0333333	0	0	0	0	0	0	0	0	0	0.03125	0	0	0	0
CREB3L2	1	0	1	0	0	0	0	0	1	0	1	0	0	1	0	0.0333333	0	0.25	0	0	0	0	0	0.0434783	0	0.03125	0	0	0.0454545	0
CREBBP	1	0	0	0	0	0	0	3	0	3	1	1	0	0	3	0.0333333	0	0	0	0	0	0	0.075	0	0.0697674	0.03125	0.05	0	0	0.0789474
CRTAC1	1	0	0	0	0	0	0	0	1	0	0	1	0	0	0	0.0333333	0	0	0	0	0	0	0	0.0434783	0	0	0.05	0	0	0
CRTC1	1	0	0	0	0	0	0	0	1	0	0	0	0	0	0	0.0333333	0	0	0	0	0	0	0	0.0434783	0	0	0	0	0	0
CRTC3	1	0	0	0	0	0	0	0	1	0	0	1	0	0	0	0.0333333	0	0	0	0	0	0	0	0.0434783	0	0	0.05	0	0	0
CRYAA	1	0	0	0	0	0	0	0	1	0	0	0	0	0	0	0.0333333	0	0	0	0	0	0	0	0.0434783	0	0	0	0	0	0
CRYAB	1	0	0	0	0	0	0	0	1	0	0	0	0	0	0	0.0333333	0	0	0	0	0	0	0	0.0434783	0	0	0	0	0	0
CRYGB	1	0	0	0	0	0	0	0	0	0	1	0	0	0	0	0.0333333	0	0	0	0	0	0	0	0	0	0.03125	0	0	0	0
CSPG4	1	0	0	0	0	0	0	0	1	0	0	0	0	0	0	0.0333333	0	0	0	0	0	0	0	0.0434783	0	0	0	0	0	0
CSTF3	1	0	0	0	0	0	0	0	1	0	0	0	0	0	0	0.0333333	0	0	0	0	0	0	0	0.0434783	0	0	0	0	0	0
CT45A4	1	0	0	0	0	0	0	0	1	0	0	1	0	0	0	0.0333333	0	0	0	0	0	0	0	0.0434783	0	0	0.05	0	0	0
CT45A5	1	0	0	0	0	0	0	0	1	0	0	1	0	0	0	0.0333333	0	0	0	0	0	0	0	0.0434783	0	0	0.05	0	0	0
CTB-129P6.11	1	0	0	0	0	0	0	0	0	0	1	0	0	0	0	0.0333333	0	0	0	0	0	0	0	0	0	0.03125	0	0	0	0
CTBP2	1	0	0	0	0	0	0	0	0	0	0	0	0	0	0	0.0333333	0	0	0	0	0	0	0	0	0	0	0	0	0	0
CTC-260F20.3	1	0	0	0	0	0	0	0	1	0	0	0	0	0	0	0.0333333	0	0	0	0	0	0	0	0.0434783	0	0	0	0	0	0
CTC-435M10.3	1	0	0	0	0	0	0	0	0	0	1	0	0	0	0	0.0333333	0	0	0	0	0	0	0	0	0	0.03125	0	0	0	0
CTD-2203A3.1	1	0	0	0	0	1	1	0	1	1	0	1	0	1	0	0.0333333	0	0	0	0	0.0625	0.0344828	0	0.0434783	0.0232558	0	0.05	0	0.0454545	0
CTD-2207O23.3	1	1	1	0	0	0	0	0	1	0	0	0	0	1	0	0.0333333	0.2	0.25	0	0	0	0	0	0.0434783	0	0	0	0	0.0454545	0
CTD-2260A17.2	1	0	0	0	0	0	0	0	1	0	0	0	0	0	0	0.0333333	0	0	0	0	0	0	0	0.0434783	0	0	0	0	0	0
CTD-2545G14.7	1	0	0	0	0	0	0	0	1	0	0	0	0	0	0	0.0333333	0	0	0	0	0	0	0	0.0434783	0	0	0	0	0	0
CTD-2545M3.6	1	0	0	0	0	0	0	1	1	1	0	0	0	0	1	0.0333333	0	0	0	0	0	0	0.025	0.0434783	0.0232558	0	0	0	0	0.0263158
CTD-2583A14.10	1	0	0	0	0	0	0	0	1	0	0	1	0	0	0	0.0333333	0	0	0	0	0	0	0	0.0434783	0	0	0.05	0	0	0
CTD-3138B18.4	1	0	0	0	0	0	0	0	1	0	0	0	0	0	0	0.0333333	0	0	0	0	0	0	0	0.0434783	0	0	0	0	0	0
CTD-3203P2.2	1	0	0	0	0	0	0	0	1	0	0	1	0	0	0	0.0333333	0	0	0	0	0	0	0	0.0434783	0	0	0.05	0	0	0
CTD-3222D19.2	1	0	0	0	0	0	0	0	1	0	0	0	0	0	0	0.0333333	0	0	0	0	0	0	0	0.0434783	0	0	0	0	0	0
CTIF	1	0	0	0	0	1	1	1	1	1	0	1	0	1	1	0.0333333	0	0	0	0	0.0625	0.0344828	0.025	0.0434783	0.0232558	0	0.05	0	0.0454545	0.0263158
CTPS1	1	0	0	0	0	0	0	0	1	0	0	1	0	0	0	0.0333333	0	0	0	0	0	0	0	0.0434783	0	0	0.05	0	0	0
CTSZ	1	0	0	0	0	0	0	0	1	0	0	1	0	0	0	0.0333333	0	0	0	0	0	0	0	0.0434783	0	0	0.05	0	0	0
CUL1	1	0	0	0	0	0	0	0	0	0	0	0	0	0	0	0.0333333	0	0	0	0	0	0	0	0	0	0	0	0	0	0
CUL2	1	0	0	0	0	0	0	0	1	0	0	0	0	0	0	0.0333333	0	0	0	0	0	0	0	0.0434783	0	0	0	0	0	0
CWF19L2	1	0	0	0	0	0	0	1	1	1	0	0	0	1	0	0.0333333	0	0	0	0	0	0	0.025	0.0434783	0.0232558	0	0	0	0.0454545	0
CWH43	1	0	0	0	1	0	1	0	1	0	0	0	1	0	0	0.0333333	0	0	0	0.0769231	0	0.0344828	0	0.0434783	0	0	0	0.0714286	0	0
CXorf64	1	0	0	0	0	0	0	0	1	0	0	1	0	0	0	0.0333333	0	0	0	0	0	0	0	0.0434783	0	0	0.05	0	0	0
CXorf66	1	0	0	0	0	0	0	0	1	0	0	0	0	0	0	0.0333333	0	0	0	0	0	0	0	0.0434783	0	0	0	0	0	0
CXXC5	1	0	0	0	0	0	0	0	1	0	0	0	0	0	0	0.0333333	0	0	0	0	0	0	0	0.0434783	0	0	0	0	0	0
CYYR1	1	0	0	0	0	0	0	0	1	0	0	0	0	0	0	0.0333333	0	0	0	0	0	0	0	0.0434783	0	0	0	0	0	0
DACH1	1	1	1	0	0	1	1	1	0	1	2	1	0	2	1	0.0333333	0.2	0.25	0	0	0.0625	0.0344828	0.025	0	0.0232558	0.0625	0.05	0	0.0909091	0.0263158
DAPP1	1	0	0	0	0	0	0	0	1	0	0	1	0	0	0	0.0333333	0	0	0	0	0	0	0	0.0434783	0	0	0.05	0	0	0
DAZAP1	1	0	0	0	0	0	0	0	1	0	0	1	0	0	0	0.0333333	0	0	0	0	0	0	0	0.0434783	0	0	0.05	0	0	0
DCAF10	1	0	0	0	0	0	0	0	1	0	0	1	0	0	0	0.0333333	0	0	0	0	0	0	0	0.0434783	0	0	0.05	0	0	0
DCAF11	1	0	0	0	0	0	0	0	1	0	0	0	0	0	0	0.0333333	0	0	0	0	0	0	0	0.0434783	0	0	0	0	0	0
DCAF17	1	0	0	0	0	0	0	0	0	0	1	1	0	0	0	0.0333333	0	0	0	0	0	0	0	0	0	0.03125	0.05	0	0	0
DCBLD1	1	0	0	0	0	0	0	0	1	0	0	1	0	0	0	0.0333333	0	0	0	0	0	0	0	0.0434783	0	0	0.05	0	0	0
DDX20	1	0	0	0	0	0	0	0	1	0	0	1	0	0	0	0.0333333	0	0	0	0	0	0	0	0.0434783	0	0	0.05	0	0	0
DDX58	1	0	0	0	0	0	0	0	1	0	0	1	0	0	0	0.0333333	0	0	0	0	0	0	0	0.0434783	0	0	0.05	0	0	0
DEPDC4	1	0	0	0	0	1	1	1	0	1	1	1	0	1	1	0.0333333	0	0	0	0	0.0625	0.0344828	0.025	0	0.0232558	0.03125	0.05	0	0.0454545	0.0263158
DEXI	1	0	0	0	1	0	1	0	0	0	2	1	1	0	0	0.0333333	0	0	0	0.0769231	0	0.0344828	0	0	0	0.0625	0.05	0.0714286	0	0
DGKH	1	0	0	0	0	0	0	0	0	0	1	0	0	0	0	0.0333333	0	0	0	0	0	0	0	0	0	0.03125	0	0	0	0
DHRS3	1	0	0	0	0	0	0	0	0	0	0	1	0	0	0	0.0333333	0	0	0	0	0	0	0	0	0	0	0.05	0	0	0
DHX37	1	0	0	0	0	0	0	0	1	0	0	1	0	0	0	0.0333333	0	0	0	0	0	0	0	0.0434783	0	0	0.05	0	0	0
DHX40	1	0	0	0	0	0	0	1	1	1	0	1	0	0	1	0.0333333	0	0	0	0	0	0	0.025	0.0434783	0.0232558	0	0.05	0	0	0.0263158
DIABLO	1	0	0	0	0	0	0	0	1	0	0	1	0	0	0	0.0333333	0	0	0	0	0	0	0	0.0434783	0	0	0.05	0	0	0
DIAPH1	1	0	0	0	0	0	0	0	0	0	1	1	0	0	0	0.0333333	0	0	0	0	0	0	0	0	0	0.03125	0.05	0	0	0
DIDO1	1	0	0	0	0	1	1	0	1	0	0	0	0	1	0	0.0333333	0	0	0	0	0.0625	0.0344828	0	0.0434783	0	0	0	0	0.0454545	0
DISP1	1	0	0	0	0	0	0	0	1	0	0	0	0	0	0	0.0333333	0	0	0	0	0	0	0	0.0434783	0	0	0	0	0	0
DLC1	1	0	0	0	1	2	3	0	1	1	0	1	1	2	0	0.0333333	0	0	0	0.0769231	0.125	0.103448	0	0.0434783	0.0232558	0	0.05	0.0714286	0.0909091	0
DLEC1	1	0	0	0	0	0	0	0	1	0	0	1	0	0	0	0.0333333	0	0	0	0	0	0	0	0.0434783	0	0	0.05	0	0	0
DLEU1	1	0	0	0	0	1	1	1	1	2	0	0	0	1	1	0.0333333	0	0	0	0	0.0625	0.0344828	0.025	0.0434783	0.0465116	0	0	0	0.0454545	0.0263158
DLGAP1	1	2	2	0	1	2	3	0	0	1	3	0	2	3	0	0.0333333	0.4	0.5	0	0.0769231	0.125	0.103448	0	0	0.0232558	0.09375	0	0.142857	0.136364	0
DLST	1	0	0	0	0	0	0	0	1	0	0	1	0	0	0	0.0333333	0	0	0	0	0	0	0	0.0434783	0	0	0.05	0	0	0
DMXL1	1	0	0	0	0	0	0	0	1	0	0	1	0	0	0	0.0333333	0	0	0	0	0	0	0	0.0434783	0	0	0.05	0	0	0
DNAH10	1	0	0	0	0	0	0	0	1	0	0	1	0	0	0	0.0333333	0	0	0	0	0	0	0	0.0434783	0	0	0.05	0	0	0
DNAH14	1	1	1	0	0	1	1	0	1	1	1	1	0	2	0	0.0333333	0.2	0.25	0	0	0.0625	0.0344828	0	0.0434783	0.0232558	0.03125	0.05	0	0.0909091	0
DNAJC1	1	0	0	0	0	0	0	0	0	0	0	0	0	0	0	0.0333333	0	0	0	0	0	0	0	0	0	0	0	0	0	0
DNAJC24	1	0	0	0	0	0	0	0	0	0	1	1	0	0	0	0.0333333	0	0	0	0	0	0	0	0	0	0.03125	0.05	0	0	0
DNAJC3	1	0	0	0	0	1	1	0	1	0	0	1	0	1	0	0.0333333	0	0	0	0	0.0625	0.0344828	0	0.0434783	0	0	0.05	0	0.0454545	0
DNAJC9	1	0	0	0	0	0	0	0	0	0	1	0	0	0	0	0.0333333	0	0	0	0	0	0	0	0	0	0.03125	0	0	0	0
DNASE1	1	0	0	0	0	0	0	2	0	2	1	1	0	0	2	0.0333333	0	0	0	0	0	0	0.05	0	0.0465116	0.03125	0.05	0	0	0.0526316
DNMT3B	1	0	0	0	0	0	0	0	0	0	1	0	0	0	0	0.0333333	0	0	0	0	0	0	0	0	0	0.03125	0	0	0	0
DNTT	1	0	0	0	0	0	0	0	0	0	1	1	0	0	0	0.0333333	0	0	0	0	0	0	0	0	0	0.03125	0.05	0	0	0
DOCK10	1	0	0	0	0	1	1	0	1	0	0	1	0	1	0	0.0333333	0	0	0	0	0.0625	0.0344828	0	0.0434783	0	0	0.05	0	0.0454545	0
DOCK2	1	0	0	0	0	0	0	1	1	1	0	1	0	0	1	0.0333333	0	0	0	0	0	0	0.025	0.0434783	0.0232558	0	0.05	0	0	0.0263158
DOCK3	1	0	0	0	0	1	1	0	1	1	0	1	0	1	0	0.0333333	0	0	0	0	0.0625	0.0344828	0	0.0434783	0.0232558	0	0.05	0	0.0454545	0
DOK6	1	0	0	0	0	0	0	0	1	1	0	0	0	1	0	0.0333333	0	0	0	0	0	0	0	0.0434783	0.0232558	0	0	0	0.0454545	0
DPP10	1	0	0	0	0	0	0	1	1	0	1	0	0	1	0	0.0333333	0	0	0	0	0	0	0.025	0.0434783	0	0.03125	0	0	0.0454545	0
DPY19L2	1	0	0	0	0	0	0	0	0	0	1	1	0	0	0	0.0333333	0	0	0	0	0	0	0	0	0	0.03125	0.05	0	0	0
DPYD	1	0	0	0	0	1	1	2	1	2	1	1	0	1	2	0.0333333	0	0	0	0	0.0625	0.0344828	0.05	0.0434783	0.0465116	0.03125	0.05	0	0.0454545	0.0526316
DSE	1	0	0	0	0	1	1	0	1	0	1	1	0	1	0	0.0333333	0	0	0	0	0.0625	0.0344828	0	0.0434783	0	0.03125	0.05	0	0.0454545	0
DUSP2	1	0	0	0	0	1	1	0	0	0	1	0	0	1	0	0.0333333	0	0	0	0	0.0625	0.0344828	0	0	0	0.03125	0	0	0.0454545	0
DVL2	1	0	0	0	0	0	0	0	1	0	0	0	0	0	0	0.0333333	0	0	0	0	0	0	0	0.0434783	0	0	0	0	0	0
DYX1C1	1	0	0	0	0	0	0	0	0	0	0	1	0	0	0	0.0333333	0	0	0	0	0	0	0	0	0	0	0.05	0	0	0
DZIP1	1	0	0	0	0	0	0	0	0	0	1	1	0	0	0	0.0333333	0	0	0	0	0	0	0	0	0	0.03125	0.05	0	0	0
E2F2	1	0	0	0	0	0	0	0	1	0	0	1	0	0	0	0.0333333	0	0	0	0	0	0	0	0.0434783	0	0	0.05	0	0	0
E2F3	1	0	0	0	0	0	0	0	1	0	0	0	0	0	0	0.0333333	0	0	0	0	0	0	0	0.0434783	0	0	0	0	0	0
E4F1	1	0	0	0	0	0	0	0	1	0	0	1	0	0	0	0.0333333	0	0	0	0	0	0	0	0.0434783	0	0	0.05	0	0	0
EBF1	1	0	0	0	0	4	4	0	1	1	0	0	0	4	0	0.0333333	0	0	0	0	0.25	0.137931	0	0.0434783	0.0232558	0	0	0	0.181818	0
EBF4	1	0	0	0	0	0	0	0	1	0	0	0	0	0	0	0.0333333	0	0	0	0	0	0	0	0.0434783	0	0	0	0	0	0
EDEM3	1	0	0	0	0	0	0	0	1	0	0	0	0	0	0	0.0333333	0	0	0	0	0	0	0	0.0434783	0	0	0	0	0	0
EDIL3	1	1	1	0	0	1	1	0	1	1	1	1	0	2	0	0.0333333	0.2	0.25	0	0	0.0625	0.0344828	0	0.0434783	0.0232558	0.03125	0.05	0	0.0909091	0
EFCAB8	1	0	0	0	0	0	0	0	1	0	0	0	0	0	0	0.0333333	0	0	0	0	0	0	0	0.0434783	0	0	0	0	0	0
EFEMP1	1	1	0	0	0	0	0	0	1	1	0	1	0	0	0	0.0333333	0.2	0	0	0	0	0	0	0.0434783	0.0232558	0	0.05	0	0	0
EFHC1	1	0	0	0	0	1	1	0	0	1	0	0	0	1	0	0.0333333	0	0	0	0	0.0625	0.0344828	0	0	0.0232558	0	0	0	0.0454545	0
EFNA2	1	0	0	0	0	0	0	0	1	0	0	1	0	0	0	0.0333333	0	0	0	0	0	0	0	0.0434783	0	0	0.05	0	0	0
EFTUD2	1	0	0	0	0	0	0	0	1	0	0	1	0	0	0	0.0333333	0	0	0	0	0	0	0	0.0434783	0	0	0.05	0	0	0
EHD4	1	0	0	0	0	0	0	0	1	0	0	1	0	0	0	0.0333333	0	0	0	0	0	0	0	0.0434783	0	0	0.05	0	0	0
EI24	1	0	0	0	0	0	0	0	1	0	0	1	0	0	0	0.0333333	0	0	0	0	0	0	0	0.0434783	0	0	0.05	0	0	0
EIF2AK2	1	0	0	0	0	0	0	0	0	0	1	1	0	0	0	0.0333333	0	0	0	0	0	0	0	0	0	0.03125	0.05	0	0	0
EIF3H	1	0	0	0	0	0	0	0	1	0	0	1	0	0	0	0.0333333	0	0	0	0	0	0	0	0.0434783	0	0	0.05	0	0	0
EIF3J	1	0	0	0	0	0	0	0	0	0	1	0	0	0	0	0.0333333	0	0	0	0	0	0	0	0	0	0.03125	0	0	0	0
EIF3K	1	0	0	0	0	0	0	0	1	0	0	1	0	0	0	0.0333333	0	0	0	0	0	0	0	0.0434783	0	0	0.05	0	0	0
EIF4A1	1	0	0	0	0	0	0	0	1	0	0	1	0	0	0	0.0333333	0	0	0	0	0	0	0	0.0434783	0	0	0.05	0	0	0
EIF4B	1	0	0	0	0	0	0	0	1	0	0	1	0	0	0	0.0333333	0	0	0	0	0	0	0	0.0434783	0	0	0.05	0	0	0
EIF4E2	1	0	0	0	0	0	0	0	1	0	0	1	0	0	0	0.0333333	0	0	0	0	0	0	0	0.0434783	0	0	0.05	0	0	0
EIF4G2	1	0	0	0	1	0	1	0	1	0	1	0	1	0	0	0.0333333	0	0	0	0.0769231	0	0.0344828	0	0.0434783	0	0.03125	0	0.0714286	0	0
EIF4G3	1	0	0	0	0	0	0	0	1	0	0	1	0	0	0	0.0333333	0	0	0	0	0	0	0	0.0434783	0	0	0.05	0	0	0
EIF5	1	0	0	0	0	0	0	0	1	0	0	1	0	0	0	0.0333333	0	0	0	0	0	0	0	0.0434783	0	0	0.05	0	0	0
ELANE	1	0	0	0	0	0	0	0	1	0	0	0	0	0	0	0.0333333	0	0	0	0	0	0	0	0.0434783	0	0	0	0	0	0
ELF5	1	0	0	0	0	0	0	0	0	0	1	1	0	0	0	0.0333333	0	0	0	0	0	0	0	0	0	0.03125	0.05	0	0	0
ELK3	1	0	0	0	1	0	1	0	1	0	0	1	1	0	0	0.0333333	0	0	0	0.0769231	0	0.0344828	0	0.0434783	0	0	0.05	0.0714286	0	0
ELP2	1	0	0	0	0	0	0	0	1	0	0	1	0	0	0	0.0333333	0	0	0	0	0	0	0	0.0434783	0	0	0.05	0	0	0
EMB	1	0	0	0	0	0	0	0	0	0	1	1	0	0	0	0.0333333	0	0	0	0	0	0	0	0	0	0.03125	0.05	0	0	0
EML4	1	0	0	0	1	0	1	0	1	0	1	0	1	0	0	0.0333333	0	0	0	0.0769231	0	0.0344828	0	0.0434783	0	0.03125	0	0.0714286	0	0
EML6	1	0	0	0	0	0	0	1	1	1	0	1	0	0	1	0.0333333	0	0	0	0	0	0	0.025	0.0434783	0.0232558	0	0.05	0	0	0.0263158
EMP3	1	0	0	0	0	0	0	0	1	0	0	1	0	0	0	0.0333333	0	0	0	0	0	0	0	0.0434783	0	0	0.05	0	0	0
EN1	1	0	0	0	0	0	0	0	1	0	0	1	0	0	0	0.0333333	0	0	0	0	0	0	0	0.0434783	0	0	0.05	0	0	0
ENO1	1	0	0	0	0	0	0	0	1	0	0	0	0	0	0	0.0333333	0	0	0	0	0	0	0	0.0434783	0	0	0	0	0	0
ENO3	1	0	0	0	0	0	0	0	0	0	1	0	0	0	0	0.0333333	0	0	0	0	0	0	0	0	0	0.03125	0	0	0	0
ENTHD1	1	0	0	0	0	0	0	0	1	0	0	1	0	0	0	0.0333333	0	0	0	0	0	0	0	0.0434783	0	0	0.05	0	0	0
ENTPD1	1	0	0	0	0	0	0	0	1	0	0	1	0	0	0	0.0333333	0	0	0	0	0	0	0	0.0434783	0	0	0.05	0	0	0
EP300	1	0	0	0	0	1	1	0	1	1	0	0	0	0	1	0.0333333	0	0	0	0	0.0625	0.0344828	0	0.0434783	0.0232558	0	0	0	0	0.0263158
EPB41L3	1	0	0	0	0	0	0	0	1	0	0	0	0	0	0	0.0333333	0	0	0	0	0	0	0	0.0434783	0	0	0	0	0	0
EPDR1	1	0	0	0	0	1	1	0	1	0	0	1	0	1	0	0.0333333	0	0	0	0	0.0625	0.0344828	0	0.0434783	0	0	0.05	0	0.0454545	0
EPHA3	1	0	0	0	1	1	2	0	1	1	1	0	1	1	0	0.0333333	0	0	0	0.0769231	0.0625	0.0689655	0	0.0434783	0.0232558	0.03125	0	0.0714286	0.0454545	0
EPHA4	1	0	0	0	0	0	0	0	0	0	1	0	0	0	0	0.0333333	0	0	0	0	0	0	0	0	0	0.03125	0	0	0	0
EPN1	1	0	0	0	0	0	0	0	1	0	0	1	0	0	0	0.0333333	0	0	0	0	0	0	0	0.0434783	0	0	0.05	0	0	0
ERAP2	1	0	0	0	0	0	0	0	1	0	0	0	0	0	0	0.0333333	0	0	0	0	0	0	0	0.0434783	0	0	0	0	0	0
ERC2	1	0	0	0	0	0	0	0	0	0	1	1	0	0	0	0.0333333	0	0	0	0	0	0	0	0	0	0.03125	0.05	0	0	0
ERGIC1	1	0	0	0	0	0	0	0	1	0	0	1	0	0	0	0.0333333	0	0	0	0	0	0	0	0.0434783	0	0	0.05	0	0	0
ERI1	1	0	0	0	0	0	0	1	1	1	0	0	0	0	1	0.0333333	0	0	0	0	0	0	0.025	0.0434783	0.0232558	0	0	0	0	0.0263158
ERMP1	1	0	0	0	0	0	0	0	1	0	0	0	0	0	0	0.0333333	0	0	0	0	0	0	0	0.0434783	0	0	0	0	0	0
ESRRB	1	0	0	0	0	1	1	1	1	1	0	1	0	1	1	0.0333333	0	0	0	0	0.0625	0.0344828	0.025	0.0434783	0.0232558	0	0.05	0	0.0454545	0.0263158
ESRRG	1	0	0	0	2	0	2	0	0	0	3	1	2	0	0	0.0333333	0	0	0	0.153846	0	0.0689655	0	0	0	0.09375	0.05	0.142857	0	0
ETF1	1	0	0	0	0	0	0	0	0	0	1	0	0	0	0	0.0333333	0	0	0	0	0	0	0	0	0	0.03125	0	0	0	0
ETS1	1	0	0	0	0	0	0	0	0	0	0	1	0	0	0	0.0333333	0	0	0	0	0	0	0	0	0	0	0.05	0	0	0
EVC2	1	0	0	0	0	0	0	0	1	0	0	1	0	0	0	0.0333333	0	0	0	0	0	0	0	0.0434783	0	0	0.05	0	0	0
EXOC4	1	0	0	0	1	1	2	0	1	0	1	1	1	1	0	0.0333333	0	0	0	0.0769231	0.0625	0.0689655	0	0.0434783	0	0.03125	0.05	0.0714286	0.0454545	0
EXOC6	1	0	0	0	0	1	1	0	0	0	1	0	0	1	0	0.0333333	0	0	0	0	0.0625	0.0344828	0	0	0	0.03125	0	0	0.0454545	0
EXOSC3	1	0	0	0	0	0	0	0	0	0	0	0	0	0	0	0.0333333	0	0	0	0	0	0	0	0	0	0	0	0	0	0
EXT2	1	0	0	0	0	1	1	0	0	0	1	1	0	1	0	0.0333333	0	0	0	0	0.0625	0.0344828	0	0	0	0.03125	0.05	0	0.0454545	0
FAAH2	1	0	0	0	0	0	0	0	1	0	0	0	0	0	0	0.0333333	0	0	0	0	0	0	0	0.0434783	0	0	0	0	0	0
FAF1	1	0	0	0	1	1	2	1	1	1	1	1	1	1	1	0.0333333	0	0	0	0.0769231	0.0625	0.0689655	0.025	0.0434783	0.0232558	0.03125	0.05	0.0714286	0.0454545	0.0263158
FAHD2A	1	0	0	0	0	0	0	0	1	0	0	0	0	0	0	0.0333333	0	0	0	0	0	0	0	0.0434783	0	0	0	0	0	0
FAM118B	1	0	0	0	1	0	1	1	1	1	0	1	1	0	1	0.0333333	0	0	0	0.0769231	0	0.0344828	0.025	0.0434783	0.0232558	0	0.05	0.0714286	0	0.0263158
FAM129A	1	0	0	0	0	0	0	0	1	0	0	0	0	0	0	0.0333333	0	0	0	0	0	0	0	0.0434783	0	0	0	0	0	0
FAM129C	1	0	0	0	0	0	0	0	1	0	0	1	0	0	0	0.0333333	0	0	0	0	0	0	0	0.0434783	0	0	0.05	0	0	0
FAM131C	1	0	0	0	0	1	1	0	1	1	0	0	0	1	0	0.0333333	0	0	0	0	0.0625	0.0344828	0	0.0434783	0.0232558	0	0	0	0.0454545	0
FAM134C	1	0	0	0	0	0	0	0	1	0	0	0	0	0	0	0.0333333	0	0	0	0	0	0	0	0.0434783	0	0	0	0	0	0
FAM13B	1	0	0	0	0	0	0	0	1	0	0	0	0	0	0	0.0333333	0	0	0	0	0	0	0	0.0434783	0	0	0	0	0	0
FAM149B1	1	0	0	0	0	0	0	0	0	0	1	0	0	0	0	0.0333333	0	0	0	0	0	0	0	0	0	0.03125	0	0	0	0
FAM168A	1	0	0	0	0	0	0	0	1	0	0	1	0	0	0	0.0333333	0	0	0	0	0	0	0	0.0434783	0	0	0.05	0	0	0
FAM172A	1	0	0	0	1	0	1	0	1	0	1	0	1	0	0	0.0333333	0	0	0	0.0769231	0	0.0344828	0	0.0434783	0	0.03125	0	0.0714286	0	0
FAM174A	1	0	0	0	0	0	0	0	0	0	1	1	0	0	0	0.0333333	0	0	0	0	0	0	0	0	0	0.03125	0.05	0	0	0
FAM180A	1	0	0	0	0	0	0	0	1	0	0	1	0	0	0	0.0333333	0	0	0	0	0	0	0	0.0434783	0	0	0.05	0	0	0
FAM212B	1	0	0	0	0	0	0	0	0	0	0	0	0	0	0	0.0333333	0	0	0	0	0	0	0	0	0	0	0	0	0	0
FAM214A	1	0	0	0	0	0	0	0	1	0	0	0	0	0	0	0.0333333	0	0	0	0	0	0	0	0.0434783	0	0	0	0	0	0
FAM219A	1	0	0	0	0	0	0	0	1	0	0	1	0	0	0	0.0333333	0	0	0	0	0	0	0	0.0434783	0	0	0.05	0	0	0
FAM222A	1	0	0	0	0	0	0	0	1	0	0	0	0	0	0	0.0333333	0	0	0	0	0	0	0	0.0434783	0	0	0	0	0	0
FAM222B	1	0	0	0	0	0	0	0	0	0	1	0	0	0	0	0.0333333	0	0	0	0	0	0	0	0	0	0.03125	0	0	0	0
FAM227B	1	0	0	0	0	0	0	1	1	1	0	1	0	0	1	0.0333333	0	0	0	0	0	0	0.025	0.0434783	0.0232558	0	0.05	0	0	0.0263158
FAM35A	1	0	0	0	0	0	0	0	0	0	0	0	0	0	0	0.0333333	0	0	0	0	0	0	0	0	0	0	0	0	0	0
FAM3B	1	0	0	0	0	0	0	0	0	0	1	0	0	0	0	0.0333333	0	0	0	0	0	0	0	0	0	0.03125	0	0	0	0
FAM65C	1	0	0	0	0	0	0	0	1	0	0	0	0	0	0	0.0333333	0	0	0	0	0	0	0	0.0434783	0	0	0	0	0	0
FAM72A	1	0	0	0	0	0	0	0	0	0	1	1	0	0	0	0.0333333	0	0	0	0	0	0	0	0	0	0.03125	0.05	0	0	0
FAM72B	1	0	0	0	0	0	0	0	0	0	1	1	0	0	0	0.0333333	0	0	0	0	0	0	0	0	0	0.03125	0.05	0	0	0
FAM91A1	1	0	0	0	0	0	0	0	1	0	0	1	0	0	0	0.0333333	0	0	0	0	0	0	0	0.0434783	0	0	0.05	0	0	0
FASTKD2	1	0	0	0	0	0	0	0	1	0	0	1	0	0	0	0.0333333	0	0	0	0	0	0	0	0.0434783	0	0	0.05	0	0	0
FAXC	1	0	0	0	0	0	0	0	1	0	0	1	0	0	0	0.0333333	0	0	0	0	0	0	0	0.0434783	0	0	0.05	0	0	0
FBN2	1	0	0	0	0	0	0	1	1	0	1	1	0	0	1	0.0333333	0	0	0	0	0	0	0.025	0.0434783	0	0.03125	0.05	0	0	0.0263158
FBP2	1	0	0	0	0	0	0	0	1	0	0	0	0	0	0	0.0333333	0	0	0	0	0	0	0	0.0434783	0	0	0	0	0	0
FBXL16	1	0	0	0	0	0	0	1	1	1	0	1	0	0	1	0.0333333	0	0	0	0	0	0	0.025	0.0434783	0.0232558	0	0.05	0	0	0.0263158
FBXL17	1	0	0	0	1	0	1	0	1	0	1	1	1	0	0	0.0333333	0	0	0	0.0769231	0	0.0344828	0	0.0434783	0	0.03125	0.05	0.0714286	0	0
FBXL20	1	0	0	0	0	1	1	0	1	0	0	1	0	1	0	0.0333333	0	0	0	0	0.0625	0.0344828	0	0.0434783	0	0	0.05	0	0.0454545	0
FBXO31	1	0	0	0	0	0	0	0	0	0	0	1	0	0	0	0.0333333	0	0	0	0	0	0	0	0	0	0	0.05	0	0	0
FBXO38	1	0	0	0	0	0	0	0	1	0	0	1	0	0	0	0.0333333	0	0	0	0	0	0	0	0.0434783	0	0	0.05	0	0	0
FCHO1	1	0	0	0	0	0	0	0	1	0	0	0	0	0	0	0.0333333	0	0	0	0	0	0	0	0.0434783	0	0	0	0	0	0
FERMT2	1	0	0	0	0	0	0	0	0	0	1	1	0	0	0	0.0333333	0	0	0	0	0	0	0	0	0	0.03125	0.05	0	0	0
FERMT3	1	0	0	0	0	0	0	0	1	0	0	0	0	0	0	0.0333333	0	0	0	0	0	0	0	0.0434783	0	0	0	0	0	0
FEZ2	1	0	0	0	0	1	1	0	0	0	1	1	0	1	0	0.0333333	0	0	0	0	0.0625	0.0344828	0	0	0	0.03125	0.05	0	0.0454545	0
FGF13	1	1	1	0	0	0	0	2	1	1	1	1	0	2	1	0.0333333	0.2	0.25	0	0	0	0	0.05	0.0434783	0.0232558	0.03125	0.05	0	0.0909091	0.0263158
FGFR2	1	0	0	0	0	0	0	0	1	0	0	1	0	0	0	0.0333333	0	0	0	0	0	0	0	0.0434783	0	0	0.05	0	0	0
FKBP7	1	0	0	0	0	0	0	0	1	0	0	0	0	0	0	0.0333333	0	0	0	0	0	0	0	0.0434783	0	0	0	0	0	0
FKRP	1	0	0	0	0	0	0	0	1	0	0	1	0	0	0	0.0333333	0	0	0	0	0	0	0	0.0434783	0	0	0.05	0	0	0
FLJ27365	1	0	0	0	0	0	0	1	1	1	0	0	0	0	1	0.0333333	0	0	0	0	0	0	0.025	0.0434783	0.0232558	0	0	0	0	0.0263158
FMNL2	1	0	0	0	0	0	0	1	0	0	2	0	0	0	1	0.0333333	0	0	0	0	0	0	0.025	0	0	0.0625	0	0	0	0.0263158
FMR1	1	0	0	0	0	0	0	1	1	1	0	0	0	0	1	0.0333333	0	0	0	0	0	0	0.025	0.0434783	0.0232558	0	0	0	0	0.0263158
FNBP1L	1	0	0	0	0	0	0	1	1	1	0	0	0	0	1	0.0333333	0	0	0	0	0	0	0.025	0.0434783	0.0232558	0	0	0	0	0.0263158
FNBP4	1	0	0	0	0	0	0	0	1	0	0	0	0	0	0	0.0333333	0	0	0	0	0	0	0	0.0434783	0	0	0	0	0	0
FNDC3B	1	0	0	0	0	1	1	0	1	0	0	0	0	1	0	0.0333333	0	0	0	0	0.0625	0.0344828	0	0.0434783	0	0	0	0	0.0454545	0
FNIP1	1	0	0	0	1	0	1	1	1	1	0	1	1	0	1	0.0333333	0	0	0	0.0769231	0	0.0344828	0.025	0.0434783	0.0232558	0	0.05	0.0714286	0	0.0263158
FOLH1	1	0	0	0	0	0	0	0	1	0	0	0	0	0	0	0.0333333	0	0	0	0	0	0	0	0.0434783	0	0	0	0	0	0
FOXC1	1	0	0	0	0	0	0	0	1	0	0	1	0	0	0	0.0333333	0	0	0	0	0	0	0	0.0434783	0	0	0.05	0	0	0
FOXN3	1	0	0	0	0	0	0	0	1	0	0	1	0	0	0	0.0333333	0	0	0	0	0	0	0	0.0434783	0	0	0.05	0	0	0
FOXO1	1	1	1	0	0	0	0	0	1	0	0	1	0	1	0	0.0333333	0.2	0.25	0	0	0	0	0	0.0434783	0	0	0.05	0	0.0454545	0
FOXP2	1	0	0	0	1	0	1	1	1	1	1	1	1	0	1	0.0333333	0	0	0	0.0769231	0	0.0344828	0.025	0.0434783	0.0232558	0.03125	0.05	0.0714286	0	0.0263158
FRMD4B	1	0	0	0	2	0	2	0	1	0	1	0	2	0	0	0.0333333	0	0	0	0.153846	0	0.0689655	0	0.0434783	0	0.03125	0	0.142857	0	0
FRMD8	1	0	0	0	0	0	0	0	1	0	0	1	0	0	0	0.0333333	0	0	0	0	0	0	0	0.0434783	0	0	0.05	0	0	0
FRY	1	0	0	0	0	0	0	0	0	0	1	0	0	0	0	0.0333333	0	0	0	0	0	0	0	0	0	0.03125	0	0	0	0
FSIP2	1	0	0	0	0	1	1	0	0	1	0	1	0	1	0	0.0333333	0	0	0	0	0.0625	0.0344828	0	0	0.0232558	0	0.05	0	0.0454545	0
FSTL4	1	0	0	0	0	0	0	1	1	1	0	1	0	0	1	0.0333333	0	0	0	0	0	0	0.025	0.0434783	0.0232558	0	0.05	0	0	0.0263158
FUBP1	1	0	0	0	0	0	0	0	1	0	0	1	0	0	0	0.0333333	0	0	0	0	0	0	0	0.0434783	0	0	0.05	0	0	0
FUNDC1	1	0	0	0	0	0	0	0	1	0	0	0	0	0	0	0.0333333	0	0	0	0	0	0	0	0.0434783	0	0	0	0	0	0
FUT4	1	0	0	0	0	0	0	0	0	0	1	1	0	0	0	0.0333333	0	0	0	0	0	0	0	0	0	0.03125	0.05	0	0	0
FUT5	1	0	0	0	0	0	0	0	1	0	0	1	0	0	0	0.0333333	0	0	0	0	0	0	0	0.0434783	0	0	0.05	0	0	0
FUT8	1	2	1	0	0	1	1	0	2	0	1	0	1	1	0	0.0333333	0.4	0.25	0	0	0.0625	0.0344828	0	0.0869565	0	0.03125	0	0.0714286	0.0454545	0
FUT9	1	1	1	0	0	1	1	0	1	0	1	0	1	1	0	0.0333333	0.2	0.25	0	0	0.0625	0.0344828	0	0.0434783	0	0.03125	0	0.0714286	0.0454545	0
FUZ	1	0	0	0	0	0	0	0	0	0	0	0	0	0	0	0.0333333	0	0	0	0	0	0	0	0	0	0	0	0	0	0
FXR2	1	0	0	0	0	0	0	0	1	0	0	0	0	0	0	0.0333333	0	0	0	0	0	0	0	0.0434783	0	0	0	0	0	0
FXYD5	1	0	0	0	0	0	0	0	1	0	0	1	0	0	0	0.0333333	0	0	0	0	0	0	0	0.0434783	0	0	0.05	0	0	0
GABARAP	1	0	0	0	0	0	0	0	1	0	0	0	0	0	0	0.0333333	0	0	0	0	0	0	0	0.0434783	0	0	0	0	0	0
GABBR1	1	0	0	0	0	1	1	0	0	0	0	0	0	1	0	0.0333333	0	0	0	0	0.0625	0.0344828	0	0	0	0	0	0	0.0454545	0
GABRA2	1	0	0	0	0	0	0	0	1	0	0	1	0	0	0	0.0333333	0	0	0	0	0	0	0	0.0434783	0	0	0.05	0	0	0
GABRA4	1	0	0	0	1	0	1	0	1	0	0	0	1	0	0	0.0333333	0	0	0	0.0769231	0	0.0344828	0	0.0434783	0	0	0	0.0714286	0	0
GABRB2	1	0	0	0	0	0	0	0	0	0	1	0	0	0	0	0.0333333	0	0	0	0	0	0	0	0	0	0.03125	0	0	0	0
GADD45B	1	0	0	0	0	1	1	0	1	0	0	1	0	1	0	0.0333333	0	0	0	0	0.0625	0.0344828	0	0.0434783	0	0	0.05	0	0.0454545	0
GAL3ST2	1	0	0	0	0	0	0	0	1	0	0	0	0	0	0	0.0333333	0	0	0	0	0	0	0	0.0434783	0	0	0	0	0	0
GALNT8	1	0	0	0	0	1	1	0	1	1	0	1	0	0	1	0.0333333	0	0	0	0	0.0625	0.0344828	0	0.0434783	0.0232558	0	0.05	0	0	0.0263158
GALT	1	0	0	0	0	0	0	0	0	0	1	0	0	0	0	0.0333333	0	0	0	0	0	0	0	0	0	0.03125	0	0	0	0
GAS2	1	0	0	0	1	0	1	0	0	0	1	0	1	0	0	0.0333333	0	0	0	0.0769231	0	0.0344828	0	0	0	0.03125	0	0.0714286	0	0
GATA6	1	0	0	0	0	0	0	0	1	0	0	0	0	0	0	0.0333333	0	0	0	0	0	0	0	0.0434783	0	0	0	0	0	0
GATAD2A	1	0	0	0	0	1	1	0	1	0	0	0	0	1	0	0.0333333	0	0	0	0	0.0625	0.0344828	0	0.0434783	0	0	0	0	0.0454545	0
GATM	1	0	0	0	0	0	0	0	0	0	1	1	0	0	0	0.0333333	0	0	0	0	0	0	0	0	0	0.03125	0.05	0	0	0
GATS	1	0	0	0	0	0	0	0	0	0	1	0	0	0	0	0.0333333	0	0	0	0	0	0	0	0	0	0.03125	0	0	0	0
GBAS	1	0	0	0	0	0	0	0	1	0	0	1	0	0	0	0.0333333	0	0	0	0	0	0	0	0.0434783	0	0	0.05	0	0	0
GBE1	1	0	0	0	0	0	0	0	0	0	1	1	0	0	0	0.0333333	0	0	0	0	0	0	0	0	0	0.03125	0.05	0	0	0
GBP3	1	0	0	0	0	0	0	0	1	0	0	1	0	0	0	0.0333333	0	0	0	0	0	0	0	0.0434783	0	0	0.05	0	0	0
GCG	1	0	0	0	0	0	0	0	1	0	0	1	0	0	0	0.0333333	0	0	0	0	0	0	0	0.0434783	0	0	0.05	0	0	0
GCLC	1	0	0	0	1	0	1	0	2	0	0	0	1	0	0	0.0333333	0	0	0	0.0769231	0	0.0344828	0	0.0869565	0	0	0	0.0714286	0	0
GCM2	1	0	0	0	0	0	0	0	1	0	0	1	0	0	0	0.0333333	0	0	0	0	0	0	0	0.0434783	0	0	0.05	0	0	0
GCNT2	1	0	0	0	0	0	0	0	1	0	0	1	0	0	0	0.0333333	0	0	0	0	0	0	0	0.0434783	0	0	0.05	0	0	0
GFRAL	1	0	0	0	0	0	0	0	0	0	0	0	0	0	0	0.0333333	0	0	0	0	0	0	0	0	0	0	0	0	0	0
GGA3	1	0	0	0	0	0	0	0	1	0	0	1	0	0	0	0.0333333	0	0	0	0	0	0	0	0.0434783	0	0	0.05	0	0	0
GIT2	1	0	0	0	0	1	1	0	1	0	0	1	0	1	0	0.0333333	0	0	0	0	0.0625	0.0344828	0	0.0434783	0	0	0.05	0	0.0454545	0
GK5	1	0	0	0	0	0	0	0	1	0	0	0	0	0	0	0.0333333	0	0	0	0	0	0	0	0.0434783	0	0	0	0	0	0
GLG1	1	0	0	0	0	0	0	0	1	0	0	0	0	0	0	0.0333333	0	0	0	0	0	0	0	0.0434783	0	0	0	0	0	0
GLIPR1L1	1	0	0	0	0	0	0	0	0	0	1	1	0	0	0	0.0333333	0	0	0	0	0	0	0	0	0	0.03125	0.05	0	0	0
GMNN	1	0	0	0	0	0	0	0	1	0	0	0	0	0	0	0.0333333	0	0	0	0	0	0	0	0.0434783	0	0	0	0	0	0
GMPS	1	0	0	0	0	0	0	0	0	0	1	1	0	0	0	0.0333333	0	0	0	0	0	0	0	0	0	0.03125	0.05	0	0	0
GNA11	1	0	0	0	0	1	1	0	0	1	1	0	0	1	0	0.0333333	0	0	0	0	0.0625	0.0344828	0	0	0.0232558	0.03125	0	0	0.0454545	0
GNAQ	1	0	0	0	0	0	0	1	0	1	1	0	0	0	1	0.0333333	0	0	0	0	0	0	0.025	0	0.0232558	0.03125	0	0	0	0.0263158
GNB1	1	0	0	1	1	2	3	0	1	0	2	2	1	2	0	0.0333333	0	0	0.5	0.0769231	0.125	0.103448	0	0.0434783	0	0.0625	0.1	0.0714286	0.0909091	0
GNG7	1	0	0	0	0	0	0	0	1	0	0	0	0	0	0	0.0333333	0	0	0	0	0	0	0	0.0434783	0	0	0	0	0	0
GNGT1	1	0	0	0	0	1	1	0	1	0	0	1	0	1	0	0.0333333	0	0	0	0	0.0625	0.0344828	0	0.0434783	0	0	0.05	0	0.0454545	0
GNPDA2	1	0	0	0	0	0	0	0	1	0	0	1	0	0	0	0.0333333	0	0	0	0	0	0	0	0.0434783	0	0	0.05	0	0	0
GOLGA1	1	0	0	0	0	0	0	0	0	0	1	1	0	0	0	0.0333333	0	0	0	0	0	0	0	0	0	0.03125	0.05	0	0	0
GOPC	1	0	0	0	0	0	0	1	1	1	0	1	0	0	1	0.0333333	0	0	0	0	0	0	0.025	0.0434783	0.0232558	0	0.05	0	0	0.0263158
GPC6	1	0	0	0	0	1	1	2	0	1	3	0	0	1	2	0.0333333	0	0	0	0	0.0625	0.0344828	0.05	0	0.0232558	0.09375	0	0	0.0454545	0.0526316
GPD2	1	0	0	0	0	0	0	0	0	0	1	1	0	0	0	0.0333333	0	0	0	0	0	0	0	0	0	0.03125	0.05	0	0	0
GPHN	1	0	0	0	0	2	2	1	1	2	0	1	0	2	1	0.0333333	0	0	0	0	0.125	0.0689655	0.025	0.0434783	0.0465116	0	0.05	0	0.0909091	0.0263158
GPR107	1	0	0	0	0	0	0	0	1	0	0	0	0	0	0	0.0333333	0	0	0	0	0	0	0	0.0434783	0	0	0	0	0	0
GPR126	1	0	0	0	0	1	1	0	0	0	1	1	0	1	0	0.0333333	0	0	0	0	0.0625	0.0344828	0	0	0	0.03125	0.05	0	0.0454545	0
GPR158	1	0	0	0	0	0	0	0	1	0	0	1	0	0	0	0.0333333	0	0	0	0	0	0	0	0.0434783	0	0	0.05	0	0	0
GPSM1	1	0	0	0	0	0	0	0	0	0	1	1	0	0	0	0.0333333	0	0	0	0	0	0	0	0	0	0.03125	0.05	0	0	0
GRAMD1B	1	0	0	0	0	0	0	0	1	0	0	1	0	0	0	0.0333333	0	0	0	0	0	0	0	0.0434783	0	0	0.05	0	0	0
GRB10	1	0	0	0	0	1	1	0	0	0	1	1	0	1	0	0.0333333	0	0	0	0	0.0625	0.0344828	0	0	0	0.03125	0.05	0	0.0454545	0
GRHL2	1	0	0	0	0	2	2	0	0	1	2	1	0	2	0	0.0333333	0	0	0	0	0.125	0.0689655	0	0	0.0232558	0.0625	0.05	0	0.0909091	0
GRIA2	1	0	0	0	0	0	0	0	1	0	0	1	0	0	0	0.0333333	0	0	0	0	0	0	0	0.0434783	0	0	0.05	0	0	0
GRIA4	1	0	0	0	0	1	1	1	1	1	1	1	0	2	0	0.0333333	0	0	0	0	0.0625	0.0344828	0.025	0.0434783	0.0232558	0.03125	0.05	0	0.0909091	0
GRIK1	1	0	0	0	0	0	0	0	1	0	0	0	0	0	0	0.0333333	0	0	0	0	0	0	0	0.0434783	0	0	0	0	0	0
GRIK4	1	0	1	0	0	0	0	0	1	0	1	1	0	1	0	0.0333333	0	0.25	0	0	0	0	0	0.0434783	0	0.03125	0.05	0	0.0454545	0
GRIK5	1	0	0	0	1	1	2	0	1	0	1	1	1	1	0	0.0333333	0	0	0	0.0769231	0.0625	0.0689655	0	0.0434783	0	0.03125	0.05	0.0714286	0.0454545	0
GRIN2A	1	0	0	0	1	0	1	0	0	0	1	1	1	0	0	0.0333333	0	0	0	0.0769231	0	0.0344828	0	0	0	0.03125	0.05	0.0714286	0	0
GRIN3B	1	0	0	0	0	1	1	0	0	0	2	1	0	1	0	0.0333333	0	0	0	0	0.0625	0.0344828	0	0	0	0.0625	0.05	0	0.0454545	0
GRIPAP1	1	0	0	0	0	0	0	0	1	0	0	0	0	0	0	0.0333333	0	0	0	0	0	0	0	0.0434783	0	0	0	0	0	0
GRK4	1	0	0	0	0	0	0	0	1	0	0	1	0	0	0	0.0333333	0	0	0	0	0	0	0	0.0434783	0	0	0.05	0	0	0
GRM4	1	0	0	0	0	0	0	0	1	0	0	1	0	0	0	0.0333333	0	0	0	0	0	0	0	0.0434783	0	0	0.05	0	0	0
GRM6	1	0	0	0	0	0	0	0	1	0	0	0	0	0	0	0.0333333	0	0	0	0	0	0	0	0.0434783	0	0	0	0	0	0
GRM7	1	1	0	0	1	0	1	0	1	2	1	1	1	1	0	0.0333333	0.2	0	0	0.0769231	0	0.0344828	0	0.0434783	0.0465116	0.03125	0.05	0.0714286	0.0454545	0
GRM8	1	0	0	0	1	2	3	0	1	1	1	0	1	2	0	0.0333333	0	0	0	0.0769231	0.125	0.103448	0	0.0434783	0.0232558	0.03125	0	0.0714286	0.0909091	0
GRN	1	0	0	0	0	0	0	0	1	0	0	1	0	0	0	0.0333333	0	0	0	0	0	0	0	0.0434783	0	0	0.05	0	0	0
GRXCR1	1	0	0	0	0	0	0	0	1	0	0	1	0	0	0	0.0333333	0	0	0	0	0	0	0	0.0434783	0	0	0.05	0	0	0
GSE1	1	0	0	0	0	0	0	0	0	0	1	1	0	0	0	0.0333333	0	0	0	0	0	0	0	0	0	0.03125	0.05	0	0	0
GSK3A	1	0	0	0	0	1	1	0	1	0	0	1	0	1	0	0.0333333	0	0	0	0	0.0625	0.0344828	0	0.0434783	0	0	0.05	0	0.0454545	0
GSK3B	1	1	1	0	0	0	0	0	1	0	1	1	0	1	0	0.0333333	0.2	0.25	0	0	0	0	0	0.0434783	0	0.03125	0.05	0	0.0454545	0
GSS	1	1	1	0	0	0	0	0	0	0	2	0	1	0	0	0.0333333	0.2	0.25	0	0	0	0	0	0	0	0.0625	0	0.0714286	0	0
GTDC1	1	0	0	0	1	0	1	0	1	0	1	1	1	0	0	0.0333333	0	0	0	0.0769231	0	0.0344828	0	0.0434783	0	0.03125	0.05	0.0714286	0	0
GTPBP10	1	0	0	0	0	0	0	0	0	0	1	1	0	0	0	0.0333333	0	0	0	0	0	0	0	0	0	0.03125	0.05	0	0	0
GTPBP6	1	0	0	0	0	0	0	0	0	0	1	0	0	0	0	0.0333333	0	0	0	0	0	0	0	0	0	0.03125	0	0	0	0
GUCY2C	1	0	0	0	0	0	0	0	0	0	1	0	0	0	0	0.0333333	0	0	0	0	0	0	0	0	0	0.03125	0	0	0	0
HAPLN1	1	0	0	0	0	0	0	0	0	0	0	1	0	0	0	0.0333333	0	0	0	0	0	0	0	0	0	0	0.05	0	0	0
HAPLN4	1	0	0	0	0	0	0	0	1	0	0	1	0	0	0	0.0333333	0	0	0	0	0	0	0	0.0434783	0	0	0.05	0	0	0
HARBI1	1	0	0	0	0	0	0	0	1	0	0	0	0	0	0	0.0333333	0	0	0	0	0	0	0	0.0434783	0	0	0	0	0	0
HAUS5	1	0	0	0	0	0	0	0	1	0	0	1	0	0	0	0.0333333	0	0	0	0	0	0	0	0.0434783	0	0	0.05	0	0	0
HAUS6	1	0	0	0	0	0	0	0	0	0	0	0	0	0	0	0.0333333	0	0	0	0	0	0	0	0	0	0	0	0	0	0
HBM	1	0	0	0	0	0	0	0	1	0	0	1	0	0	0	0.0333333	0	0	0	0	0	0	0	0.0434783	0	0	0.05	0	0	0
HBP1	1	0	0	0	0	0	0	0	1	0	0	1	0	0	0	0.0333333	0	0	0	0	0	0	0	0.0434783	0	0	0.05	0	0	0
HBS1L	1	0	0	0	0	0	0	0	1	0	0	1	0	0	0	0.0333333	0	0	0	0	0	0	0	0.0434783	0	0	0.05	0	0	0
HCRTR2	1	0	0	0	0	0	0	0	0	0	0	0	0	0	0	0.0333333	0	0	0	0	0	0	0	0	0	0	0	0	0	0
HDAC2	1	0	0	0	0	1	1	0	1	0	0	1	0	1	0	0.0333333	0	0	0	0	0.0625	0.0344828	0	0.0434783	0	0	0.05	0	0.0454545	0
HDAC3	1	0	0	0	0	0	0	0	0	0	1	1	0	0	0	0.0333333	0	0	0	0	0	0	0	0	0	0.03125	0.05	0	0	0
HDAC4	1	0	0	0	0	0	0	0	1	0	0	1	0	0	0	0.0333333	0	0	0	0	0	0	0	0.0434783	0	0	0.05	0	0	0
HEATR5B	1	0	0	0	0	0	0	0	1	0	0	0	0	0	0	0.0333333	0	0	0	0	0	0	0	0.0434783	0	0	0	0	0	0
HECTD1	1	0	0	0	0	0	0	0	0	0	1	1	0	0	0	0.0333333	0	0	0	0	0	0	0	0	0	0.03125	0.05	0	0	0
HECW2	1	0	0	0	0	1	1	0	0	0	0	1	0	1	0	0.0333333	0	0	0	0	0.0625	0.0344828	0	0	0	0	0.05	0	0.0454545	0
HELLS	1	0	0	0	0	0	0	0	0	0	1	1	0	0	0	0.0333333	0	0	0	0	0	0	0	0	0	0.03125	0.05	0	0	0
HELQ	1	0	0	0	0	0	0	0	0	0	1	0	0	0	0	0.0333333	0	0	0	0	0	0	0	0	0	0.03125	0	0	0	0
HIAT1	1	0	0	0	0	0	0	0	0	0	0	0	0	0	0	0.0333333	0	0	0	0	0	0	0	0	0	0	0	0	0	0
HIATL2	1	0	0	0	0	1	1	0	1	1	0	0	0	1	0	0.0333333	0	0	0	0	0.0625	0.0344828	0	0.0434783	0.0232558	0	0	0	0.0454545	0
HIP1	1	0	0	0	0	0	0	0	1	0	0	1	0	0	0	0.0333333	0	0	0	0	0	0	0	0.0434783	0	0	0.05	0	0	0
HIST1H1D	1	0	0	0	0	0	0	0	1	0	0	0	0	0	0	0.0333333	0	0	0	0	0	0	0	0.0434783	0	0	0	0	0	0
HIST1H2AC	1	0	0	0	0	1	1	0	1	0	0	1	0	1	0	0.0333333	0	0	0	0	0.0625	0.0344828	0	0.0434783	0	0	0.05	0	0.0454545	0
HIST1H3D	1	0	0	0	0	0	0	1	1	0	1	0	0	0	1	0.0333333	0	0	0	0	0	0	0.025	0.0434783	0	0.03125	0	0	0	0.0263158
HIST2H2AC	1	0	0	0	0	0	0	0	0	0	1	1	0	0	0	0.0333333	0	0	0	0	0	0	0	0	0	0.03125	0.05	0	0	0
HIVEP2	1	0	0	0	0	0	0	1	1	1	0	0	0	0	1	0.0333333	0	0	0	0	0	0	0.025	0.0434783	0.0232558	0	0	0	0	0.0263158
HIVEP3	1	0	0	0	0	1	1	0	1	0	0	1	0	1	0	0.0333333	0	0	0	0	0.0625	0.0344828	0	0.0434783	0	0	0.05	0	0.0454545	0
HLA-A	1	0	0	0	0	0	0	0	1	0	0	1	0	0	0	0.0333333	0	0	0	0	0	0	0	0.0434783	0	0	0.05	0	0	0
HLA-B	1	0	0	0	1	0	1	0	1	0	0	0	1	0	0	0.0333333	0	0	0	0.0769231	0	0.0344828	0	0.0434783	0	0	0	0.0714286	0	0
HLA-C	1	0	0	0	0	0	0	0	1	0	0	0	0	0	0	0.0333333	0	0	0	0	0	0	0	0.0434783	0	0	0	0	0	0
HLA-DRB1	1	0	0	0	1	0	1	0	1	0	1	1	1	0	0	0.0333333	0	0	0	0.0769231	0	0.0344828	0	0.0434783	0	0.03125	0.05	0.0714286	0	0
HLA-DRB5	1	0	0	0	1	0	1	0	1	0	1	1	1	0	0	0.0333333	0	0	0	0.0769231	0	0.0344828	0	0.0434783	0	0.03125	0.05	0.0714286	0	0
HMGN5	1	0	0	0	0	0	0	0	0	0	1	0	0	0	0	0.0333333	0	0	0	0	0	0	0	0	0	0.03125	0	0	0	0
HNF1B	1	0	0	0	0	0	0	0	1	0	0	1	0	0	0	0.0333333	0	0	0	0	0	0	0	0.0434783	0	0	0.05	0	0	0
HNF4G	1	0	0	0	0	0	0	0	1	0	0	1	0	0	0	0.0333333	0	0	0	0	0	0	0	0.0434783	0	0	0.05	0	0	0
HNRNPLL	1	0	0	0	0	0	0	0	0	0	1	1	0	0	0	0.0333333	0	0	0	0	0	0	0	0	0	0.03125	0.05	0	0	0
HOXB3	1	0	0	0	0	0	0	0	1	0	0	1	0	0	0	0.0333333	0	0	0	0	0	0	0	0.0434783	0	0	0.05	0	0	0
HOXB6	1	0	0	0	0	0	0	0	1	0	0	1	0	0	0	0.0333333	0	0	0	0	0	0	0	0.0434783	0	0	0.05	0	0	0
HPS1	1	0	0	0	0	0	0	0	0	0	1	0	0	0	0	0.0333333	0	0	0	0	0	0	0	0	0	0.03125	0	0	0	0
HPX	1	0	0	0	0	0	0	0	1	0	0	1	0	0	0	0.0333333	0	0	0	0	0	0	0	0.0434783	0	0	0.05	0	0	0
HRSP12	1	0	0	0	0	0	0	0	1	0	0	1	0	0	0	0.0333333	0	0	0	0	0	0	0	0.0434783	0	0	0.05	0	0	0
HS3ST3A1	1	0	0	0	0	0	0	0	1	0	0	1	0	0	0	0.0333333	0	0	0	0	0	0	0	0.0434783	0	0	0.05	0	0	0
HS6ST1	1	0	0	0	0	0	0	0	1	0	0	1	0	0	0	0.0333333	0	0	0	0	0	0	0	0.0434783	0	0	0.05	0	0	0
HS6ST3	1	0	0	0	0	0	0	0	0	0	1	1	0	0	0	0.0333333	0	0	0	0	0	0	0	0	0	0.03125	0.05	0	0	0
HSCB	1	0	0	0	0	1	1	0	0	0	1	1	0	1	0	0.0333333	0	0	0	0	0.0625	0.0344828	0	0	0	0.03125	0.05	0	0.0454545	0
HSD17B12	1	0	0	0	0	0	0	0	1	0	0	1	0	0	0	0.0333333	0	0	0	0	0	0	0	0.0434783	0	0	0.05	0	0	0
HSH2D	1	0	0	0	0	0	0	0	0	0	1	1	0	0	0	0.0333333	0	0	0	0	0	0	0	0	0	0.03125	0.05	0	0	0
HTR1E	1	0	0	0	0	0	0	0	0	0	1	1	0	0	0	0.0333333	0	0	0	0	0	0	0	0	0	0.03125	0.05	0	0	0
HTR2C	1	0	0	0	1	0	1	0	1	0	1	0	1	0	0	0.0333333	0	0	0	0.0769231	0	0.0344828	0	0.0434783	0	0.03125	0	0.0714286	0	0
HTR4	1	0	0	0	0	0	0	0	0	0	1	0	0	0	0	0.0333333	0	0	0	0	0	0	0	0	0	0.03125	0	0	0	0
IARS	1	0	0	0	0	1	1	0	1	0	0	0	0	1	0	0.0333333	0	0	0	0	0.0625	0.0344828	0	0.0434783	0	0	0	0	0.0454545	0
IFI35	1	0	0	0	0	0	0	0	1	0	0	0	0	0	0	0.0333333	0	0	0	0	0	0	0	0.0434783	0	0	0	0	0	0
IFT43	1	0	0	0	0	0	0	0	0	0	1	0	0	0	0	0.0333333	0	0	0	0	0	0	0	0	0	0.03125	0	0	0	0
IGFBP4	1	0	0	0	0	1	1	0	1	1	0	0	0	1	0	0.0333333	0	0	0	0	0.0625	0.0344828	0	0.0434783	0.0232558	0	0	0	0.0454545	0
IGH_locus7	1	0	0	0	0	0	0	0	1	0	0	0	0	0	0	0.0333333	0	0	0	0	0	0	0	0.0434783	0	0	0	0	0	0
IGSF10	1	0	0	0	0	0	0	0	1	0	0	1	0	0	0	0.0333333	0	0	0	0	0	0	0	0.0434783	0	0	0.05	0	0	0
IGSF11	1	0	0	0	0	0	0	2	0	2	1	1	0	1	1	0.0333333	0	0	0	0	0	0	0.05	0	0.0465116	0.03125	0.05	0	0.0454545	0.0263158
IGSF21	1	0	0	0	0	1	1	0	1	0	0	0	0	1	0	0.0333333	0	0	0	0	0.0625	0.0344828	0	0.0434783	0	0	0	0	0.0454545	0
IKBKAP	1	0	0	0	0	0	0	0	0	0	1	1	0	0	0	0.0333333	0	0	0	0	0	0	0	0	0	0.03125	0.05	0	0	0
IKZF3	1	0	0	0	0	2	2	0	1	1	0	0	0	2	0	0.0333333	0	0	0	0	0.125	0.0689655	0	0.0434783	0.0232558	0	0	0	0.0909091	0
IL10RA	1	0	0	0	0	0	0	0	1	0	0	0	0	0	0	0.0333333	0	0	0	0	0	0	0	0.0434783	0	0	0	0	0	0
IL1R1	1	0	0	0	1	0	1	0	0	0	1	0	1	0	0	0.0333333	0	0	0	0.0769231	0	0.0344828	0	0	0	0.03125	0	0.0714286	0	0
IL1RAPL1	1	1	0	0	0	3	3	1	0	5	1	0	0	3	1	0.0333333	0.2	0	0	0	0.1875	0.103448	0.025	0	0.116279	0.03125	0	0	0.136364	0.0263158
IL4I1	1	0	0	0	0	1	1	0	1	0	1	1	0	1	0	0.0333333	0	0	0	0	0.0625	0.0344828	0	0.0434783	0	0.03125	0.05	0	0.0454545	0
IL7	1	0	0	0	0	0	0	0	1	0	0	0	0	0	0	0.0333333	0	0	0	0	0	0	0	0.0434783	0	0	0	0	0	0
ILF3	1	0	0	0	0	0	0	0	1	0	0	0	0	0	0	0.0333333	0	0	0	0	0	0	0	0.0434783	0	0	0	0	0	0
IMMP1L	1	0	0	0	0	0	0	0	1	0	0	0	0	0	0	0.0333333	0	0	0	0	0	0	0	0.0434783	0	0	0	0	0	0
INO80D	1	0	0	0	0	0	0	0	1	0	0	1	0	0	0	0.0333333	0	0	0	0	0	0	0	0.0434783	0	0	0.05	0	0	0
INPP4A	1	0	0	0	0	0	0	0	0	0	0	0	0	0	0	0.0333333	0	0	0	0	0	0	0	0	0	0	0	0	0	0
INPP5D	1	0	0	0	0	0	0	0	0	0	1	1	0	0	0	0.0333333	0	0	0	0	0	0	0	0	0	0.03125	0.05	0	0	0
INS-IGF2	1	0	0	0	0	0	0	0	1	0	0	1	0	0	0	0.0333333	0	0	0	0	0	0	0	0.0434783	0	0	0.05	0	0	0
INSL3	1	0	0	0	0	1	1	0	0	1	1	0	0	1	0	0.0333333	0	0	0	0	0.0625	0.0344828	0	0	0.0232558	0.03125	0	0	0.0454545	0
IPMK	1	0	0	0	0	0	0	0	0	0	1	1	0	0	0	0.0333333	0	0	0	0	0	0	0	0	0	0.03125	0.05	0	0	0
IPPK	1	0	0	0	0	0	0	0	1	0	0	0	0	0	0	0.0333333	0	0	0	0	0	0	0	0.0434783	0	0	0	0	0	0
IQCA1	1	0	0	0	0	0	0	0	1	0	0	0	0	0	0	0.0333333	0	0	0	0	0	0	0	0.0434783	0	0	0	0	0	0
IQSEC1	1	0	0	0	0	1	1	0	1	0	0	1	0	1	0	0.0333333	0	0	0	0	0.0625	0.0344828	0	0.0434783	0	0	0.05	0	0.0454545	0
IRAK3	1	0	0	0	0	0	0	0	1	0	0	0	0	0	0	0.0333333	0	0	0	0	0	0	0	0.0434783	0	0	0	0	0	0
IRF2BP2	1	0	0	0	0	1	1	0	1	0	0	0	0	1	0	0.0333333	0	0	0	0	0.0625	0.0344828	0	0.0434783	0	0	0	0	0.0454545	0
ISY1	1	0	0	0	0	0	0	0	1	0	0	1	0	0	0	0.0333333	0	0	0	0	0	0	0	0.0434783	0	0	0.05	0	0	0
ISY1-RAB43	1	0	0	0	0	1	1	0	1	0	0	1	0	1	0	0.0333333	0	0	0	0	0.0625	0.0344828	0	0.0434783	0	0	0.05	0	0.0454545	0
ITFG1	1	0	0	0	0	0	0	0	1	0	0	1	0	0	0	0.0333333	0	0	0	0	0	0	0	0.0434783	0	0	0.05	0	0	0
ITGA5	1	0	0	0	0	0	0	0	1	0	0	1	0	0	0	0.0333333	0	0	0	0	0	0	0	0.0434783	0	0	0.05	0	0	0
ITGAX	1	0	0	0	0	0	0	0	1	0	0	1	0	0	0	0.0333333	0	0	0	0	0	0	0	0.0434783	0	0	0.05	0	0	0
IYD	1	0	0	0	0	0	0	0	1	0	0	0	0	0	0	0.0333333	0	0	0	0	0	0	0	0.0434783	0	0	0	0	0	0
JAKMIP1	1	0	0	0	0	0	0	0	1	0	0	0	0	0	0	0.0333333	0	0	0	0	0	0	0	0.0434783	0	0	0	0	0	0
JARID2	1	1	1	0	0	0	0	2	1	1	2	0	1	0	2	0.0333333	0.2	0.25	0	0	0	0	0.05	0.0434783	0.0232558	0.0625	0	0.0714286	0	0.0526316
KANK1	1	0	0	0	0	1	1	0	1	0	0	1	0	1	0	0.0333333	0	0	0	0	0.0625	0.0344828	0	0.0434783	0	0	0.05	0	0.0454545	0
KAT2B	1	0	0	0	0	0	0	0	1	0	0	1	0	0	0	0.0333333	0	0	0	0	0	0	0	0.0434783	0	0	0.05	0	0	0
KB-1507C5.2	1	1	1	0	0	0	0	0	1	0	1	1	1	0	0	0.0333333	0.2	0.25	0	0	0	0	0	0.0434783	0	0.03125	0.05	0.0714286	0	0
KCNAB1	1	0	0	0	1	0	1	0	1	0	1	0	1	0	0	0.0333333	0	0	0	0.0769231	0	0.0344828	0	0.0434783	0	0.03125	0	0.0714286	0	0
KCNAB2	1	0	0	0	0	0	0	0	0	0	0	1	0	0	0	0.0333333	0	0	0	0	0	0	0	0	0	0	0.05	0	0	0
KCND2	1	1	1	0	0	0	0	1	1	1	0	0	0	1	1	0.0333333	0.2	0.25	0	0	0	0	0.025	0.0434783	0.0232558	0	0	0	0.0454545	0.0263158
KCNH1	1	0	0	0	0	1	1	0	1	1	0	1	0	1	0	0.0333333	0	0	0	0	0.0625	0.0344828	0	0.0434783	0.0232558	0	0.05	0	0.0454545	0
KCNK15	1	0	0	0	0	0	0	0	1	0	0	0	0	0	0	0.0333333	0	0	0	0	0	0	0	0.0434783	0	0	0	0	0	0
KCNMA1	1	0	0	0	0	1	1	0	1	0	0	1	0	1	0	0.0333333	0	0	0	0	0.0625	0.0344828	0	0.0434783	0	0	0.05	0	0.0454545	0
KCNN2	1	0	0	0	0	0	0	0	1	0	0	0	0	0	0	0.0333333	0	0	0	0	0	0	0	0.0434783	0	0	0	0	0	0
KCNQ5	1	0	0	0	0	0	0	0	1	0	0	1	0	0	0	0.0333333	0	0	0	0	0	0	0	0.0434783	0	0	0.05	0	0	0
KCNS2	1	0	0	0	0	0	0	0	0	0	1	0	0	0	0	0.0333333	0	0	0	0	0	0	0	0	0	0.03125	0	0	0	0
KCNT1	1	0	0	0	0	1	1	0	1	1	0	1	0	1	0	0.0333333	0	0	0	0	0.0625	0.0344828	0	0.0434783	0.0232558	0	0.05	0	0.0454545	0
KCTD8	1	0	0	0	0	1	1	0	1	1	0	1	0	1	0	0.0333333	0	0	0	0	0.0625	0.0344828	0	0.0434783	0.0232558	0	0.05	0	0.0454545	0
KDM4B	1	1	1	0	0	1	1	0	1	1	0	1	0	2	0	0.0333333	0.2	0.25	0	0	0.0625	0.0344828	0	0.0434783	0.0232558	0	0.05	0	0.0909091	0
KEAP1	1	0	0	0	0	0	0	0	0	0	0	0	0	0	0	0.0333333	0	0	0	0	0	0	0	0	0	0	0	0	0	0
KIAA0020	1	0	0	0	1	0	1	0	1	0	1	0	1	0	0	0.0333333	0	0	0	0.0769231	0	0.0344828	0	0.0434783	0	0.03125	0	0.0714286	0	0
KIAA0040	1	0	0	0	0	0	0	0	1	0	0	0	0	0	0	0.0333333	0	0	0	0	0	0	0	0.0434783	0	0	0	0	0	0
KIAA0125	1	0	0	0	0	0	0	0	1	0	0	1	0	0	0	0.0333333	0	0	0	0	0	0	0	0.0434783	0	0	0.05	0	0	0
KIAA0196	1	0	0	0	0	0	0	0	0	0	1	1	0	0	0	0.0333333	0	0	0	0	0	0	0	0	0	0.03125	0.05	0	0	0
KIAA0226L	1	0	0	0	0	0	0	0	1	0	0	1	0	0	0	0.0333333	0	0	0	0	0	0	0	0.0434783	0	0	0.05	0	0	0
KIAA0825	1	0	0	0	0	1	1	0	1	0	0	1	0	1	0	0.0333333	0	0	0	0	0.0625	0.0344828	0	0.0434783	0	0	0.05	0	0.0454545	0
KIAA1211	1	0	0	0	0	0	0	0	1	0	0	0	0	0	0	0.0333333	0	0	0	0	0	0	0	0.0434783	0	0	0	0	0	0
KIAA1328	1	0	0	0	0	0	0	0	0	0	1	0	0	0	0	0.0333333	0	0	0	0	0	0	0	0	0	0.03125	0	0	0	0
KIAA1432	1	0	0	0	0	0	0	0	1	0	0	1	0	0	0	0.0333333	0	0	0	0	0	0	0	0.0434783	0	0	0.05	0	0	0
KIAA1524	1	0	0	0	0	0	0	0	1	0	0	1	0	0	0	0.0333333	0	0	0	0	0	0	0	0.0434783	0	0	0.05	0	0	0
KIAA1586	1	0	0	0	0	0	0	0	0	0	1	0	0	0	0	0.0333333	0	0	0	0	0	0	0	0	0	0.03125	0	0	0	0
KIAA1671	1	0	0	0	0	0	0	0	1	0	0	1	0	0	0	0.0333333	0	0	0	0	0	0	0	0.0434783	0	0	0.05	0	0	0
KIF21A	1	0	0	0	0	0	0	0	1	0	0	0	0	0	0	0.0333333	0	0	0	0	0	0	0	0.0434783	0	0	0	0	0	0
KLF13	1	0	0	0	0	0	0	0	0	0	0	1	0	0	0	0.0333333	0	0	0	0	0	0	0	0	0	0	0.05	0	0	0
KLHL1	1	0	0	0	0	1	1	1	0	1	1	0	0	1	1	0.0333333	0	0	0	0	0.0625	0.0344828	0.025	0	0.0232558	0.03125	0	0	0.0454545	0.0263158
KLHL32	1	0	0	0	0	0	0	0	1	0	0	1	0	0	0	0.0333333	0	0	0	0	0	0	0	0.0434783	0	0	0.05	0	0	0
KLHL4	1	0	0	0	0	0	0	0	1	0	0	1	0	0	0	0.0333333	0	0	0	0	0	0	0	0.0434783	0	0	0.05	0	0	0
KLHL5	1	0	0	0	0	0	0	0	1	0	0	1	0	0	0	0.0333333	0	0	0	0	0	0	0	0.0434783	0	0	0.05	0	0	0
KMT2D	1	0	0	0	0	3	3	0	0	2	1	1	0	2	1	0.0333333	0	0	0	0	0.1875	0.103448	0	0	0.0465116	0.03125	0.05	0	0.0909091	0.0263158
KPNA1	1	0	0	0	0	0	0	0	0	0	1	0	0	0	0	0.0333333	0	0	0	0	0	0	0	0	0	0.03125	0	0	0	0
KPNB1	1	0	0	0	0	0	0	0	1	0	0	0	0	0	0	0.0333333	0	0	0	0	0	0	0	0.0434783	0	0	0	0	0	0
KREMEN1	1	0	0	0	0	0	0	0	0	0	1	1	0	0	0	0.0333333	0	0	0	0	0	0	0	0	0	0.03125	0.05	0	0	0
KSR1	1	0	0	0	0	0	0	0	1	0	0	0	0	0	0	0.0333333	0	0	0	0	0	0	0	0.0434783	0	0	0	0	0	0
LAMA1	1	0	0	0	0	0	0	0	1	0	0	0	0	0	0	0.0333333	0	0	0	0	0	0	0	0.0434783	0	0	0	0	0	0
LAMP1	1	0	0	0	0	0	0	0	0	0	1	1	0	0	0	0.0333333	0	0	0	0	0	0	0	0	0	0.03125	0.05	0	0	0
LAMTOR3	1	0	0	0	0	0	0	0	1	0	0	1	0	0	0	0.0333333	0	0	0	0	0	0	0	0.0434783	0	0	0.05	0	0	0
LAPTM5	1	0	0	0	0	1	1	1	1	0	2	1	0	1	1	0.0333333	0	0	0	0	0.0625	0.0344828	0.025	0.0434783	0	0.0625	0.05	0	0.0454545	0.0263158
LARP4B	1	0	0	0	0	0	0	0	0	0	0	0	0	0	0	0.0333333	0	0	0	0	0	0	0	0	0	0	0	0	0	0
LASP1	1	0	0	0	0	1	1	0	1	0	0	0	0	1	0	0.0333333	0	0	0	0	0.0625	0.0344828	0	0.0434783	0	0	0	0	0.0454545	0
LCOR	1	0	0	0	0	1	1	0	1	1	0	1	0	1	0	0.0333333	0	0	0	0	0.0625	0.0344828	0	0.0434783	0.0232558	0	0.05	0	0.0454545	0
LCP1	1	0	0	0	0	0	0	0	1	0	0	1	0	0	0	0.0333333	0	0	0	0	0	0	0	0.0434783	0	0	0.05	0	0	0
LEKR1	1	1	1	0	0	0	0	0	1	0	1	1	1	0	0	0.0333333	0.2	0.25	0	0	0	0	0	0.0434783	0	0.03125	0.05	0.0714286	0	0
LGR5	1	0	0	0	0	0	0	0	1	0	0	1	0	0	0	0.0333333	0	0	0	0	0	0	0	0.0434783	0	0	0.05	0	0	0
LHFPL1	1	0	0	0	0	0	0	0	1	0	0	0	0	0	0	0.0333333	0	0	0	0	0	0	0	0.0434783	0	0	0	0	0	0
LHPP	1	1	1	0	0	1	1	0	0	1	1	0	0	3	0	0.0333333	0.2	0.25	0	0	0.0625	0.0344828	0	0	0.0232558	0.03125	0	0	0.136364	0
LIMCH1	1	0	0	0	1	0	1	0	1	0	1	1	1	0	0	0.0333333	0	0	0	0.0769231	0	0.0344828	0	0.0434783	0	0.03125	0.05	0.0714286	0	0
LINGO2	1	0	0	0	1	0	1	1	1	0	2	1	1	0	1	0.0333333	0	0	0	0.0769231	0	0.0344828	0.025	0.0434783	0	0.0625	0.05	0.0714286	0	0.0263158
LMOD2	1	0	0	0	0	0	0	0	0	0	0	1	0	0	0	0.0333333	0	0	0	0	0	0	0	0	0	0	0.05	0	0	0
LONP2	1	0	0	0	1	1	2	0	1	0	0	0	1	1	0	0.0333333	0	0	0	0.0769231	0.0625	0.0689655	0	0.0434783	0	0	0	0.0714286	0.0454545	0
LPCAT1	1	0	0	0	1	0	1	0	1	0	1	0	1	0	0	0.0333333	0	0	0	0.0769231	0	0.0344828	0	0.0434783	0	0.03125	0	0.0714286	0	0
LPHN3	1	0	0	0	2	0	2	0	1	0	1	0	2	0	0	0.0333333	0	0	0	0.153846	0	0.0689655	0	0.0434783	0	0.03125	0	0.142857	0	0
LPPR3	1	0	0	0	0	0	0	0	1	0	0	0	0	0	0	0.0333333	0	0	0	0	0	0	0	0.0434783	0	0	0	0	0	0
LRAT	1	0	0	0	0	0	0	1	0	0	2	1	0	1	0	0.0333333	0	0	0	0	0	0	0.025	0	0	0.0625	0.05	0	0.0454545	0
LRFN5	1	0	0	0	0	1	1	0	0	0	1	1	0	1	0	0.0333333	0	0	0	0	0.0625	0.0344828	0	0	0	0.03125	0.05	0	0.0454545	0
LRIF1	1	0	0	0	0	0	0	0	1	0	0	1	0	0	0	0.0333333	0	0	0	0	0	0	0	0.0434783	0	0	0.05	0	0	0
LRPPRC	1	0	0	0	0	0	0	0	1	0	0	1	0	0	0	0.0333333	0	0	0	0	0	0	0	0.0434783	0	0	0.05	0	0	0
LRRC16A	1	0	0	0	0	0	0	0	1	0	0	1	0	0	0	0.0333333	0	0	0	0	0	0	0	0.0434783	0	0	0.05	0	0	0
LRRC41	1	0	0	0	0	0	0	0	1	0	0	0	0	0	0	0.0333333	0	0	0	0	0	0	0	0.0434783	0	0	0	0	0	0
LRRC7	1	0	0	0	0	0	0	2	1	2	0	1	0	0	2	0.0333333	0	0	0	0	0	0	0.05	0.0434783	0.0465116	0	0.05	0	0	0.0526316
LRRC72	1	0	0	0	0	0	0	0	1	0	0	1	0	0	0	0.0333333	0	0	0	0	0	0	0	0.0434783	0	0	0.05	0	0	0
LSAMP	1	0	0	0	2	3	5	2	1	1	5	0	2	4	1	0.0333333	0	0	0	0.153846	0.1875	0.172414	0.05	0.0434783	0.0232558	0.15625	0	0.142857	0.181818	0.0263158
LSM12	1	0	0	0	0	1	1	0	0	1	1	1	0	1	0	0.0333333	0	0	0	0	0.0625	0.0344828	0	0	0.0232558	0.03125	0.05	0	0.0454545	0
LTA	1	0	0	0	0	0	0	0	0	0	1	1	0	0	0	0.0333333	0	0	0	0	0	0	0	0	0	0.03125	0.05	0	0	0
LY6G6C	1	0	0	0	0	0	0	0	1	0	0	1	0	0	0	0.0333333	0	0	0	0	0	0	0	0.0434783	0	0	0.05	0	0	0
MACC1	1	0	0	0	0	0	0	0	1	0	0	1	0	0	0	0.0333333	0	0	0	0	0	0	0	0.0434783	0	0	0.05	0	0	0
MADCAM1	1	0	0	0	0	0	0	0	1	0	0	1	0	0	0	0.0333333	0	0	0	0	0	0	0	0.0434783	0	0	0.05	0	0	0
MAFG	1	0	0	0	0	0	0	0	1	0	0	0	0	0	0	0.0333333	0	0	0	0	0	0	0	0.0434783	0	0	0	0	0	0
MAGI1	1	1	1	0	0	1	1	0	1	0	1	1	0	2	0	0.0333333	0.2	0.25	0	0	0.0625	0.0344828	0	0.0434783	0	0.03125	0.05	0	0.0909091	0
MAGI3	1	0	0	0	0	0	0	0	1	0	0	0	0	0	0	0.0333333	0	0	0	0	0	0	0	0.0434783	0	0	0	0	0	0
MAN2A1	1	0	0	0	0	0	0	0	1	0	0	1	0	0	0	0.0333333	0	0	0	0	0	0	0	0.0434783	0	0	0.05	0	0	0
MAN2B1	1	0	0	0	1	0	1	0	2	0	0	0	1	0	0	0.0333333	0	0	0	0.0769231	0	0.0344828	0	0.0869565	0	0	0	0.0714286	0	0
MANSC1	1	0	0	0	0	0	0	0	1	0	0	1	0	0	0	0.0333333	0	0	0	0	0	0	0	0.0434783	0	0	0.05	0	0	0
MAP1LC3B	1	0	0	0	0	0	0	0	0	0	0	1	0	0	0	0.0333333	0	0	0	0	0	0	0	0	0	0	0.05	0	0	0
MAP2K7	1	0	0	0	0	0	0	0	1	0	0	1	0	0	0	0.0333333	0	0	0	0	0	0	0	0.0434783	0	0	0.05	0	0	0
MAP3K15	1	0	0	0	0	0	0	0	0	0	1	1	0	0	0	0.0333333	0	0	0	0	0	0	0	0	0	0.03125	0.05	0	0	0
MAP3K5	1	0	0	0	0	1	1	0	1	0	0	0	0	1	0	0.0333333	0	0	0	0	0.0625	0.0344828	0	0.0434783	0	0	0	0	0.0454545	0
MAPK10	1	0	0	0	0	0	0	0	1	0	0	1	0	0	0	0.0333333	0	0	0	0	0	0	0	0.0434783	0	0	0.05	0	0	0
MAPK8IP3	1	1	1	0	0	0	0	0	1	0	1	1	0	1	0	0.0333333	0.2	0.25	0	0	0	0	0	0.0434783	0	0.03125	0.05	0	0.0454545	0
MAPKAPK2	1	1	1	0	0	0	0	0	1	0	0	1	0	1	0	0.0333333	0.2	0.25	0	0	0	0	0	0.0434783	0	0	0.05	0	0.0454545	0
2001-03-01	1	1	1	0	0	2	2	1	0	1	3	1	0	3	1	0.0333333	0.2	0.25	0	0	0.125	0.0689655	0.025	0	0.0232558	0.09375	0.05	0	0.136364	0.0263158
2004-03-01	1	0	0	0	0	0	0	0	1	0	0	1	0	0	0	0.0333333	0	0	0	0	0	0	0	0.0434783	0	0	0.05	0	0	0
MATN1	1	0	0	0	0	0	0	0	1	0	0	1	0	0	0	0.0333333	0	0	0	0	0	0	0	0.0434783	0	0	0.05	0	0	0
MAU2	1	0	0	0	0	1	1	0	1	0	0	1	0	1	0	0.0333333	0	0	0	0	0.0625	0.0344828	0	0.0434783	0	0	0.05	0	0.0454545	0
MBD5	1	0	0	0	0	0	0	1	1	1	0	1	0	0	1	0.0333333	0	0	0	0	0	0	0.025	0.0434783	0.0232558	0	0.05	0	0	0.0263158
MBOAT2	1	0	0	0	0	0	0	0	1	0	0	1	0	0	0	0.0333333	0	0	0	0	0	0	0	0.0434783	0	0	0.05	0	0	0
MCF2	1	0	0	0	0	0	0	0	1	0	0	1	0	0	0	0.0333333	0	0	0	0	0	0	0	0.0434783	0	0	0.05	0	0	0
MCF2L2	1	1	1	0	0	1	1	1	1	0	2	1	1	1	1	0.0333333	0.2	0.25	0	0	0.0625	0.0344828	0.025	0.0434783	0	0.0625	0.05	0.0714286	0.0454545	0.0263158
MCOLN3	1	0	0	0	0	0	0	0	1	0	0	1	0	0	0	0.0333333	0	0	0	0	0	0	0	0.0434783	0	0	0.05	0	0	0
MCPH1	1	0	0	0	0	0	0	0	1	0	0	1	0	0	0	0.0333333	0	0	0	0	0	0	0	0.0434783	0	0	0.05	0	0	0
MCTP1	1	0	0	0	0	0	0	0	1	0	0	1	0	0	0	0.0333333	0	0	0	0	0	0	0	0.0434783	0	0	0.05	0	0	0
MDN1	1	0	0	0	0	0	0	0	0	0	1	1	0	0	0	0.0333333	0	0	0	0	0	0	0	0	0	0.03125	0.05	0	0	0
ME1	1	0	0	0	0	1	1	0	1	1	0	1	0	1	0	0.0333333	0	0	0	0	0.0625	0.0344828	0	0.0434783	0.0232558	0	0.05	0	0.0454545	0
MED27	1	0	0	0	0	1	1	0	1	0	1	0	0	1	0	0.0333333	0	0	0	0	0.0625	0.0344828	0	0.0434783	0	0.03125	0	0	0.0454545	0
MED29	1	0	0	0	0	0	0	0	1	0	0	1	0	0	0	0.0333333	0	0	0	0	0	0	0	0.0434783	0	0	0.05	0	0	0
MED4	1	0	0	0	0	0	0	0	1	0	0	0	0	0	0	0.0333333	0	0	0	0	0	0	0	0.0434783	0	0	0	0	0	0
MEGF8	1	1	1	0	0	0	0	0	1	0	0	0	0	1	0	0.0333333	0.2	0.25	0	0	0	0	0	0.0434783	0	0	0	0	0.0454545	0
MEIS1	1	0	0	0	0	0	0	0	0	0	0	1	0	0	0	0.0333333	0	0	0	0	0	0	0	0	0	0	0.05	0	0	0
MEIS2	1	0	0	0	0	0	0	0	0	0	1	0	0	0	0	0.0333333	0	0	0	0	0	0	0	0	0	0.03125	0	0	0	0
METTL15	1	1	0	0	1	0	1	2	2	2	1	0	1	0	2	0.0333333	0.2	0	0	0.0769231	0	0.0344828	0.05	0.0869565	0.0465116	0.03125	0	0.0714286	0	0.0526316
METTL25	1	0	0	0	0	0	0	0	1	0	0	1	0	0	0	0.0333333	0	0	0	0	0	0	0	0.0434783	0	0	0.05	0	0	0
METTL7A	1	0	0	0	0	0	0	0	0	0	0	0	0	0	0	0.0333333	0	0	0	0	0	0	0	0	0	0	0	0	0	0
MEX3D	1	0	0	0	0	0	0	0	0	0	1	0	0	0	0	0.0333333	0	0	0	0	0	0	0	0	0	0.03125	0	0	0	0
MGA	1	0	0	0	0	0	0	0	1	0	0	0	0	0	0	0.0333333	0	0	0	0	0	0	0	0.0434783	0	0	0	0	0	0
MGMT	1	1	1	0	0	0	0	1	1	0	1	0	0	1	1	0.0333333	0.2	0.25	0	0	0	0	0.025	0.0434783	0	0.03125	0	0	0.0454545	0.0263158
MICAL2	1	0	0	0	0	0	0	0	1	0	0	1	0	0	0	0.0333333	0	0	0	0	0	0	0	0.0434783	0	0	0.05	0	0	0
MICAL3	1	0	0	0	0	0	0	0	1	0	0	1	0	0	0	0.0333333	0	0	0	0	0	0	0	0.0434783	0	0	0.05	0	0	0
MICU1	1	0	0	0	0	0	0	0	1	0	0	1	0	0	0	0.0333333	0	0	0	0	0	0	0	0.0434783	0	0	0.05	0	0	0
MICU3	1	0	0	0	0	0	0	0	1	0	0	0	0	0	0	0.0333333	0	0	0	0	0	0	0	0.0434783	0	0	0	0	0	0
MIER1	1	0	0	0	0	0	0	0	0	0	1	0	0	0	0	0.0333333	0	0	0	0	0	0	0	0	0	0.03125	0	0	0	0
MKL1	1	0	0	0	0	1	1	0	1	0	0	1	0	1	0	0.0333333	0	0	0	0	0.0625	0.0344828	0	0.0434783	0	0	0.05	0	0.0454545	0
MKL2	1	1	0	0	0	0	0	0	0	1	0	1	0	0	0	0.0333333	0.2	0	0	0	0	0	0	0	0.0232558	0	0.05	0	0	0
MKLN1	1	1	1	0	0	0	0	0	0	0	1	0	0	1	0	0.0333333	0.2	0.25	0	0	0	0	0	0	0	0.03125	0	0	0.0454545	0
MLIP	1	0	0	0	0	0	0	1	1	1	0	0	0	0	1	0.0333333	0	0	0	0	0	0	0.025	0.0434783	0.0232558	0	0	0	0	0.0263158
MLLT10	1	0	0	0	0	1	1	0	0	0	2	0	0	1	0	0.0333333	0	0	0	0	0.0625	0.0344828	0	0	0	0.0625	0	0	0.0454545	0
MLLT3	1	0	0	0	0	0	0	0	0	0	1	1	0	0	0	0.0333333	0	0	0	0	0	0	0	0	0	0.03125	0.05	0	0	0
MMADHC	1	0	0	0	0	0	0	0	1	0	0	1	0	0	0	0.0333333	0	0	0	0	0	0	0	0.0434783	0	0	0.05	0	0	0
MND1	1	0	0	0	0	0	0	0	1	0	0	1	0	0	0	0.0333333	0	0	0	0	0	0	0	0.0434783	0	0	0.05	0	0	0
MNS1	1	0	0	0	0	0	0	0	1	0	0	0	0	0	0	0.0333333	0	0	0	0	0	0	0	0.0434783	0	0	0	0	0	0
MNX1	1	0	0	0	0	0	0	0	1	0	0	1	0	0	0	0.0333333	0	0	0	0	0	0	0	0.0434783	0	0	0.05	0	0	0
MOB1B	1	0	0	0	0	0	0	0	0	0	1	1	0	0	0	0.0333333	0	0	0	0	0	0	0	0	0	0.03125	0.05	0	0	0
MPHOSPH9	1	0	0	0	0	0	0	0	1	0	0	1	0	0	0	0.0333333	0	0	0	0	0	0	0	0.0434783	0	0	0.05	0	0	0
MPP2	1	0	0	0	0	0	0	0	1	0	0	0	0	0	0	0.0333333	0	0	0	0	0	0	0	0.0434783	0	0	0	0	0	0
MPP4	1	0	0	0	0	0	0	0	1	0	0	1	0	0	0	0.0333333	0	0	0	0	0	0	0	0.0434783	0	0	0.05	0	0	0
MRPL33	1	1	1	0	0	0	0	0	1	0	0	0	0	1	0	0.0333333	0.2	0.25	0	0	0	0	0	0.0434783	0	0	0	0	0.0454545	0
MRPS9	1	0	0	0	0	0	0	0	0	0	1	0	0	0	0	0.0333333	0	0	0	0	0	0	0	0	0	0.03125	0	0	0	0
MRVI1	1	0	0	0	0	0	0	0	1	0	0	0	0	0	0	0.0333333	0	0	0	0	0	0	0	0.0434783	0	0	0	0	0	0
MSANTD3-TMEFF1	1	0	0	0	0	0	0	0	1	0	0	1	0	0	0	0.0333333	0	0	0	0	0	0	0	0.0434783	0	0	0.05	0	0	0
MSH4	1	0	0	0	0	0	0	1	1	1	0	1	0	0	1	0.0333333	0	0	0	0	0	0	0.025	0.0434783	0.0232558	0	0.05	0	0	0.0263158
MSH6	1	0	0	0	0	0	0	0	0	0	1	0	0	0	0	0.0333333	0	0	0	0	0	0	0	0	0	0.03125	0	0	0	0
MSR1	1	0	0	0	0	0	0	2	1	2	0	0	0	1	1	0.0333333	0	0	0	0	0	0	0.05	0.0434783	0.0465116	0	0	0	0.0454545	0.0263158
MTA2	1	0	0	0	0	0	0	0	1	0	0	1	0	0	0	0.0333333	0	0	0	0	0	0	0	0.0434783	0	0	0.05	0	0	0
MTERF	1	0	0	0	0	0	0	1	1	1	0	1	0	0	1	0.0333333	0	0	0	0	0	0	0.025	0.0434783	0.0232558	0	0.05	0	0	0.0263158
MTERFD1	1	0	0	0	0	0	0	0	1	0	0	1	0	0	0	0.0333333	0	0	0	0	0	0	0	0.0434783	0	0	0.05	0	0	0
MTF2	1	0	0	0	0	0	0	0	0	0	1	0	0	0	0	0.0333333	0	0	0	0	0	0	0	0	0	0.03125	0	0	0	0
MTFMT	1	0	1	0	0	0	0	0	0	0	1	0	0	1	0	0.0333333	0	0.25	0	0	0	0	0	0	0	0.03125	0	0	0.0454545	0
MTHFR	1	0	0	0	0	0	0	0	1	0	0	1	0	0	0	0.0333333	0	0	0	0	0	0	0	0.0434783	0	0	0.05	0	0	0
MTIF2	1	0	0	0	1	0	1	0	1	0	1	1	1	0	0	0.0333333	0	0	0	0.0769231	0	0.0344828	0	0.0434783	0	0.03125	0.05	0.0714286	0	0
MTMR8	1	0	0	0	0	0	0	0	1	0	0	0	0	0	0	0.0333333	0	0	0	0	0	0	0	0.0434783	0	0	0	0	0	0
MTOR	1	0	0	0	0	0	0	0	0	0	1	1	0	0	0	0.0333333	0	0	0	0	0	0	0	0	0	0.03125	0.05	0	0	0
MTUS2	1	0	1	0	1	0	1	1	2	1	1	1	1	1	1	0.0333333	0	0.25	0	0.0769231	0	0.0344828	0.025	0.0869565	0.0232558	0.03125	0.05	0.0714286	0.0454545	0.0263158
MUC2	1	0	0	0	0	0	0	1	1	1	0	0	0	0	1	0.0333333	0	0	0	0	0	0	0.025	0.0434783	0.0232558	0	0	0	0	0.0263158
MURC	1	0	0	0	0	0	0	0	1	0	0	1	0	0	0	0.0333333	0	0	0	0	0	0	0	0.0434783	0	0	0.05	0	0	0
MYC	1	0	0	0	0	3	3	0	0	2	2	0	0	2	1	0.0333333	0	0	0	0	0.1875	0.103448	0	0	0.0465116	0.0625	0	0	0.0909091	0.0263158
MYH11	1	0	0	0	0	0	0	1	1	1	0	1	0	0	1	0.0333333	0	0	0	0	0	0	0.025	0.0434783	0.0232558	0	0.05	0	0	0.0263158
MYH15	1	0	0	0	0	0	0	0	1	0	0	1	0	0	0	0.0333333	0	0	0	0	0	0	0	0.0434783	0	0	0.05	0	0	0
MYLK	1	0	0	0	0	1	1	0	1	0	0	1	0	1	0	0.0333333	0	0	0	0	0.0625	0.0344828	0	0.0434783	0	0	0.05	0	0.0454545	0
MYLK4	1	0	0	0	0	1	1	0	0	0	0	0	0	1	0	0.0333333	0	0	0	0	0.0625	0.0344828	0	0	0	0	0	0	0.0454545	0
MYO16	1	0	0	0	0	1	1	2	0	2	1	1	0	1	2	0.0333333	0	0	0	0	0.0625	0.0344828	0.05	0	0.0465116	0.03125	0.05	0	0.0454545	0.0526316
MYO18A	1	0	0	0	0	0	0	2	1	0	2	0	0	0	2	0.0333333	0	0	0	0	0	0	0.05	0.0434783	0	0.0625	0	0	0	0.0526316
MYO1D	1	0	0	0	0	2	2	1	1	3	0	0	0	2	1	0.0333333	0	0	0	0	0.125	0.0689655	0.025	0.0434783	0.0697674	0	0	0	0.0909091	0.0263158
MYO3A	1	0	0	0	0	0	0	0	1	0	0	0	0	0	0	0.0333333	0	0	0	0	0	0	0	0.0434783	0	0	0	0	0	0
MYO5A	1	0	0	0	0	1	1	0	1	1	0	1	0	1	0	0.0333333	0	0	0	0	0.0625	0.0344828	0	0.0434783	0.0232558	0	0.05	0	0.0454545	0
MYO6	1	0	0	0	0	1	1	0	0	0	1	1	0	1	0	0.0333333	0	0	0	0	0.0625	0.0344828	0	0	0	0.03125	0.05	0	0.0454545	0
MYOCD	1	1	0	0	0	0	0	0	0	1	1	1	0	0	0	0.0333333	0.2	0	0	0	0	0	0	0	0.0232558	0.03125	0.05	0	0	0
MYOM1	1	0	0	0	0	0	0	0	1	0	0	1	0	0	0	0.0333333	0	0	0	0	0	0	0	0.0434783	0	0	0.05	0	0	0
N4BP1	1	0	0	0	0	0	0	0	1	0	0	0	0	0	0	0.0333333	0	0	0	0	0	0	0	0.0434783	0	0	0	0	0	0
N6AMT2	1	0	0	0	0	0	0	0	1	0	0	1	0	0	0	0.0333333	0	0	0	0	0	0	0	0.0434783	0	0	0.05	0	0	0
NAA50	1	0	0	0	0	0	0	1	1	1	0	1	0	0	1	0.0333333	0	0	0	0	0	0	0.025	0.0434783	0.0232558	0	0.05	0	0	0.0263158
NAA60	1	0	0	0	0	0	0	0	1	0	0	0	0	0	0	0.0333333	0	0	0	0	0	0	0	0.0434783	0	0	0	0	0	0
NAALADL2	1	2	1	0	0	2	2	1	1	3	1	0	0	3	1	0.0333333	0.4	0.25	0	0	0.125	0.0689655	0.025	0.0434783	0.0697674	0.03125	0	0	0.136364	0.0263158
NADK2	1	0	0	0	0	0	0	0	0	0	0	0	0	0	0	0.0333333	0	0	0	0	0	0	0	0	0	0	0	0	0	0
NALCN	1	0	0	0	1	1	2	0	1	0	1	1	1	1	0	0.0333333	0	0	0	0.0769231	0.0625	0.0689655	0	0.0434783	0	0.03125	0.05	0.0714286	0.0454545	0
NANS	1	0	0	0	0	0	0	0	1	0	0	1	0	0	0	0.0333333	0	0	0	0	0	0	0	0.0434783	0	0	0.05	0	0	0
NARS	1	0	0	0	0	0	0	0	1	0	0	1	0	0	0	0.0333333	0	0	0	0	0	0	0	0.0434783	0	0	0.05	0	0	0
NBAS	1	0	0	0	0	1	1	0	1	0	0	0	0	1	0	0.0333333	0	0	0	0	0.0625	0.0344828	0	0.0434783	0	0	0	0	0.0454545	0
NBEA	1	1	0	0	0	1	1	2	2	2	1	0	0	1	1	0.0333333	0.2	0	0	0	0.0625	0.0344828	0.05	0.0869565	0.0465116	0.03125	0	0	0.0454545	0.0263158
NBEAL1	1	0	0	0	0	0	0	1	1	1	0	1	0	0	1	0.0333333	0	0	0	0	0	0	0.025	0.0434783	0.0232558	0	0.05	0	0	0.0263158
NCAM1	1	0	0	0	0	1	1	0	1	1	0	1	0	1	0	0.0333333	0	0	0	0	0.0625	0.0344828	0	0.0434783	0.0232558	0	0.05	0	0.0454545	0
NCK2	1	0	0	0	0	0	0	0	0	0	0	0	0	0	0	0.0333333	0	0	0	0	0	0	0	0	0	0	0	0	0	0
NCKAP1	1	0	0	0	0	1	1	0	1	1	0	0	0	1	0	0.0333333	0	0	0	0	0.0625	0.0344828	0	0.0434783	0.0232558	0	0	0	0.0454545	0
NCOA2	1	0	0	0	0	0	0	0	0	0	1	1	0	0	0	0.0333333	0	0	0	0	0	0	0	0	0	0.03125	0.05	0	0	0
NCSTN	1	0	0	0	0	0	0	0	1	0	0	1	0	0	0	0.0333333	0	0	0	0	0	0	0	0.0434783	0	0	0.05	0	0	0
NDUFA11	1	0	0	0	0	0	0	0	1	0	0	1	0	0	0	0.0333333	0	0	0	0	0	0	0	0.0434783	0	0	0.05	0	0	0
NDUFA13	1	0	0	0	0	0	0	0	1	0	0	0	0	0	0	0.0333333	0	0	0	0	0	0	0	0.0434783	0	0	0	0	0	0
NDUFAB1	1	0	0	0	0	0	0	0	1	0	0	0	0	0	0	0.0333333	0	0	0	0	0	0	0	0.0434783	0	0	0	0	0	0
NDUFS8	1	0	0	0	0	0	0	0	0	0	0	1	0	0	0	0.0333333	0	0	0	0	0	0	0	0	0	0	0.05	0	0	0
NEDD8	1	0	0	0	0	0	0	0	1	0	0	0	0	0	0	0.0333333	0	0	0	0	0	0	0	0.0434783	0	0	0	0	0	0
NEDD8-MDP1	1	0	0	0	0	0	0	0	1	0	0	0	0	0	0	0.0333333	0	0	0	0	0	0	0	0.0434783	0	0	0	0	0	0
NEDD9	1	0	0	0	0	0	0	1	0	1	0	0	0	0	1	0.0333333	0	0	0	0	0	0	0.025	0	0.0232558	0	0	0	0	0.0263158
NEK10	1	0	0	0	0	0	0	1	1	0	1	1	0	0	1	0.0333333	0	0	0	0	0	0	0.025	0.0434783	0	0.03125	0.05	0	0	0.0263158
NELL1	1	0	0	0	0	1	1	0	1	0	1	1	0	1	0	0.0333333	0	0	0	0	0.0625	0.0344828	0	0.0434783	0	0.03125	0.05	0	0.0454545	0
NETO1	1	0	0	0	0	0	0	1	1	0	1	1	0	0	1	0.0333333	0	0	0	0	0	0	0.025	0.0434783	0	0.03125	0.05	0	0	0.0263158
NFKBIZ	1	0	0	0	1	0	1	0	0	0	1	0	1	0	0	0.0333333	0	0	0	0.0769231	0	0.0344828	0	0	0	0.03125	0	0.0714286	0	0
NFS1	1	0	0	0	0	1	1	0	0	0	1	0	0	1	0	0.0333333	0	0	0	0	0.0625	0.0344828	0	0	0	0.03125	0	0	0.0454545	0
NID1	1	0	0	0	0	0	0	0	1	0	0	0	0	0	0	0.0333333	0	0	0	0	0	0	0	0.0434783	0	0	0	0	0	0
NIPBL	1	0	0	0	0	0	0	0	1	0	0	0	0	0	0	0.0333333	0	0	0	0	0	0	0	0.0434783	0	0	0	0	0	0
NKAIN2	1	0	1	1	0	1	1	2	1	1	4	2	0	2	2	0.0333333	0	0.25	0.5	0	0.0625	0.0344828	0.05	0.0434783	0.0232558	0.125	0.1	0	0.0909091	0.0526316
NLGN1	1	0	1	0	2	1	3	0	1	1	2	1	2	2	0	0.0333333	0	0.25	0	0.153846	0.0625	0.103448	0	0.0434783	0.0232558	0.0625	0.05	0.142857	0.0909091	0
NLK	1	0	0	0	0	1	1	0	0	0	0	0	0	1	0	0.0333333	0	0	0	0	0.0625	0.0344828	0	0	0	0	0	0	0.0454545	0
NMNAT1	1	0	0	0	1	0	1	0	0	0	2	1	1	0	0	0.0333333	0	0	0	0.0769231	0	0.0344828	0	0	0	0.0625	0.05	0.0714286	0	0
NMT1	1	0	0	0	0	0	0	0	1	0	0	1	0	0	0	0.0333333	0	0	0	0	0	0	0	0.0434783	0	0	0.05	0	0	0
NNT	1	0	0	0	0	0	0	0	0	0	1	1	0	0	0	0.0333333	0	0	0	0	0	0	0	0	0	0.03125	0.05	0	0	0
NOL8	1	0	0	0	0	0	0	0	1	0	0	1	0	0	0	0.0333333	0	0	0	0	0	0	0	0.0434783	0	0	0.05	0	0	0
NOMO1	1	0	0	0	0	0	0	0	0	0	1	1	0	0	0	0.0333333	0	0	0	0	0	0	0	0	0	0.03125	0.05	0	0	0
NOMO3	1	0	0	0	0	0	0	0	0	0	1	1	0	0	0	0.0333333	0	0	0	0	0	0	0	0	0	0.03125	0.05	0	0	0
NOSIP	1	0	0	0	0	0	0	0	1	0	0	1	0	0	0	0.0333333	0	0	0	0	0	0	0	0.0434783	0	0	0.05	0	0	0
NOSTRIN	1	0	0	0	0	0	0	0	1	0	0	0	0	0	0	0.0333333	0	0	0	0	0	0	0	0.0434783	0	0	0	0	0	0
NPAS4	1	0	0	0	0	0	0	0	1	0	0	1	0	0	0	0.0333333	0	0	0	0	0	0	0	0.0434783	0	0	0.05	0	0	0
NPFFR2	1	0	0	0	0	0	0	0	1	0	0	0	0	0	0	0.0333333	0	0	0	0	0	0	0	0.0434783	0	0	0	0	0	0
NPNT	1	0	0	0	0	0	0	0	1	0	0	1	0	0	0	0.0333333	0	0	0	0	0	0	0	0.0434783	0	0	0.05	0	0	0
NR1D1	1	0	0	0	0	0	0	0	1	0	0	1	0	0	0	0.0333333	0	0	0	0	0	0	0	0.0434783	0	0	0.05	0	0	0
NR1H2	1	0	0	0	0	0	0	0	1	0	0	0	0	0	0	0.0333333	0	0	0	0	0	0	0	0.0434783	0	0	0	0	0	0
NR4A3	1	0	0	0	0	0	0	0	1	0	0	1	0	0	0	0.0333333	0	0	0	0	0	0	0	0.0434783	0	0	0.05	0	0	0
NRG3	1	1	1	0	0	0	0	1	0	1	2	1	0	2	0	0.0333333	0.2	0.25	0	0	0	0	0.025	0	0.0232558	0.0625	0.05	0	0.0909091	0
NRG4	1	0	0	0	0	0	0	0	1	0	0	1	0	0	0	0.0333333	0	0	0	0	0	0	0	0.0434783	0	0	0.05	0	0	0
NRP2	1	0	0	0	0	0	0	0	1	0	0	0	0	0	0	0.0333333	0	0	0	0	0	0	0	0.0434783	0	0	0	0	0	0
NRXN2	1	0	0	0	0	0	0	0	1	0	0	1	0	0	0	0.0333333	0	0	0	0	0	0	0	0.0434783	0	0	0.05	0	0	0
NSMCE2	1	0	0	0	0	1	1	1	0	2	1	1	0	0	2	0.0333333	0	0	0	0	0.0625	0.0344828	0.025	0	0.0465116	0.03125	0.05	0	0	0.0526316
NUB1	1	0	0	0	0	0	0	0	1	0	0	1	0	0	0	0.0333333	0	0	0	0	0	0	0	0.0434783	0	0	0.05	0	0	0
NUBPL	1	0	0	0	0	0	0	0	1	0	0	1	0	0	0	0.0333333	0	0	0	0	0	0	0	0.0434783	0	0	0.05	0	0	0
NUDT15	1	0	0	0	0	0	0	0	0	0	1	1	0	0	0	0.0333333	0	0	0	0	0	0	0	0	0	0.03125	0.05	0	0	0
NUMB	1	0	0	0	0	0	0	1	1	1	0	1	0	0	1	0.0333333	0	0	0	0	0	0	0.025	0.0434783	0.0232558	0	0.05	0	0	0.0263158
NUP153	1	0	0	0	0	0	0	0	1	0	0	1	0	0	0	0.0333333	0	0	0	0	0	0	0	0.0434783	0	0	0.05	0	0	0
NUP54	1	0	0	0	0	0	0	0	1	0	0	1	0	0	0	0.0333333	0	0	0	0	0	0	0	0.0434783	0	0	0.05	0	0	0
NUTM2G	1	0	0	0	0	0	0	0	1	0	0	0	0	0	0	0.0333333	0	0	0	0	0	0	0	0.0434783	0	0	0	0	0	0
NXF1	1	0	0	0	0	0	0	0	1	0	0	0	0	0	0	0.0333333	0	0	0	0	0	0	0	0.0434783	0	0	0	0	0	0
NXPH1	1	0	0	0	0	1	1	0	1	0	0	0	0	1	0	0.0333333	0	0	0	0	0.0625	0.0344828	0	0.0434783	0	0	0	0	0.0454545	0
OBSCN	1	0	0	0	0	1	1	0	1	0	0	1	0	1	0	0.0333333	0	0	0	0	0.0625	0.0344828	0	0.0434783	0	0	0.05	0	0.0454545	0
OFCC1	1	0	0	0	0	1	1	0	1	0	0	1	0	1	0	0.0333333	0	0	0	0	0.0625	0.0344828	0	0.0434783	0	0	0.05	0	0.0454545	0
OLFM3	1	0	0	1	0	0	0	1	0	1	1	1	0	0	1	0.0333333	0	0	0.5	0	0	0	0.025	0	0.0232558	0.03125	0.05	0	0	0.0263158
OPN3	1	0	0	0	0	1	1	1	1	1	1	1	0	1	1	0.0333333	0	0	0	0	0.0625	0.0344828	0.025	0.0434783	0.0232558	0.03125	0.05	0	0.0454545	0.0263158
OR5H15	1	0	0	0	0	0	0	0	0	0	0	0	0	0	0	0.0333333	0	0	0	0	0	0	0	0	0	0	0	0	0	0
OR9Q1	1	0	0	0	1	0	1	0	1	0	0	0	1	0	0	0.0333333	0	0	0	0.0769231	0	0.0344828	0	0.0434783	0	0	0	0.0714286	0	0
OSBPL11	1	0	0	0	0	0	0	0	0	0	1	1	0	0	0	0.0333333	0	0	0	0	0	0	0	0	0	0.03125	0.05	0	0	0
P2RX6	1	0	0	0	0	0	0	0	1	0	0	1	0	0	0	0.0333333	0	0	0	0	0	0	0	0.0434783	0	0	0.05	0	0	0
P2RY8	1	0	0	0	1	2	3	0	1	2	1	1	1	2	0	0.0333333	0	0	0	0.0769231	0.125	0.103448	0	0.0434783	0.0465116	0.03125	0.05	0.0714286	0.0909091	0
P4HA3	1	0	0	0	0	0	0	0	0	0	1	0	0	0	0	0.0333333	0	0	0	0	0	0	0	0	0	0.03125	0	0	0	0
PACSIN2	1	0	0	0	0	0	0	0	1	0	0	1	0	1	0	0.0333333	0	0	0	0	0	0	0	0.0434783	0	0	0.05	0	0.0454545	0
PALM	1	0	0	0	0	0	0	0	1	0	0	1	0	0	0	0.0333333	0	0	0	0	0	0	0	0.0434783	0	0	0.05	0	0	0
PANK2	1	0	0	0	0	0	0	0	1	0	0	1	0	0	0	0.0333333	0	0	0	0	0	0	0	0.0434783	0	0	0.05	0	0	0
PAPD5	1	0	0	0	0	1	1	0	0	1	1	0	0	1	0	0.0333333	0	0	0	0	0.0625	0.0344828	0	0	0.0232558	0.03125	0	0	0.0454545	0
PAQR7	1	0	0	0	0	0	0	0	1	0	0	1	0	0	0	0.0333333	0	0	0	0	0	0	0	0.0434783	0	0	0.05	0	0	0
PARP4	1	0	0	0	0	0	0	0	0	0	1	1	0	0	0	0.0333333	0	0	0	0	0	0	0	0	0	0.03125	0.05	0	0	0
PBX1	1	0	0	0	0	0	0	0	1	0	0	0	0	0	0	0.0333333	0	0	0	0	0	0	0	0.0434783	0	0	0	0	0	0
PBX3	1	0	0	0	0	0	0	0	1	0	0	1	0	0	0	0.0333333	0	0	0	0	0	0	0	0.0434783	0	0	0.05	0	0	0
PCDH11X	1	0	0	0	0	1	1	0	1	1	0	0	0	1	0	0.0333333	0	0	0	0	0.0625	0.0344828	0	0.0434783	0.0232558	0	0	0	0.0454545	0
PCDH20	1	0	0	0	0	0	0	0	1	0	0	0	0	0	0	0.0333333	0	0	0	0	0	0	0	0.0434783	0	0	0	0	0	0
PCM1	1	0	0	0	0	0	0	0	0	0	1	0	0	0	0	0.0333333	0	0	0	0	0	0	0	0	0	0.03125	0	0	0	0
PCNT	1	0	0	0	0	0	0	0	1	0	0	1	0	0	0	0.0333333	0	0	0	0	0	0	0	0.0434783	0	0	0.05	0	0	0
PCNX	1	0	0	0	0	0	0	0	1	0	0	1	0	0	0	0.0333333	0	0	0	0	0	0	0	0.0434783	0	0	0.05	0	0	0
PCNXL2	1	0	0	0	0	0	0	0	1	0	0	1	0	0	0	0.0333333	0	0	0	0	0	0	0	0.0434783	0	0	0.05	0	0	0
PCTP	1	0	0	0	0	0	0	0	0	0	0	1	0	0	0	0.0333333	0	0	0	0	0	0	0	0	0	0	0.05	0	0	0
PDCD1LG2	1	1	1	0	1	1	2	0	1	0	1	0	1	2	0	0.0333333	0.2	0.25	0	0.0769231	0.0625	0.0689655	0	0.0434783	0	0.03125	0	0.0714286	0.0909091	0
PDCD2L	1	0	0	0	1	0	1	0	1	0	0	1	1	0	0	0.0333333	0	0	0	0.0769231	0	0.0344828	0	0.0434783	0	0	0.05	0.0714286	0	0
PDE3A	1	0	0	0	0	0	0	0	1	0	0	0	0	0	0	0.0333333	0	0	0	0	0	0	0	0.0434783	0	0	0	0	0	0
PDE3B	1	0	0	0	0	0	0	1	0	0	2	0	0	0	1	0.0333333	0	0	0	0	0	0	0.025	0	0	0.0625	0	0	0	0.0263158
PDE4B	1	0	0	0	0	0	0	0	1	0	0	0	0	0	0	0.0333333	0	0	0	0	0	0	0	0.0434783	0	0	0	0	0	0
PDE9A	1	0	0	0	0	0	0	0	1	0	0	1	0	0	0	0.0333333	0	0	0	0	0	0	0	0.0434783	0	0	0.05	0	0	0
PDGFD	1	0	0	0	1	2	3	3	1	3	1	1	1	3	2	0.0333333	0	0	0	0.0769231	0.125	0.103448	0.075	0.0434783	0.0697674	0.03125	0.05	0.0714286	0.136364	0.0526316
PDGFRA	1	0	0	0	0	0	0	0	1	0	0	1	0	0	0	0.0333333	0	0	0	0	0	0	0	0.0434783	0	0	0.05	0	0	0
PDIA6	1	1	1	0	0	0	0	0	1	0	1	1	0	1	0	0.0333333	0.2	0.25	0	0	0	0	0	0.0434783	0	0.03125	0.05	0	0.0454545	0
PDSS1	1	0	0	0	0	0	0	0	1	0	0	1	0	0	0	0.0333333	0	0	0	0	0	0	0	0.0434783	0	0	0.05	0	0	0
PDXDC1	1	1	0	0	1	0	1	0	0	1	2	1	1	0	0	0.0333333	0.2	0	0	0.0769231	0	0.0344828	0	0	0.0232558	0.0625	0.05	0.0714286	0	0
PDZD2	1	0	0	0	0	1	1	0	1	0	0	1	0	1	0	0.0333333	0	0	0	0	0.0625	0.0344828	0	0.0434783	0	0	0.05	0	0.0454545	0
PDZD8	1	0	0	0	0	1	1	0	0	1	1	1	0	1	0	0.0333333	0	0	0	0	0.0625	0.0344828	0	0	0.0232558	0.03125	0.05	0	0.0454545	0
PELI1	1	0	0	0	0	1	1	0	1	0	0	1	0	1	0	0.0333333	0	0	0	0	0.0625	0.0344828	0	0.0434783	0	0	0.05	0	0.0454545	0
PEX19	1	0	0	0	0	0	0	0	1	0	0	1	0	0	0	0.0333333	0	0	0	0	0	0	0	0.0434783	0	0	0.05	0	0	0
PFKFB3	1	0	0	0	0	1	1	1	1	1	0	0	0	1	1	0.0333333	0	0	0	0	0.0625	0.0344828	0.025	0.0434783	0.0232558	0	0	0	0.0454545	0.0263158
PFKFB4	1	0	0	0	0	0	0	0	1	0	0	0	0	0	0	0.0333333	0	0	0	0	0	0	0	0.0434783	0	0	0	0	0	0
PHC2	1	0	0	0	0	0	0	0	0	0	1	1	0	0	0	0.0333333	0	0	0	0	0	0	0	0	0	0.03125	0.05	0	0	0
PHEX	1	0	0	0	0	1	1	0	1	1	0	1	0	1	0	0.0333333	0	0	0	0	0.0625	0.0344828	0	0.0434783	0.0232558	0	0.05	0	0.0454545	0
PHF21A	1	0	0	0	0	0	0	0	1	0	0	0	0	0	0	0.0333333	0	0	0	0	0	0	0	0.0434783	0	0	0	0	0	0
PHLDA1	1	0	0	0	0	0	0	0	1	0	0	0	0	0	0	0.0333333	0	0	0	0	0	0	0	0.0434783	0	0	0	0	0	0
PHLDB1	1	0	0	0	0	0	0	0	1	0	0	1	0	0	0	0.0333333	0	0	0	0	0	0	0	0.0434783	0	0	0.05	0	0	0
PI15	1	0	0	0	0	0	0	0	1	0	0	1	0	0	0	0.0333333	0	0	0	0	0	0	0	0.0434783	0	0	0.05	0	0	0
PIEZO1	1	0	0	0	0	0	0	0	1	0	0	1	0	0	0	0.0333333	0	0	0	0	0	0	0	0.0434783	0	0	0.05	0	0	0
PIEZO2	1	0	0	0	0	0	0	1	1	1	0	1	0	0	1	0.0333333	0	0	0	0	0	0	0.025	0.0434783	0.0232558	0	0.05	0	0	0.0263158
PIGG	1	0	0	0	0	0	0	1	1	1	0	0	0	0	1	0.0333333	0	0	0	0	0	0	0.025	0.0434783	0.0232558	0	0	0	0	0.0263158
PIGK	1	1	1	0	0	1	1	1	1	2	1	1	0	2	1	0.0333333	0.2	0.25	0	0	0.0625	0.0344828	0.025	0.0434783	0.0465116	0.03125	0.05	0	0.0909091	0.0263158
PIGN	1	0	0	0	0	0	0	0	1	0	0	1	0	0	0	0.0333333	0	0	0	0	0	0	0	0.0434783	0	0	0.05	0	0	0
PIGZ	1	0	0	0	0	0	0	0	1	0	0	0	0	0	0	0.0333333	0	0	0	0	0	0	0	0.0434783	0	0	0	0	0	0
PIH1D1	1	0	0	0	0	0	0	0	1	0	0	1	0	0	0	0.0333333	0	0	0	0	0	0	0	0.0434783	0	0	0.05	0	0	0
PIK3R2	1	0	0	0	0	0	0	0	1	0	0	1	0	0	0	0.0333333	0	0	0	0	0	0	0	0.0434783	0	0	0.05	0	0	0
PIP5K1A	1	0	0	0	0	0	0	0	0	0	1	1	0	0	0	0.0333333	0	0	0	0	0	0	0	0	0	0.03125	0.05	0	0	0
PISD	1	0	0	0	0	0	0	0	0	0	1	1	0	0	0	0.0333333	0	0	0	0	0	0	0	0	0	0.03125	0.05	0	0	0
PITPNC1	1	0	0	0	1	0	1	1	1	1	0	1	1	0	1	0.0333333	0	0	0	0.0769231	0	0.0344828	0.025	0.0434783	0.0232558	0	0.05	0.0714286	0	0.0263158
PITPNM2	1	0	0	0	0	0	0	0	0	0	1	0	0	0	0	0.0333333	0	0	0	0	0	0	0	0	0	0.03125	0	0	0	0
PIWIL4	1	0	0	0	0	0	0	0	0	0	1	1	0	0	0	0.0333333	0	0	0	0	0	0	0	0	0	0.03125	0.05	0	0	0
PKD1	1	0	0	0	0	0	0	0	1	0	0	1	0	0	0	0.0333333	0	0	0	0	0	0	0	0.0434783	0	0	0.05	0	0	0
PLCB1	1	0	0	1	0	0	0	0	0	0	2	2	0	0	0	0.0333333	0	0	0.5	0	0	0	0	0	0	0.0625	0.1	0	0	0
PLCE1	1	0	0	0	0	0	0	1	1	1	0	1	0	0	1	0.0333333	0	0	0	0	0	0	0.025	0.0434783	0.0232558	0	0.05	0	0	0.0263158
PLCG2	1	0	0	0	0	1	1	0	0	0	0	0	0	1	0	0.0333333	0	0	0	0	0.0625	0.0344828	0	0	0	0	0	0	0.0454545	0
PLD1	1	0	0	0	0	0	0	0	1	0	0	0	0	0	0	0.0333333	0	0	0	0	0	0	0	0.0434783	0	0	0	0	0	0
PLEKHB2	1	0	0	0	0	0	0	0	1	0	0	0	0	0	0	0.0333333	0	0	0	0	0	0	0	0.0434783	0	0	0	0	0	0
PLEKHG5	1	0	0	0	0	0	0	0	1	0	0	1	0	0	0	0.0333333	0	0	0	0	0	0	0	0.0434783	0	0	0.05	0	0	0
PLEKHH1	1	0	0	0	0	0	0	0	0	0	1	1	0	0	0	0.0333333	0	0	0	0	0	0	0	0	0	0.03125	0.05	0	0	0
PLEKHM2	1	0	0	0	0	0	0	0	1	0	0	0	0	0	0	0.0333333	0	0	0	0	0	0	0	0.0434783	0	0	0	0	0	0
PLEKHO1	1	0	0	0	0	0	0	0	1	0	0	0	0	0	0	0.0333333	0	0	0	0	0	0	0	0.0434783	0	0	0	0	0	0
PLIN2	1	0	0	0	0	0	0	0	1	0	0	1	0	0	0	0.0333333	0	0	0	0	0	0	0	0.0434783	0	0	0.05	0	0	0
PLS1	1	0	0	0	0	0	0	0	1	0	0	1	0	0	0	0.0333333	0	0	0	0	0	0	0	0.0434783	0	0	0.05	0	0	0
PLVAP	1	0	0	0	0	0	0	0	0	0	0	1	0	0	0	0.0333333	0	0	0	0	0	0	0	0	0	0	0.05	0	0	0
PLXDC1	1	0	0	0	0	0	0	0	1	0	0	0	0	0	0	0.0333333	0	0	0	0	0	0	0	0.0434783	0	0	0	0	0	0
PLXDC2	1	0	0	0	0	0	0	1	1	1	0	1	0	0	1	0.0333333	0	0	0	0	0	0	0.025	0.0434783	0.0232558	0	0.05	0	0	0.0263158
PMS1	1	0	0	0	0	0	0	1	1	1	0	1	0	0	1	0.0333333	0	0	0	0	0	0	0.025	0.0434783	0.0232558	0	0.05	0	0	0.0263158
PNPLA2	1	0	0	0	0	0	0	0	1	0	0	1	0	0	0	0.0333333	0	0	0	0	0	0	0	0.0434783	0	0	0.05	0	0	0
POFUT1	1	0	0	0	0	0	0	0	1	0	0	1	0	0	0	0.0333333	0	0	0	0	0	0	0	0.0434783	0	0	0.05	0	0	0
POLE	1	1	1	0	0	0	0	0	1	0	1	1	0	1	0	0.0333333	0.2	0.25	0	0	0	0	0	0.0434783	0	0.03125	0.05	0	0.0454545	0
POLK	1	0	0	0	0	0	0	0	1	0	0	0	0	0	0	0.0333333	0	0	0	0	0	0	0	0.0434783	0	0	0	0	0	0
POLR2L	1	0	0	0	0	0	0	0	1	0	0	1	0	0	0	0.0333333	0	0	0	0	0	0	0	0.0434783	0	0	0.05	0	0	0
POR	1	0	0	0	0	0	0	0	1	0	0	1	0	0	0	0.0333333	0	0	0	0	0	0	0	0.0434783	0	0	0.05	0	0	0
PPARG	1	0	0	0	0	0	0	0	1	0	0	0	0	0	0	0.0333333	0	0	0	0	0	0	0	0.0434783	0	0	0	0	0	0
PPAT	1	0	0	0	0	0	0	0	1	0	0	0	0	0	0	0.0333333	0	0	0	0	0	0	0	0.0434783	0	0	0	0	0	0
PPFIA2	1	0	0	0	0	0	0	0	1	1	0	1	0	1	0	0.0333333	0	0	0	0	0	0	0	0.0434783	0.0232558	0	0.05	0	0.0454545	0
PPM1E	1	0	0	0	0	0	0	0	1	0	0	0	0	0	0	0.0333333	0	0	0	0	0	0	0	0.0434783	0	0	0	0	0	0
PPME1	1	0	0	0	0	0	0	0	0	0	1	0	0	0	0	0.0333333	0	0	0	0	0	0	0	0	0	0.03125	0	0	0	0
PPP1CB	1	0	0	0	0	0	0	0	1	0	0	0	0	0	0	0.0333333	0	0	0	0	0	0	0	0.0434783	0	0	0	0	0	0
PPP1R3A	1	0	0	0	0	0	0	0	1	0	0	0	0	0	0	0.0333333	0	0	0	0	0	0	0	0.0434783	0	0	0	0	0	0
PPP2R1A	1	0	0	0	0	0	0	0	0	0	1	0	0	0	0	0.0333333	0	0	0	0	0	0	0	0	0	0.03125	0	0	0	0
PPP2R4	1	0	0	0	0	0	0	0	1	0	0	0	0	0	0	0.0333333	0	0	0	0	0	0	0	0.0434783	0	0	0	0	0	0
PPP5D1	1	0	0	0	0	0	0	0	0	0	1	0	0	0	0	0.0333333	0	0	0	0	0	0	0	0	0	0.03125	0	0	0	0
PPT2	1	0	0	0	0	0	0	0	1	0	0	0	0	0	0	0.0333333	0	0	0	0	0	0	0	0.0434783	0	0	0	0	0	0
PPT2-EGFL8	1	0	0	0	0	0	0	0	1	0	0	0	0	0	0	0.0333333	0	0	0	0	0	0	0	0.0434783	0	0	0	0	0	0
PPTC7	1	0	0	0	0	1	1	0	1	0	1	1	0	1	0	0.0333333	0	0	0	0	0.0625	0.0344828	0	0.0434783	0	0.03125	0.05	0	0.0454545	0
PRDM16	1	0	0	0	0	1	1	1	1	1	1	0	0	1	1	0.0333333	0	0	0	0	0.0625	0.0344828	0.025	0.0434783	0.0232558	0.03125	0	0	0.0454545	0.0263158
PRELID2	1	0	0	0	0	0	0	0	0	0	1	1	0	0	0	0.0333333	0	0	0	0	0	0	0	0	0	0.03125	0.05	0	0	0
PREP	1	0	0	0	1	0	1	0	1	0	1	1	1	0	0	0.0333333	0	0	0	0.0769231	0	0.0344828	0	0.0434783	0	0.03125	0.05	0.0714286	0	0
PREX1	1	0	0	0	0	0	0	0	0	0	1	1	0	0	0	0.0333333	0	0	0	0	0	0	0	0	0	0.03125	0.05	0	0	0
PRKAA1	1	0	0	0	0	0	0	0	1	0	0	1	0	0	0	0.0333333	0	0	0	0	0	0	0	0.0434783	0	0	0.05	0	0	0
PRKAR2A	1	0	0	0	0	0	0	0	1	0	0	1	0	0	0	0.0333333	0	0	0	0	0	0	0	0.0434783	0	0	0.05	0	0	0
PRKCA	1	0	0	0	0	0	0	0	1	0	0	1	0	0	0	0.0333333	0	0	0	0	0	0	0	0.0434783	0	0	0.05	0	0	0
PRKCE	1	0	0	0	0	1	1	1	0	1	2	1	0	2	0	0.0333333	0	0	0	0	0.0625	0.0344828	0.025	0	0.0232558	0.0625	0.05	0	0.0909091	0
PRKD1	1	0	0	0	0	1	1	0	1	0	0	0	0	1	0	0.0333333	0	0	0	0	0.0625	0.0344828	0	0.0434783	0	0	0	0	0.0454545	0
PRKG1	1	0	0	0	0	3	3	1	1	2	0	1	0	3	1	0.0333333	0	0	0	0	0.1875	0.103448	0.025	0.0434783	0.0465116	0	0.05	0	0.136364	0.0263158
PRKG2	1	0	0	0	0	0	0	0	1	0	0	1	0	0	0	0.0333333	0	0	0	0	0	0	0	0.0434783	0	0	0.05	0	0	0
PRLR	1	0	0	0	0	0	0	0	1	0	0	0	0	0	0	0.0333333	0	0	0	0	0	0	0	0.0434783	0	0	0	0	0	0
PRMT1	1	0	0	0	0	1	1	0	1	1	0	1	0	0	1	0.0333333	0	0	0	0	0.0625	0.0344828	0	0.0434783	0.0232558	0	0.05	0	0	0.0263158
PRPS2	1	0	0	0	0	0	0	0	1	0	0	1	0	0	0	0.0333333	0	0	0	0	0	0	0	0.0434783	0	0	0.05	0	0	0
PRRG1	1	0	0	0	0	0	0	0	1	0	0	0	0	0	0	0.0333333	0	0	0	0	0	0	0	0.0434783	0	0	0	0	0	0
PRRG2	1	0	0	0	0	0	0	0	1	0	0	1	0	0	0	0.0333333	0	0	0	0	0	0	0	0.0434783	0	0	0.05	0	0	0
PRSS45	1	0	0	0	0	0	0	0	1	0	0	1	0	0	0	0.0333333	0	0	0	0	0	0	0	0.0434783	0	0	0.05	0	0	0
PRSS46	1	0	0	0	0	0	0	0	1	0	0	1	0	0	0	0.0333333	0	0	0	0	0	0	0	0.0434783	0	0	0.05	0	0	0
PRSS50	1	0	0	0	0	0	0	0	1	0	0	1	0	0	0	0.0333333	0	0	0	0	0	0	0	0.0434783	0	0	0.05	0	0	0
PRTG	1	0	0	0	0	0	0	0	1	0	0	0	0	0	0	0.0333333	0	0	0	0	0	0	0	0.0434783	0	0	0	0	0	0
PRTN3	1	0	0	0	0	0	0	0	1	0	0	0	0	0	0	0.0333333	0	0	0	0	0	0	0	0.0434783	0	0	0	0	0	0
PSAT1	1	0	0	0	0	0	0	0	1	0	0	1	0	0	0	0.0333333	0	0	0	0	0	0	0	0.0434783	0	0	0.05	0	0	0
PSD3	1	0	0	0	0	0	0	1	1	1	0	0	0	0	1	0.0333333	0	0	0	0	0	0	0.025	0.0434783	0.0232558	0	0	0	0	0.0263158
PSMB9	1	0	0	0	0	0	0	0	1	0	0	0	0	0	0	0.0333333	0	0	0	0	0	0	0	0.0434783	0	0	0	0	0	0
PSMD14	1	0	0	0	0	0	0	0	1	0	0	1	0	0	0	0.0333333	0	0	0	0	0	0	0	0.0434783	0	0	0.05	0	0	0
PTCHD1	1	1	1	0	0	0	0	0	0	0	1	1	0	1	0	0.0333333	0.2	0.25	0	0	0	0	0	0	0	0.03125	0.05	0	0.0454545	0
PTDSS1	1	0	0	1	0	0	0	0	1	0	1	2	0	0	0	0.0333333	0	0	0.5	0	0	0	0	0.0434783	0	0.03125	0.1	0	0	0
PTGFRN	1	1	1	0	0	0	0	0	1	0	1	1	1	0	0	0.0333333	0.2	0.25	0	0	0	0	0	0.0434783	0	0.03125	0.05	0.0714286	0	0
PTOV1	1	0	0	0	0	0	0	0	0	0	0	0	0	0	0	0.0333333	0	0	0	0	0	0	0	0	0	0	0	0	0	0
PTPN1	1	0	1	0	0	0	0	0	1	0	1	1	0	1	0	0.0333333	0	0.25	0	0	0	0	0	0.0434783	0	0.03125	0.05	0	0.0454545	0
PTPRG	1	1	1	0	0	0	0	1	1	0	2	0	0	1	1	0.0333333	0.2	0.25	0	0	0	0	0.025	0.0434783	0	0.0625	0	0	0.0454545	0.0263158
PTPRK	1	0	0	0	0	0	0	0	0	0	1	1	0	0	0	0.0333333	0	0	0	0	0	0	0	0	0	0.03125	0.05	0	0	0
PTPRN2	1	0	0	0	0	1	1	2	1	1	0	1	0	1	1	0.0333333	0	0	0	0	0.0625	0.0344828	0.05	0.0434783	0.0232558	0	0.05	0	0.0454545	0.0263158
PTPRO	1	0	0	0	0	1	1	0	0	1	1	1	0	1	0	0.0333333	0	0	0	0	0.0625	0.0344828	0	0	0.0232558	0.03125	0.05	0	0.0454545	0
PXDN	1	0	0	0	0	0	0	1	0	1	1	0	0	0	1	0.0333333	0	0	0	0	0	0	0.025	0	0.0232558	0.03125	0	0	0	0.0263158
QRICH1	1	0	0	0	0	0	0	0	1	0	0	1	0	0	0	0.0333333	0	0	0	0	0	0	0	0.0434783	0	0	0.05	0	0	0
R3HCC1L	1	0	0	0	0	0	0	0	1	0	0	1	0	0	0	0.0333333	0	0	0	0	0	0	0	0.0434783	0	0	0.05	0	0	0
R3HDM1	1	0	0	0	0	0	0	0	1	0	0	0	0	0	0	0.0333333	0	0	0	0	0	0	0	0.0434783	0	0	0	0	0	0
R3HDM4	1	0	0	0	0	0	0	0	1	0	0	1	0	0	0	0.0333333	0	0	0	0	0	0	0	0.0434783	0	0	0.05	0	0	0
RAB11FIP3	1	0	0	0	0	0	0	0	1	0	0	1	0	0	0	0.0333333	0	0	0	0	0	0	0	0.0434783	0	0	0.05	0	0	0
RAB18	1	0	0	0	0	0	0	1	1	1	0	0	0	0	1	0.0333333	0	0	0	0	0	0	0.025	0.0434783	0.0232558	0	0	0	0	0.0263158
RAB26	1	0	0	0	1	0	1	0	0	0	1	0	1	0	0	0.0333333	0	0	0	0.0769231	0	0.0344828	0	0	0	0.03125	0	0.0714286	0	0
RAB2A	1	0	0	0	0	0	0	1	0	1	1	1	0	0	1	0.0333333	0	0	0	0	0	0	0.025	0	0.0232558	0.03125	0.05	0	0	0.0263158
RAB30	1	0	0	0	0	0	0	0	1	0	0	1	0	0	0	0.0333333	0	0	0	0	0	0	0	0.0434783	0	0	0.05	0	0	0
RAB40C	1	0	0	0	0	0	0	0	1	0	0	1	0	0	0	0.0333333	0	0	0	0	0	0	0	0.0434783	0	0	0.05	0	0	0
RABL3	1	0	0	0	0	0	0	0	1	0	0	1	0	0	0	0.0333333	0	0	0	0	0	0	0	0.0434783	0	0	0.05	0	0	0
RAD18	1	0	0	0	0	1	1	0	1	1	0	0	0	1	0	0.0333333	0	0	0	0	0.0625	0.0344828	0	0.0434783	0.0232558	0	0	0	0.0454545	0
RAD21	1	0	0	0	0	0	0	0	0	0	1	0	0	0	0	0.0333333	0	0	0	0	0	0	0	0	0	0.03125	0	0	0	0
RAI1	1	0	0	0	1	0	1	1	1	0	1	0	1	0	1	0.0333333	0	0	0	0.0769231	0	0.0344828	0.025	0.0434783	0	0.03125	0	0.0714286	0	0.0263158
RALGAPA2	1	0	0	0	0	1	1	0	1	0	1	0	0	1	0	0.0333333	0	0	0	0	0.0625	0.0344828	0	0.0434783	0	0.03125	0	0	0.0454545	0
RALY	1	0	0	0	1	0	1	1	1	1	1	1	1	0	1	0.0333333	0	0	0	0.0769231	0	0.0344828	0.025	0.0434783	0.0232558	0.03125	0.05	0.0714286	0	0.0263158
RAP1A	1	0	0	0	0	0	0	0	1	0	0	1	0	0	0	0.0333333	0	0	0	0	0	0	0	0.0434783	0	0	0.05	0	0	0
RAP1GAP	1	0	0	0	0	1	1	0	1	1	0	1	0	1	0	0.0333333	0	0	0	0	0.0625	0.0344828	0	0.0434783	0.0232558	0	0.05	0	0.0454545	0
RAP1GAP2	1	0	0	0	1	0	1	1	1	0	1	0	1	0	1	0.0333333	0	0	0	0.0769231	0	0.0344828	0.025	0.0434783	0	0.03125	0	0.0714286	0	0.0263158
RAPGEF1	1	0	0	0	0	0	0	0	1	0	0	1	0	0	0	0.0333333	0	0	0	0	0	0	0	0.0434783	0	0	0.05	0	0	0
RAPGEF4	1	0	0	0	0	0	0	0	1	0	0	1	0	0	0	0.0333333	0	0	0	0	0	0	0	0.0434783	0	0	0.05	0	0	0
RASA2	1	0	0	0	0	0	0	1	1	1	0	1	0	0	0	0.0333333	0	0	0	0	0	0	0.025	0.0434783	0.0232558	0	0.05	0	0	0
RASAL2	1	1	0	0	0	0	0	0	0	1	0	1	0	0	0	0.0333333	0.2	0	0	0	0	0	0	0	0.0232558	0	0.05	0	0	0
RASGRP1	1	0	0	0	0	0	0	0	1	0	0	1	0	0	0	0.0333333	0	0	0	0	0	0	0	0.0434783	0	0	0.05	0	0	0
RASGRP3	1	0	0	0	0	1	1	0	0	0	0	0	0	1	0	0.0333333	0	0	0	0	0.0625	0.0344828	0	0	0	0	0	0	0.0454545	0
RASL12	1	0	0	0	0	0	0	0	1	0	0	0	0	0	0	0.0333333	0	0	0	0	0	0	0	0.0434783	0	0	0	0	0	0
RBBP4	1	0	0	0	0	0	0	0	1	0	0	1	0	0	0	0.0333333	0	0	0	0	0	0	0	0.0434783	0	0	0.05	0	0	0
RBBP6	1	0	0	0	0	0	0	0	1	0	0	0	0	0	0	0.0333333	0	0	0	0	0	0	0	0.0434783	0	0	0	0	0	0
RBBP8	1	0	0	0	1	0	1	0	1	0	0	0	1	0	0	0.0333333	0	0	0	0.0769231	0	0.0344828	0	0.0434783	0	0	0	0.0714286	0	0
RBM11	1	0	0	0	0	0	0	0	0	0	0	0	0	0	0	0.0333333	0	0	0	0	0	0	0	0	0	0	0	0	0	0
RBM20	1	0	0	0	0	0	0	1	1	0	1	1	0	0	1	0.0333333	0	0	0	0	0	0	0.025	0.0434783	0	0.03125	0.05	0	0	0.0263158
RBM26	1	0	0	0	0	0	0	0	1	0	0	1	0	0	0	0.0333333	0	0	0	0	0	0	0	0.0434783	0	0	0.05	0	0	0
RBM47	1	0	0	0	0	0	0	0	1	0	0	0	0	0	0	0.0333333	0	0	0	0	0	0	0	0.0434783	0	0	0	0	0	0
RBPJ	1	0	0	0	0	0	0	0	0	0	0	0	0	0	0	0.0333333	0	0	0	0	0	0	0	0	0	0	0	0	0	0
RCN1	1	0	0	0	0	1	1	1	1	1	0	0	0	2	0	0.0333333	0	0	0	0	0.0625	0.0344828	0.025	0.0434783	0.0232558	0	0	0	0.0909091	0
RDH8	1	0	0	0	0	0	0	0	1	0	0	1	0	0	0	0.0333333	0	0	0	0	0	0	0	0.0434783	0	0	0.05	0	0	0
RECK	1	0	0	0	0	1	1	0	0	1	1	1	0	1	0	0.0333333	0	0	0	0	0.0625	0.0344828	0	0	0.0232558	0.03125	0.05	0	0.0454545	0
REEP3	1	0	0	0	0	0	0	0	0	0	0	0	0	0	0	0.0333333	0	0	0	0	0	0	0	0	0	0	0	0	0	0
REL	1	0	1	0	0	0	0	1	0	1	2	1	0	1	1	0.0333333	0	0.25	0	0	0	0	0.025	0	0.0232558	0.0625	0.05	0	0.0454545	0.0263158
REPS1	1	0	0	0	0	0	0	0	1	0	0	0	0	0	0	0.0333333	0	0	0	0	0	0	0	0.0434783	0	0	0	0	0	0
RERGL	1	0	0	0	0	0	0	0	1	0	0	1	0	0	0	0.0333333	0	0	0	0	0	0	0	0.0434783	0	0	0.05	0	0	0
REV3L	1	0	0	0	0	0	0	0	1	0	0	0	0	0	0	0.0333333	0	0	0	0	0	0	0	0.0434783	0	0	0	0	0	0
RFC5	1	0	0	0	0	0	0	0	0	0	0	0	0	0	0	0.0333333	0	0	0	0	0	0	0	0	0	0	0	0	0	0
RFPL2	1	0	0	0	0	1	1	0	0	0	1	0	0	1	0	0.0333333	0	0	0	0	0.0625	0.0344828	0	0	0	0.03125	0	0	0.0454545	0
RFX6	1	0	0	0	0	1	1	0	1	1	0	1	0	1	0	0.0333333	0	0	0	0	0.0625	0.0344828	0	0.0434783	0.0232558	0	0.05	0	0.0454545	0
RFX7	1	0	0	0	0	0	0	0	1	0	0	0	0	0	0	0.0333333	0	0	0	0	0	0	0	0.0434783	0	0	0	0	0	0
RFXANK	1	0	0	0	1	0	1	0	2	0	0	0	1	0	0	0.0333333	0	0	0	0.0769231	0	0.0344828	0	0.0869565	0	0	0	0.0714286	0	0
RGPD2	1	0	0	0	0	0	0	0	1	0	0	0	0	0	0	0.0333333	0	0	0	0	0	0	0	0.0434783	0	0	0	0	0	0
RGS6	1	0	0	0	0	1	1	1	1	1	0	1	0	1	1	0.0333333	0	0	0	0	0.0625	0.0344828	0.025	0.0434783	0.0232558	0	0.05	0	0.0454545	0.0263158
RGS7	1	0	0	0	0	0	0	0	0	0	1	1	0	0	0	0.0333333	0	0	0	0	0	0	0	0	0	0.03125	0.05	0	0	0
RHOBTB2	1	0	0	0	0	0	0	0	1	0	0	1	0	0	0	0.0333333	0	0	0	0	0	0	0	0.0434783	0	0	0.05	0	0	0
RHOBTB3	1	0	0	0	0	0	0	0	1	0	0	1	0	0	0	0.0333333	0	0	0	0	0	0	0	0.0434783	0	0	0.05	0	0	0
RHOF	1	0	0	0	0	0	0	0	1	0	0	1	0	0	0	0.0333333	0	0	0	0	0	0	0	0.0434783	0	0	0.05	0	0	0
RILPL1	1	0	0	0	0	0	0	0	1	0	0	0	0	0	0	0.0333333	0	0	0	0	0	0	0	0.0434783	0	0	0	0	0	0
RIMS2	1	0	0	0	1	1	2	2	1	2	0	1	1	1	2	0.0333333	0	0	0	0.0769231	0.0625	0.0689655	0.05	0.0434783	0.0465116	0	0.05	0.0714286	0.0454545	0.0526316
RING1	1	0	0	0	0	0	0	0	1	0	0	1	0	0	0	0.0333333	0	0	0	0	0	0	0	0.0434783	0	0	0.05	0	0	0
RMI2	1	2	1	0	0	2	2	0	1	1	1	0	0	4	0	0.0333333	0.4	0.25	0	0	0.125	0.0689655	0	0.0434783	0.0232558	0.03125	0	0	0.181818	0
RNF111	1	0	0	0	0	0	0	0	1	0	0	0	0	0	0	0.0333333	0	0	0	0	0	0	0	0.0434783	0	0	0	0	0	0
RNF128	1	0	0	0	0	0	0	0	1	0	0	0	0	0	0	0.0333333	0	0	0	0	0	0	0	0.0434783	0	0	0	0	0	0
RNF139	1	0	0	0	0	0	0	0	1	0	0	1	0	0	0	0.0333333	0	0	0	0	0	0	0	0.0434783	0	0	0.05	0	0	0
RNF144B	1	0	0	0	0	0	0	1	1	0	1	1	0	0	1	0.0333333	0	0	0	0	0	0	0.025	0.0434783	0	0.03125	0.05	0	0	0.0263158
RNF165	1	0	0	0	0	0	0	1	1	1	0	0	0	0	1	0.0333333	0	0	0	0	0	0	0.025	0.0434783	0.0232558	0	0	0	0	0.0263158
RNF181	1	0	0	0	0	0	0	0	1	0	0	1	0	0	0	0.0333333	0	0	0	0	0	0	0	0.0434783	0	0	0.05	0	0	0
RNF24	1	0	0	0	0	0	0	0	1	0	0	0	0	1	0	0.0333333	0	0	0	0	0	0	0	0.0434783	0	0	0	0	0.0454545	0
RNF6	1	0	0	0	1	0	1	0	0	0	2	0	1	0	0	0.0333333	0	0	0	0.0769231	0	0.0344828	0	0	0	0.0625	0	0.0714286	0	0
RNF7	1	0	0	0	0	0	0	0	1	0	0	0	0	0	0	0.0333333	0	0	0	0	0	0	0	0.0434783	0	0	0	0	0	0
RNGTT	1	0	0	0	0	0	0	0	0	0	0	0	0	0	0	0.0333333	0	0	0	0	0	0	0	0	0	0	0	0	0	0
ROBO2	1	1	0	0	1	1	2	2	1	5	0	1	1	2	2	0.0333333	0.2	0	0	0.0769231	0.0625	0.0689655	0.05	0.0434783	0.116279	0	0.05	0.0714286	0.0909091	0.0526316
RORB	1	0	0	0	1	0	1	0	0	0	2	0	1	0	0	0.0333333	0	0	0	0.0769231	0	0.0344828	0	0	0	0.0625	0	0.0714286	0	0
RP11-127H5.1	1	0	0	1	0	0	0	1	1	0	2	1	0	0	1	0.0333333	0	0	0.5	0	0	0	0.025	0.0434783	0	0.0625	0.05	0	0	0.0263158
RP11-159G9.5	1	0	0	0	0	1	1	0	1	0	1	1	0	1	0	0.0333333	0	0	0	0	0.0625	0.0344828	0	0.0434783	0	0.03125	0.05	0	0.0454545	0
RP11-211G3.3	1	0	0	0	0	0	0	0	1	0	0	0	0	0	0	0.0333333	0	0	0	0	0	0	0	0.0434783	0	0	0	0	0	0
RP11-307N16.6	1	0	0	0	0	0	0	0	1	0	0	0	0	0	0	0.0333333	0	0	0	0	0	0	0	0.0434783	0	0	0	0	0	0
RP11-410N8.4	1	0	0	0	0	0	0	0	1	0	0	0	0	0	0	0.0333333	0	0	0	0	0	0	0	0.0434783	0	0	0	0	0	0
RP11-432B6.3	1	1	1	0	0	0	0	0	1	0	0	1	0	2	0	0.0333333	0.2	0.25	0	0	0	0	0	0.0434783	0	0	0.05	0	0.0909091	0
RP11-446E24.4	1	0	0	0	0	0	0	0	1	0	0	0	0	0	0	0.0333333	0	0	0	0	0	0	0	0.0434783	0	0	0	0	0	0
RP11-447L10.1	1	0	0	0	0	0	0	1	0	1	1	0	0	0	1	0.0333333	0	0	0	0	0	0	0.025	0	0.0232558	0.03125	0	0	0	0.0263158
RP11-468E2.6	1	0	0	0	0	0	0	0	1	0	0	1	0	0	0	0.0333333	0	0	0	0	0	0	0	0.0434783	0	0	0.05	0	0	0
RP11-512M8.5	1	0	0	0	0	0	0	0	1	0	0	1	0	0	0	0.0333333	0	0	0	0	0	0	0	0.0434783	0	0	0.05	0	0	0
RP11-637O19.3	1	0	0	0	0	0	0	0	1	0	0	1	0	0	0	0.0333333	0	0	0	0	0	0	0	0.0434783	0	0	0.05	0	0	0
RP5-1052I5.2	1	0	0	0	0	0	0	1	1	0	1	1	0	0	1	0.0333333	0	0	0	0	0	0	0.025	0.0434783	0	0.03125	0.05	0	0	0.0263158
RPIA	1	0	0	0	0	0	0	0	1	0	0	1	0	0	0	0.0333333	0	0	0	0	0	0	0	0.0434783	0	0	0.05	0	0	0
RPL28	1	0	0	0	0	0	0	0	1	0	0	1	0	0	0	0.0333333	0	0	0	0	0	0	0	0.0434783	0	0	0.05	0	0	0
RPL39L	1	0	0	0	0	1	1	0	0	0	1	1	0	1	0	0.0333333	0	0	0	0	0.0625	0.0344828	0	0	0	0.03125	0.05	0	0.0454545	0
RPRD2	1	0	0	0	0	0	0	0	1	0	0	0	0	0	0	0.0333333	0	0	0	0	0	0	0	0.0434783	0	0	0	0	0	0
RRP1B	1	0	0	0	0	1	1	0	0	0	1	1	0	1	0	0.0333333	0	0	0	0	0.0625	0.0344828	0	0	0	0.03125	0.05	0	0.0454545	0
RSRC1	1	0	0	0	0	0	0	0	1	0	0	1	0	0	0	0.0333333	0	0	0	0	0	0	0	0.0434783	0	0	0.05	0	0	0
RSRC2	1	0	0	0	0	0	0	0	1	0	0	1	0	0	0	0.0333333	0	0	0	0	0	0	0	0.0434783	0	0	0.05	0	0	0
RTN1	1	0	0	0	0	0	0	0	1	0	0	1	0	0	0	0.0333333	0	0	0	0	0	0	0	0.0434783	0	0	0.05	0	0	0
RTN4	1	0	0	0	0	0	0	0	1	0	0	1	0	0	0	0.0333333	0	0	0	0	0	0	0	0.0434783	0	0	0.05	0	0	0
RTN4RL1	1	0	0	0	0	0	0	0	0	0	0	0	0	0	0	0.0333333	0	0	0	0	0	0	0	0	0	0	0	0	0	0
RTP2	1	0	0	0	0	0	0	0	1	0	0	1	0	0	0	0.0333333	0	0	0	0	0	0	0	0.0434783	0	0	0.05	0	0	0
RTTN	1	0	0	0	1	0	1	0	1	0	0	1	1	0	0	0.0333333	0	0	0	0.0769231	0	0.0344828	0	0.0434783	0	0	0.05	0.0714286	0	0
RUNX1	1	1	1	0	0	1	1	0	1	0	1	0	0	2	0	0.0333333	0.2	0.25	0	0	0.0625	0.0344828	0	0.0434783	0	0.03125	0	0	0.0909091	0
RUSC2	1	0	0	0	0	0	0	0	1	0	0	0	0	0	0	0.0333333	0	0	0	0	0	0	0	0.0434783	0	0	0	0	0	0
RXRG	1	0	0	0	0	0	0	0	1	0	0	1	0	0	0	0.0333333	0	0	0	0	0	0	0	0.0434783	0	0	0.05	0	0	0
RYR1	1	0	0	0	2	0	2	0	1	0	0	1	2	0	0	0.0333333	0	0	0	0.153846	0	0.0689655	0	0.0434783	0	0	0.05	0.142857	0	0
RYR3	1	0	0	0	0	0	0	0	0	0	1	0	0	0	0	0.0333333	0	0	0	0	0	0	0	0	0	0.03125	0	0	0	0
S100PBP	1	0	0	0	0	0	0	0	1	0	0	1	0	0	0	0.0333333	0	0	0	0	0	0	0	0.0434783	0	0	0.05	0	0	0
S1PR2	1	0	0	0	0	1	1	0	0	1	1	1	0	1	0	0.0333333	0	0	0	0	0.0625	0.0344828	0	0	0.0232558	0.03125	0.05	0	0.0454545	0
SAE1	1	0	0	0	0	0	0	0	1	0	0	1	0	0	0	0.0333333	0	0	0	0	0	0	0	0.0434783	0	0	0.05	0	0	0
SAMD4A	1	0	0	0	0	0	0	0	1	0	0	1	0	0	0	0.0333333	0	0	0	0	0	0	0	0.0434783	0	0	0.05	0	0	0
SAMD4B	1	0	0	0	1	0	1	0	1	0	0	1	1	0	0	0.0333333	0	0	0	0.0769231	0	0.0344828	0	0.0434783	0	0	0.05	0.0714286	0	0
SASH1	1	0	0	0	0	1	1	0	1	1	0	1	0	1	0	0.0333333	0	0	0	0	0.0625	0.0344828	0	0.0434783	0.0232558	0	0.05	0	0.0454545	0
SBF2	1	0	0	0	0	1	1	0	0	1	0	0	0	1	0	0.0333333	0	0	0	0	0.0625	0.0344828	0	0	0.0232558	0	0	0	0.0454545	0
SBNO2	1	0	0	0	0	0	0	0	0	0	1	0	0	0	0	0.0333333	0	0	0	0	0	0	0	0	0	0.03125	0	0	0	0
SCAF1	1	0	0	0	0	0	0	0	1	0	0	1	0	0	0	0.0333333	0	0	0	0	0	0	0	0.0434783	0	0	0.05	0	0	0
SCAF8	1	0	0	0	0	0	0	0	0	0	1	0	0	0	0	0.0333333	0	0	0	0	0	0	0	0	0	0.03125	0	0	0	0
SCAMP4	1	0	0	0	0	0	0	0	0	0	0	0	0	0	0	0.0333333	0	0	0	0	0	0	0	0	0	0	0	0	0	0
SCGB2B2	1	0	0	0	0	0	0	0	0	0	0	1	0	0	0	0.0333333	0	0	0	0	0	0	0	0	0	0	0.05	0	0	0
SCN9A	1	0	0	0	0	1	1	0	1	0	0	0	0	1	0	0.0333333	0	0	0	0	0.0625	0.0344828	0	0.0434783	0	0	0	0	0.0454545	0
SCRN3	1	0	0	0	0	0	0	0	1	0	0	0	0	0	0	0.0333333	0	0	0	0	0	0	0	0.0434783	0	0	0	0	0	0
SDC3	1	0	0	0	0	0	0	0	1	0	0	1	0	0	0	0.0333333	0	0	0	0	0	0	0	0.0434783	0	0	0.05	0	0	0
SDCCAG8	1	0	0	0	0	0	0	2	1	1	1	0	0	0	2	0.0333333	0	0	0	0	0	0	0.05	0.0434783	0.0232558	0.03125	0	0	0	0.0526316
SEC14L1	1	0	0	0	0	0	0	0	1	0	0	0	0	0	0	0.0333333	0	0	0	0	0	0	0	0.0434783	0	0	0	0	0	0
SECISBP2	1	0	0	0	0	0	0	0	0	0	1	1	0	0	0	0.0333333	0	0	0	0	0	0	0	0	0	0.03125	0.05	0	0	0
SEMA3D	1	0	0	0	0	1	1	0	0	0	1	0	0	1	0	0.0333333	0	0	0	0	0.0625	0.0344828	0	0	0	0.03125	0	0	0.0454545	0
SEMA4D	1	0	0	0	0	0	0	0	0	0	1	1	0	0	0	0.0333333	0	0	0	0	0	0	0	0	0	0.03125	0.05	0	0	0
SENP3	1	0	0	0	0	0	0	0	1	0	0	0	0	0	0	0.0333333	0	0	0	0	0	0	0	0.0434783	0	0	0	0	0	0
2015-09-01	1	0	0	0	0	0	0	0	0	0	1	1	0	0	0	0.0333333	0	0	0	0	0	0	0	0	0	0.03125	0.05	0	0	0
2014-09-01	1	0	0	0	0	0	0	0	1	0	0	0	0	0	0	0.0333333	0	0	0	0	0	0	0	0.0434783	0	0	0	0	0	0
2003-09-01	1	0	0	0	0	0	0	0	1	0	0	1	0	0	0	0.0333333	0	0	0	0	0	0	0	0.0434783	0	0	0.05	0	0	0
SERPINI2	1	0	0	0	0	0	0	0	1	0	0	0	0	0	0	0.0333333	0	0	0	0	0	0	0	0.0434783	0	0	0	0	0	0
SESN3	1	0	0	1	0	0	0	0	1	0	1	2	0	0	0	0.0333333	0	0	0.5	0	0	0	0	0.0434783	0	0.03125	0.1	0	0	0
SETBP1	1	0	0	0	1	1	2	0	0	0	2	0	1	1	0	0.0333333	0	0	0	0.0769231	0.0625	0.0689655	0	0	0	0.0625	0	0.0714286	0.0454545	0
SETD1B	1	0	0	0	0	0	0	0	1	0	0	1	0	0	0	0.0333333	0	0	0	0	0	0	0	0.0434783	0	0	0.05	0	0	0
SETD5	1	0	0	0	0	0	0	0	1	0	0	0	0	0	0	0.0333333	0	0	0	0	0	0	0	0.0434783	0	0	0	0	0	0
SEZ6L	1	0	0	0	0	1	1	0	1	1	0	1	0	1	0	0.0333333	0	0	0	0	0.0625	0.0344828	0	0.0434783	0.0232558	0	0.05	0	0.0454545	0
SF3B3	1	0	0	0	0	1	1	0	1	0	0	1	0	1	0	0.0333333	0	0	0	0	0.0625	0.0344828	0	0.0434783	0	0	0.05	0	0.0454545	0
SFRP4	1	0	0	0	0	0	0	0	1	0	0	1	0	0	0	0.0333333	0	0	0	0	0	0	0	0.0434783	0	0	0.05	0	0	0
SGCG	1	0	0	0	1	0	1	0	1	0	0	0	1	0	0	0.0333333	0	0	0	0.0769231	0	0.0344828	0	0.0434783	0	0	0	0.0714286	0	0
SGMS2	1	0	0	0	0	0	0	1	1	1	0	1	0	0	1	0.0333333	0	0	0	0	0	0	0.025	0.0434783	0.0232558	0	0.05	0	0	0.0263158
SH2B3	1	0	0	0	0	0	0	1	1	0	1	1	0	0	1	0.0333333	0	0	0	0	0	0	0.025	0.0434783	0	0.03125	0.05	0	0	0.0263158
SH2D4A	1	0	0	0	0	0	0	0	1	0	0	1	0	0	0	0.0333333	0	0	0	0	0	0	0	0.0434783	0	0	0.05	0	0	0
SH3D19	1	0	0	0	0	1	1	0	1	0	0	1	0	1	0	0.0333333	0	0	0	0	0.0625	0.0344828	0	0.0434783	0	0	0.05	0	0.0454545	0
SH3KBP1	1	0	0	0	0	1	1	0	1	0	0	0	0	1	0	0.0333333	0	0	0	0	0.0625	0.0344828	0	0.0434783	0	0	0	0	0.0454545	0
SHC4	1	0	0	0	0	0	0	0	0	0	0	1	0	0	0	0.0333333	0	0	0	0	0	0	0	0	0	0	0.05	0	0	0
SHISA9	1	0	0	0	0	0	0	0	0	0	0	0	0	0	0	0.0333333	0	0	0	0	0	0	0	0	0	0	0	0	0	0
SIMC1	1	0	0	0	0	0	0	0	1	0	0	1	0	0	0	0.0333333	0	0	0	0	0	0	0	0.0434783	0	0	0.05	0	0	0
SIPA1L1	1	1	1	0	0	0	0	0	1	0	0	0	0	1	0	0.0333333	0.2	0.25	0	0	0	0	0	0.0434783	0	0	0	0	0.0454545	0
SKAP1	1	0	0	0	0	0	0	0	1	0	0	1	0	0	0	0.0333333	0	0	0	0	0	0	0	0.0434783	0	0	0.05	0	0	0
SKOR1	1	0	0	0	0	0	0	0	1	0	0	0	0	0	0	0.0333333	0	0	0	0	0	0	0	0.0434783	0	0	0	0	0	0
SLC10A7	1	0	0	0	0	0	0	0	1	0	0	1	0	0	0	0.0333333	0	0	0	0	0	0	0	0.0434783	0	0	0.05	0	0	0
SLC12A1	1	0	0	0	0	0	0	0	1	0	0	1	0	0	0	0.0333333	0	0	0	0	0	0	0	0.0434783	0	0	0.05	0	0	0
SLC12A3	1	0	0	0	0	0	0	0	1	0	0	0	0	0	0	0.0333333	0	0	0	0	0	0	0	0.0434783	0	0	0	0	0	0
SLC17A7	1	0	0	0	0	0	0	0	1	0	0	1	0	0	0	0.0333333	0	0	0	0	0	0	0	0.0434783	0	0	0.05	0	0	0
SLC1A7	1	0	0	0	0	0	0	0	1	0	0	1	0	0	0	0.0333333	0	0	0	0	0	0	0	0.0434783	0	0	0.05	0	0	0
SLC20A1	1	0	0	0	0	0	0	0	1	0	0	1	0	0	0	0.0333333	0	0	0	0	0	0	0	0.0434783	0	0	0.05	0	0	0
SLC24A2	1	0	0	0	0	0	0	1	1	0	1	1	0	1	0	0.0333333	0	0	0	0	0	0	0.025	0.0434783	0	0.03125	0.05	0	0.0454545	0
SLC24A3	1	0	0	0	0	1	1	1	1	0	2	1	0	2	0	0.0333333	0	0	0	0	0.0625	0.0344828	0.025	0.0434783	0	0.0625	0.05	0	0.0909091	0
SLC25A19	1	0	0	0	0	0	0	0	1	0	0	1	0	0	0	0.0333333	0	0	0	0	0	0	0	0.0434783	0	0	0.05	0	0	0
SLC25A33	1	0	0	0	0	0	0	0	0	0	0	1	0	0	0	0.0333333	0	0	0	0	0	0	0	0	0	0	0.05	0	0	0
SLC25A36	1	0	0	0	0	0	0	0	1	0	0	0	0	0	0	0.0333333	0	0	0	0	0	0	0	0.0434783	0	0	0	0	0	0
SLC25A44	1	0	0	0	0	1	1	0	0	0	0	1	0	1	0	0.0333333	0	0	0	0	0.0625	0.0344828	0	0	0	0	0.05	0	0.0454545	0
SLC27A2	1	0	0	0	0	0	0	0	0	0	1	1	0	0	0	0.0333333	0	0	0	0	0	0	0	0	0	0.03125	0.05	0	0	0
SLC27A5	1	0	0	0	0	0	0	0	1	0	0	1	0	0	0	0.0333333	0	0	0	0	0	0	0	0.0434783	0	0	0.05	0	0	0
SLC27A6	1	0	0	0	0	1	1	1	1	2	0	1	0	1	1	0.0333333	0	0	0	0	0.0625	0.0344828	0.025	0.0434783	0.0465116	0	0.05	0	0.0454545	0.0263158
SLC2A9	1	0	0	0	0	0	0	0	1	0	0	0	0	0	0	0.0333333	0	0	0	0	0	0	0	0.0434783	0	0	0	0	0	0
SLC30A3	1	0	0	0	0	0	0	0	1	0	0	0	0	0	0	0.0333333	0	0	0	0	0	0	0	0.0434783	0	0	0	0	0	0
SLC33A1	1	0	0	0	0	0	0	0	1	0	0	1	0	0	0	0.0333333	0	0	0	0	0	0	0	0.0434783	0	0	0.05	0	0	0
SLC35A2	1	0	0	0	0	0	0	0	1	0	0	0	0	0	0	0.0333333	0	0	0	0	0	0	0	0.0434783	0	0	0	0	0	0
SLC35B3	1	0	0	0	0	0	0	0	0	0	0	0	0	0	0	0.0333333	0	0	0	0	0	0	0	0	0	0	0	0	0	0
SLC37A1	1	0	0	0	0	0	0	0	1	0	0	1	0	0	0	0.0333333	0	0	0	0	0	0	0	0.0434783	0	0	0.05	0	0	0
SLC38A1	1	0	0	0	0	1	1	0	0	0	0	0	0	1	0	0.0333333	0	0	0	0	0.0625	0.0344828	0	0	0	0	0	0	0.0454545	0
SLC38A4	1	0	0	0	0	0	0	0	1	0	0	0	0	0	0	0.0333333	0	0	0	0	0	0	0	0.0434783	0	0	0	0	0	0
SLC39A12	1	0	0	0	0	0	0	0	1	0	0	0	0	0	0	0.0333333	0	0	0	0	0	0	0	0.0434783	0	0	0	0	0	0
SLC43A2	1	0	0	0	0	1	1	0	1	0	0	0	0	1	0	0.0333333	0	0	0	0	0.0625	0.0344828	0	0.0434783	0	0	0	0	0.0454545	0
SLC44A2	1	0	0	0	0	1	1	0	1	0	0	1	0	1	0	0.0333333	0	0	0	0	0.0625	0.0344828	0	0.0434783	0	0	0.05	0	0.0454545	0
SLC4A8	1	0	0	0	0	0	0	0	1	0	0	1	0	0	0	0.0333333	0	0	0	0	0	0	0	0.0434783	0	0	0.05	0	0	0
SLC6A16	1	0	0	0	0	0	0	0	1	0	0	1	0	0	0	0.0333333	0	0	0	0	0	0	0	0.0434783	0	0	0.05	0	0	0
SLC9B2	1	0	0	0	0	0	0	0	1	0	0	1	0	0	0	0.0333333	0	0	0	0	0	0	0	0.0434783	0	0	0.05	0	0	0
SLCO3A1	1	0	0	0	0	0	0	0	1	0	0	0	0	0	0	0.0333333	0	0	0	0	0	0	0	0.0434783	0	0	0	0	0	0
SLFN12L	1	0	0	0	0	0	0	0	1	0	0	0	0	0	0	0.0333333	0	0	0	0	0	0	0	0.0434783	0	0	0	0	0	0
SLIT1	1	0	0	0	0	0	0	0	1	0	0	1	0	0	0	0.0333333	0	0	0	0	0	0	0	0.0434783	0	0	0.05	0	0	0
SLITRK6	1	0	0	0	0	0	0	0	0	0	1	1	0	0	0	0.0333333	0	0	0	0	0	0	0	0	0	0.03125	0.05	0	0	0
SLTM	1	0	0	0	0	0	0	0	1	0	0	0	0	0	0	0.0333333	0	0	0	0	0	0	0	0.0434783	0	0	0	0	0	0
SLX4	1	1	0	0	0	1	1	0	0	1	2	1	0	1	0	0.0333333	0.2	0	0	0	0.0625	0.0344828	0	0	0.0232558	0.0625	0.05	0	0.0454545	0
SMARCC1	1	0	0	0	0	1	1	0	0	0	1	1	0	1	0	0.0333333	0	0	0	0	0.0625	0.0344828	0	0	0	0.03125	0.05	0	0.0454545	0
SMC4	1	0	0	0	0	0	0	0	1	0	0	1	0	1	0	0.0333333	0	0	0	0	0	0	0	0.0434783	0	0	0.05	0	0.0454545	0
SMEK1	1	0	0	0	0	0	0	0	1	0	0	0	0	0	0	0.0333333	0	0	0	0	0	0	0	0.0434783	0	0	0	0	0	0
SMEK2	1	0	0	0	0	0	0	0	1	0	0	0	0	0	0	0.0333333	0	0	0	0	0	0	0	0.0434783	0	0	0	0	0	0
SMG1	1	0	0	0	0	0	0	1	1	0	1	0	0	1	0	0.0333333	0	0	0	0	0	0	0.025	0.0434783	0	0.03125	0	0	0.0454545	0
SMIM12	1	0	0	0	0	1	1	0	1	1	0	1	0	1	0	0.0333333	0	0	0	0	0.0625	0.0344828	0	0.0434783	0.0232558	0	0.05	0	0.0454545	0
SMIM17	1	0	0	0	0	0	0	0	1	0	0	1	0	0	0	0.0333333	0	0	0	0	0	0	0	0.0434783	0	0	0.05	0	0	0
SMYD1	1	0	0	0	0	0	0	0	1	0	0	0	0	0	0	0.0333333	0	0	0	0	0	0	0	0.0434783	0	0	0	0	0	0
SMYD4	1	0	0	0	0	0	0	0	0	1	0	0	0	1	0	0.0333333	0	0	0	0	0	0	0	0	0.0232558	0	0	0	0.0454545	0
SNAP47	1	0	0	0	0	0	0	0	0	0	1	0	0	0	0	0.0333333	0	0	0	0	0	0	0	0	0	0.03125	0	0	0	0
SNRPA	1	0	0	0	0	0	0	0	0	0	1	0	0	0	0	0.0333333	0	0	0	0	0	0	0	0	0	0.03125	0	0	0	0
SNTG1	1	0	0	0	1	1	2	1	1	1	1	0	1	1	1	0.0333333	0	0	0	0.0769231	0.0625	0.0689655	0.025	0.0434783	0.0232558	0.03125	0	0.0714286	0.0454545	0.0263158
SNTG2	1	0	0	0	0	2	2	0	1	0	1	1	0	2	0	0.0333333	0	0	0	0	0.125	0.0689655	0	0.0434783	0	0.03125	0.05	0	0.0909091	0
SNX29	1	2	1	0	2	1	3	2	1	4	0	1	2	1	3	0.0333333	0.4	0.25	0	0.153846	0.0625	0.103448	0.05	0.0434783	0.0930233	0	0.05	0.142857	0.0454545	0.0789474
SNX33	1	0	0	0	0	0	0	0	1	0	0	0	0	0	0	0.0333333	0	0	0	0	0	0	0	0.0434783	0	0	0	0	0	0
SOAT2	1	0	0	0	0	0	0	0	1	0	0	0	0	0	0	0.0333333	0	0	0	0	0	0	0	0.0434783	0	0	0	0	0	0
SOBP	1	0	0	0	1	0	1	0	1	0	0	0	1	0	0	0.0333333	0	0	0	0.0769231	0	0.0344828	0	0.0434783	0	0	0	0.0714286	0	0
SOCS1	1	1	1	0	0	2	2	0	1	0	1	0	0	4	0	0.0333333	0.2	0.25	0	0	0.125	0.0689655	0	0.0434783	0	0.03125	0	0	0.181818	0
SOCS2	1	0	0	0	0	0	0	0	1	0	0	1	0	0	0	0.0333333	0	0	0	0	0	0	0	0.0434783	0	0	0.05	0	0	0
SOGA3	1	0	0	0	0	0	0	0	1	0	0	1	0	0	0	0.0333333	0	0	0	0	0	0	0	0.0434783	0	0	0.05	0	0	0
SORBS1	1	0	0	0	0	0	0	0	1	0	0	1	0	0	0	0.0333333	0	0	0	0	0	0	0	0.0434783	0	0	0.05	0	0	0
SORCS1	1	0	0	0	0	1	1	2	0	2	2	0	0	1	2	0.0333333	0	0	0	0	0.0625	0.0344828	0.05	0	0.0465116	0.0625	0	0	0.0454545	0.0526316
SOSTDC1	1	0	0	0	0	0	0	0	0	0	1	0	0	0	0	0.0333333	0	0	0	0	0	0	0	0	0	0.03125	0	0	0	0
SOX17	1	0	0	0	0	0	0	0	1	0	0	0	0	0	0	0.0333333	0	0	0	0	0	0	0	0.0434783	0	0	0	0	0	0
SP1	1	0	0	0	0	0	0	0	1	0	0	1	0	0	0	0.0333333	0	0	0	0	0	0	0	0.0434783	0	0	0.05	0	0	0
SP140L	1	0	0	0	0	0	0	0	1	0	0	1	0	0	0	0.0333333	0	0	0	0	0	0	0	0.0434783	0	0	0.05	0	0	0
SP3	1	0	0	0	1	0	1	0	0	0	2	1	1	0	0	0.0333333	0	0	0	0.0769231	0	0.0344828	0	0	0	0.0625	0.05	0.0714286	0	0
SPAG16	1	0	0	0	1	1	2	1	1	1	1	1	1	1	1	0.0333333	0	0	0	0.0769231	0.0625	0.0689655	0.025	0.0434783	0.0232558	0.03125	0.05	0.0714286	0.0454545	0.0263158
SPATA13	1	0	0	0	0	0	0	0	1	0	0	0	0	0	0	0.0333333	0	0	0	0	0	0	0	0.0434783	0	0	0	0	0	0
SPC25	1	0	0	0	0	0	0	0	1	0	0	0	0	0	0	0.0333333	0	0	0	0	0	0	0	0.0434783	0	0	0	0	0	0
SPDYA	1	0	0	0	0	0	0	0	1	0	0	0	0	0	0	0.0333333	0	0	0	0	0	0	0	0.0434783	0	0	0	0	0	0
SPG11	1	0	0	0	1	0	1	0	1	0	1	0	1	0	0	0.0333333	0	0	0	0.0769231	0	0.0344828	0	0.0434783	0	0.03125	0	0.0714286	0	0
SPIDR	1	0	0	0	0	1	1	0	1	0	0	1	0	2	0	0.0333333	0	0	0	0	0.0625	0.0344828	0	0.0434783	0	0	0.05	0	0.0909091	0
SPINK8	1	0	0	0	0	0	0	0	0	0	0	0	0	0	0	0.0333333	0	0	0	0	0	0	0	0	0	0	0	0	0	0
SPINK9	1	0	0	0	0	0	0	0	1	0	0	1	0	0	0	0.0333333	0	0	0	0	0	0	0	0.0434783	0	0	0.05	0	0	0
SPIRE1	1	0	0	0	0	0	0	0	1	0	0	1	0	0	0	0.0333333	0	0	0	0	0	0	0	0.0434783	0	0	0.05	0	0	0
SPOCD1	1	0	0	0	0	0	0	0	1	0	0	0	0	0	0	0.0333333	0	0	0	0	0	0	0	0.0434783	0	0	0	0	0	0
SPOCK3	1	0	0	0	0	1	1	0	1	0	0	1	0	1	0	0.0333333	0	0	0	0	0.0625	0.0344828	0	0.0434783	0	0	0.05	0	0.0454545	0
SPTLC2	1	0	0	0	0	0	0	0	0	0	1	1	0	0	0	0.0333333	0	0	0	0	0	0	0	0	0	0.03125	0.05	0	0	0
SRBD1	1	0	0	0	0	0	0	0	0	0	1	0	0	0	0	0.0333333	0	0	0	0	0	0	0	0	0	0.03125	0	0	0	0
SRC	1	0	0	0	0	0	0	0	1	0	0	0	0	0	0	0.0333333	0	0	0	0	0	0	0	0.0434783	0	0	0	0	0	0
SREBF2	1	0	0	0	0	0	0	1	1	1	0	1	0	0	1	0.0333333	0	0	0	0	0	0	0.025	0.0434783	0.0232558	0	0.05	0	0	0.0263158
SREK1	1	0	0	0	0	0	0	0	1	0	0	0	0	0	0	0.0333333	0	0	0	0	0	0	0	0.0434783	0	0	0	0	0	0
SRP68	1	0	0	0	0	0	0	0	1	0	0	0	0	0	0	0.0333333	0	0	0	0	0	0	0	0.0434783	0	0	0	0	0	0
SRPX	1	0	0	0	0	0	0	0	0	0	1	1	0	0	0	0.0333333	0	0	0	0	0	0	0	0	0	0.03125	0.05	0	0	0
SSBP4	1	0	0	0	0	0	0	0	0	0	1	0	0	0	0	0.0333333	0	0	0	0	0	0	0	0	0	0.03125	0	0	0	0
SSC5D	1	0	0	0	0	0	0	0	0	0	1	1	0	0	0	0.0333333	0	0	0	0	0	0	0	0	0	0.03125	0.05	0	0	0
SSH2	1	0	0	0	0	0	0	0	0	0	1	0	0	0	0	0.0333333	0	0	0	0	0	0	0	0	0	0.03125	0	0	0	0
SSPN	1	0	0	0	0	1	1	0	0	0	0	1	0	1	0	0.0333333	0	0	0	0	0.0625	0.0344828	0	0	0	0	0.05	0	0.0454545	0
SSU72	1	0	0	0	0	0	0	0	1	0	0	1	0	0	0	0.0333333	0	0	0	0	0	0	0	0.0434783	0	0	0.05	0	0	0
ST6GALNAC1	1	0	0	0	0	0	0	0	1	0	0	1	0	0	0	0.0333333	0	0	0	0	0	0	0	0.0434783	0	0	0.05	0	0	0
ST6GALNAC5	1	0	0	0	0	0	0	0	0	0	0	0	0	0	0	0.0333333	0	0	0	0	0	0	0	0	0	0	0	0	0	0
ST7	1	1	0	0	0	0	0	0	2	0	0	0	0	0	0	0.0333333	0.2	0	0	0	0	0	0	0.0869565	0	0	0	0	0	0
ST7L	1	0	0	0	0	0	0	0	1	0	0	1	0	0	0	0.0333333	0	0	0	0	0	0	0	0.0434783	0	0	0.05	0	0	0
ST7-OT4	1	1	0	0	0	0	0	0	2	0	0	0	0	0	0	0.0333333	0.2	0	0	0	0	0	0	0.0869565	0	0	0	0	0	0
ST8SIA4	1	0	0	0	0	1	1	0	1	0	0	1	0	1	0	0.0333333	0	0	0	0	0.0625	0.0344828	0	0.0434783	0	0	0.05	0	0.0454545	0
ST8SIA6	1	0	0	0	0	0	0	0	1	0	0	1	0	0	0	0.0333333	0	0	0	0	0	0	0	0.0434783	0	0	0.05	0	0	0
STAB2	1	0	0	0	0	0	0	0	1	0	0	1	0	0	0	0.0333333	0	0	0	0	0	0	0	0.0434783	0	0	0.05	0	0	0
STAG2	1	0	0	0	0	0	0	0	1	0	0	1	0	0	0	0.0333333	0	0	0	0	0	0	0	0.0434783	0	0	0.05	0	0	0
STAG3	1	0	0	0	0	0	0	0	0	0	1	0	0	0	0	0.0333333	0	0	0	0	0	0	0	0	0	0.03125	0	0	0	0
STARD9	1	0	0	0	0	0	0	0	1	0	0	1	0	0	0	0.0333333	0	0	0	0	0	0	0	0.0434783	0	0	0.05	0	0	0
STAU1	1	0	0	0	0	0	0	0	1	0	0	0	0	0	0	0.0333333	0	0	0	0	0	0	0	0.0434783	0	0	0	0	0	0
STIP1	1	0	0	0	0	0	0	0	1	0	0	0	0	0	0	0.0333333	0	0	0	0	0	0	0	0.0434783	0	0	0	0	0	0
STK10	1	0	0	0	0	0	0	0	0	0	1	0	0	0	0	0.0333333	0	0	0	0	0	0	0	0	0	0.03125	0	0	0	0
STK11	1	0	0	0	0	1	1	0	0	1	1	0	0	1	0	0.0333333	0	0	0	0	0.0625	0.0344828	0	0	0.0232558	0.03125	0	0	0.0454545	0
STK3	1	0	0	0	0	0	0	1	0	0	2	0	0	0	1	0.0333333	0	0	0	0	0	0	0.025	0	0	0.0625	0	0	0	0.0263158
STK31	1	0	0	0	0	1	1	0	1	0	0	1	0	1	0	0.0333333	0	0	0	0	0.0625	0.0344828	0	0.0434783	0	0	0.05	0	0.0454545	0
STK32C	1	0	0	0	0	0	0	0	1	0	0	1	0	0	0	0.0333333	0	0	0	0	0	0	0	0.0434783	0	0	0.05	0	0	0
STMN1	1	0	0	0	0	0	0	0	1	0	0	1	0	0	0	0.0333333	0	0	0	0	0	0	0	0.0434783	0	0	0.05	0	0	0
STRADB	1	0	0	0	0	0	0	0	0	0	1	0	0	0	0	0.0333333	0	0	0	0	0	0	0	0	0	0.03125	0	0	0	0
STRN3	1	0	0	0	0	0	0	0	1	0	0	1	0	0	0	0.0333333	0	0	0	0	0	0	0	0.0434783	0	0	0.05	0	0	0
STRN4	1	0	0	0	0	0	0	0	1	0	0	1	0	0	0	0.0333333	0	0	0	0	0	0	0	0.0434783	0	0	0.05	0	0	0
STS	1	0	0	0	1	0	1	0	1	0	0	1	1	0	0	0.0333333	0	0	0	0.0769231	0	0.0344828	0	0.0434783	0	0	0.05	0.0714286	0	0
STX2	1	0	0	0	0	0	0	0	1	0	0	1	0	0	0	0.0333333	0	0	0	0	0	0	0	0.0434783	0	0	0.05	0	0	0
STX8	1	0	0	0	0	0	0	0	1	0	0	0	0	0	0	0.0333333	0	0	0	0	0	0	0	0.0434783	0	0	0	0	0	0
STXBP4	1	0	0	0	0	0	0	0	1	0	0	0	0	0	0	0.0333333	0	0	0	0	0	0	0	0.0434783	0	0	0	0	0	0
STXBP6	1	0	0	0	0	1	1	0	1	0	1	1	0	1	0	0.0333333	0	0	0	0	0.0625	0.0344828	0	0.0434783	0	0.03125	0.05	0	0.0454545	0
SUV420H1	1	0	0	0	0	0	0	1	1	1	0	0	0	0	1	0.0333333	0	0	0	0	0	0	0.025	0.0434783	0.0232558	0	0	0	0	0.0263158
SV2C	1	0	0	0	0	0	0	0	1	0	0	1	0	0	0	0.0333333	0	0	0	0	0	0	0	0.0434783	0	0	0.05	0	0	0
SWAP70	1	0	0	0	0	1	1	0	1	2	0	1	0	2	0	0.0333333	0	0	0	0	0.0625	0.0344828	0	0.0434783	0.0465116	0	0.05	0	0.0909091	0
SWT1	1	0	0	0	0	0	0	0	1	0	0	0	0	0	0	0.0333333	0	0	0	0	0	0	0	0.0434783	0	0	0	0	0	0
SYCP2L	1	0	0	0	0	0	0	0	1	0	0	1	0	0	0	0.0333333	0	0	0	0	0	0	0	0.0434783	0	0	0.05	0	0	0
SYNC	1	0	0	0	0	0	0	0	1	0	0	1	0	0	0	0.0333333	0	0	0	0	0	0	0	0.0434783	0	0	0.05	0	0	0
SYNE2	1	0	0	0	0	1	1	0	1	0	0	1	0	1	0	0.0333333	0	0	0	0	0.0625	0.0344828	0	0.0434783	0	0	0.05	0	0.0454545	0
SYNGAP1	1	0	0	0	0	0	0	0	1	0	0	0	0	0	0	0.0333333	0	0	0	0	0	0	0	0.0434783	0	0	0	0	0	0
SYNPO2	1	0	0	0	0	0	0	1	1	0	1	1	0	0	1	0.0333333	0	0	0	0	0	0	0.025	0.0434783	0	0.03125	0.05	0	0	0.0263158
SYT1	1	0	0	0	0	1	1	0	1	1	0	0	0	1	0	0.0333333	0	0	0	0	0.0625	0.0344828	0	0.0434783	0.0232558	0	0	0	0.0454545	0
SYT2	1	0	0	0	0	0	0	0	0	0	1	1	0	0	0	0.0333333	0	0	0	0	0	0	0	0	0	0.03125	0.05	0	0	0
SYT7	1	0	0	0	0	0	0	0	0	0	0	0	0	0	0	0.0333333	0	0	0	0	0	0	0	0	0	0	0	0	0	0
SYTL3	1	0	0	0	0	1	1	1	1	0	2	0	0	1	1	0.0333333	0	0	0	0	0.0625	0.0344828	0.025	0.0434783	0	0.0625	0	0	0.0454545	0.0263158
TACC1	1	0	0	0	0	0	0	0	1	0	0	0	0	0	0	0.0333333	0	0	0	0	0	0	0	0.0434783	0	0	0	0	0	0
TAF5	1	0	0	0	0	0	0	0	1	0	0	1	0	0	0	0.0333333	0	0	0	0	0	0	0	0.0434783	0	0	0.05	0	0	0
TALDO1	1	0	0	0	0	0	0	0	1	0	0	1	0	0	0	0.0333333	0	0	0	0	0	0	0	0.0434783	0	0	0.05	0	0	0
TANC2	1	0	0	0	0	2	2	0	1	1	0	1	0	2	0	0.0333333	0	0	0	0	0.125	0.0689655	0	0.0434783	0.0232558	0	0.05	0	0.0909091	0
TANGO6	1	0	0	1	0	1	1	0	0	0	2	2	0	1	0	0.0333333	0	0	0.5	0	0.0625	0.0344828	0	0	0	0.0625	0.1	0	0.0454545	0
TAOK1	1	0	0	0	0	1	1	0	0	0	0	0	0	1	0	0.0333333	0	0	0	0	0.0625	0.0344828	0	0	0	0	0	0	0.0454545	0
TAP1	1	0	0	0	0	0	0	0	1	0	0	0	0	0	0	0.0333333	0	0	0	0	0	0	0	0.0434783	0	0	0	0	0	0
TARBP1	1	0	0	0	0	1	1	0	1	1	0	1	0	1	0	0.0333333	0	0	0	0	0.0625	0.0344828	0	0.0434783	0.0232558	0	0.05	0	0.0454545	0
TATDN1	1	0	0	0	0	0	0	0	1	0	0	1	0	0	0	0.0333333	0	0	0	0	0	0	0	0.0434783	0	0	0.05	0	0	0
TATDN2	1	0	0	0	0	0	0	1	0	1	1	1	0	1	0	0.0333333	0	0	0	0	0	0	0.025	0	0.0232558	0.03125	0.05	0	0.0454545	0
TBC1D17	1	0	0	0	0	1	1	0	1	0	0	1	0	1	0	0.0333333	0	0	0	0	0.0625	0.0344828	0	0.0434783	0	0	0.05	0	0.0454545	0
TBC1D5	1	1	1	0	0	1	1	1	1	2	0	1	0	2	1	0.0333333	0.2	0.25	0	0	0.0625	0.0344828	0.025	0.0434783	0.0465116	0	0.05	0	0.0909091	0.0263158
TBX19	1	0	0	0	0	0	0	0	1	0	0	1	0	0	0	0.0333333	0	0	0	0	0	0	0	0.0434783	0	0	0.05	0	0	0
TBXAS1	1	0	0	0	0	0	0	0	1	0	0	1	0	0	0	0.0333333	0	0	0	0	0	0	0	0.0434783	0	0	0.05	0	0	0
TCAIM	1	0	0	0	0	0	0	0	1	0	0	1	0	0	0	0.0333333	0	0	0	0	0	0	0	0.0434783	0	0	0.05	0	0	0
TCEA1	1	0	0	0	0	0	0	0	1	0	0	0	0	0	0	0.0333333	0	0	0	0	0	0	0	0.0434783	0	0	0	0	0	0
TCERG1L	1	0	0	0	0	0	0	1	1	0	1	1	0	1	0	0.0333333	0	0	0	0	0	0	0.025	0.0434783	0	0.03125	0.05	0	0.0454545	0
TCF3	1	0	0	0	0	0	0	0	0	0	1	0	0	0	0	0.0333333	0	0	0	0	0	0	0	0	0	0.03125	0	0	0	0
TCF7L1	1	0	0	0	0	0	0	0	1	0	0	1	0	0	0	0.0333333	0	0	0	0	0	0	0	0.0434783	0	0	0.05	0	0	0
TCHP	1	0	0	0	0	2	2	0	1	0	1	1	0	2	0	0.0333333	0	0	0	0	0.125	0.0689655	0	0.0434783	0	0.03125	0.05	0	0.0909091	0
TCP11L1	1	0	0	0	0	0	0	0	1	0	0	0	0	0	0	0.0333333	0	0	0	0	0	0	0	0.0434783	0	0	0	0	0	0
TCTEX1D2	1	0	0	0	0	0	0	0	0	0	1	0	0	0	0	0.0333333	0	0	0	0	0	0	0	0	0	0.03125	0	0	0	0
TDRD12	1	0	0	0	0	0	0	0	1	0	0	0	0	0	0	0.0333333	0	0	0	0	0	0	0	0.0434783	0	0	0	0	0	0
TDRD3	1	0	0	0	0	0	0	0	0	0	0	1	0	0	0	0.0333333	0	0	0	0	0	0	0	0	0	0	0.05	0	0	0
TDRD9	1	0	0	0	0	0	0	0	1	0	0	0	0	0	0	0.0333333	0	0	0	0	0	0	0	0.0434783	0	0	0	0	0	0
TECR	1	0	0	0	1	0	1	0	0	0	2	0	1	0	0	0.0333333	0	0	0	0.0769231	0	0.0344828	0	0	0	0.0625	0	0.0714286	0	0
TENM4	1	0	0	0	3	0	3	1	2	1	1	0	3	0	1	0.0333333	0	0	0	0.230769	0	0.103448	0.025	0.0869565	0.0232558	0.03125	0	0.214286	0	0.0263158
TESK2	1	0	0	0	0	0	0	0	1	0	0	0	0	0	0	0.0333333	0	0	0	0	0	0	0	0.0434783	0	0	0	0	0	0
TEX9	1	0	0	0	0	0	0	0	1	0	0	0	0	0	0	0.0333333	0	0	0	0	0	0	0	0.0434783	0	0	0	0	0	0
TFAP2A	1	0	0	0	0	0	0	0	0	0	0	0	0	0	0	0.0333333	0	0	0	0	0	0	0	0	0	0	0	0	0	0
TFDP2	1	1	0	0	0	0	0	0	1	1	0	0	0	0	0	0.0333333	0.2	0	0	0	0	0	0	0.0434783	0.0232558	0	0	0	0	0
TFEC	1	0	0	0	0	1	1	0	0	0	0	0	0	1	0	0.0333333	0	0	0	0	0.0625	0.0344828	0	0	0	0	0	0	0.0454545	0
THBS4	1	0	0	0	0	0	0	0	0	0	1	0	0	0	0	0.0333333	0	0	0	0	0	0	0	0	0	0.03125	0	0	0	0
THEMIS	1	0	0	0	0	0	0	0	1	0	0	1	0	0	0	0.0333333	0	0	0	0	0	0	0	0.0434783	0	0	0.05	0	0	0
TIA1	1	0	0	0	0	0	0	0	1	0	0	0	0	0	0	0.0333333	0	0	0	0	0	0	0	0.0434783	0	0	0	0	0	0
TIAF1	1	0	0	0	0	0	0	0	1	0	0	0	0	0	0	0.0333333	0	0	0	0	0	0	0	0.0434783	0	0	0	0	0	0
TIAM1	1	0	0	0	0	0	0	0	1	0	0	0	0	0	0	0.0333333	0	0	0	0	0	0	0	0.0434783	0	0	0	0	0	0
TIFA	1	0	0	0	0	0	0	0	1	0	0	1	0	0	0	0.0333333	0	0	0	0	0	0	0	0.0434783	0	0	0.05	0	0	0
TLK2	1	0	0	0	0	0	0	0	1	0	0	1	0	0	0	0.0333333	0	0	0	0	0	0	0	0.0434783	0	0	0.05	0	0	0
TLL2	1	0	0	0	0	0	0	0	0	0	1	1	0	0	0	0.0333333	0	0	0	0	0	0	0	0	0	0.03125	0.05	0	0	0
TM4SF5	1	0	0	0	0	0	0	0	0	0	1	0	0	0	0	0.0333333	0	0	0	0	0	0	0	0	0	0.03125	0	0	0	0
TMC1	1	0	0	0	1	1	2	1	1	1	1	1	1	1	1	0.0333333	0	0	0	0.0769231	0.0625	0.0689655	0.025	0.0434783	0.0232558	0.03125	0.05	0.0714286	0.0454545	0.0263158
TMCO3	1	0	0	0	0	0	0	0	1	0	0	0	0	0	0	0.0333333	0	0	0	0	0	0	0	0.0434783	0	0	0	0	0	0
TMEFF1	1	0	0	0	0	0	0	0	1	0	0	1	0	0	0	0.0333333	0	0	0	0	0	0	0	0.0434783	0	0	0.05	0	0	0
TMEFF2	1	0	0	0	2	0	2	0	1	0	1	1	2	0	0	0.0333333	0	0	0	0.153846	0	0.0689655	0	0.0434783	0	0.03125	0.05	0.142857	0	0
TMEM120B	1	0	0	0	0	0	0	0	1	0	0	1	0	0	0	0.0333333	0	0	0	0	0	0	0	0.0434783	0	0	0.05	0	0	0
TMEM123	1	0	0	0	0	0	0	0	1	0	0	1	0	0	0	0.0333333	0	0	0	0	0	0	0	0.0434783	0	0	0.05	0	0	0
TMEM143	1	0	0	0	0	0	0	0	1	0	0	1	0	0	0	0.0333333	0	0	0	0	0	0	0	0.0434783	0	0	0.05	0	0	0
TMEM161A	1	0	0	0	0	0	0	0	1	0	0	1	0	0	0	0.0333333	0	0	0	0	0	0	0	0.0434783	0	0	0.05	0	0	0
TMEM163	1	0	0	0	0	0	0	0	1	0	0	0	0	0	0	0.0333333	0	0	0	0	0	0	0	0.0434783	0	0	0	0	0	0
TMEM181	1	0	0	0	0	0	0	0	0	0	0	1	0	0	0	0.0333333	0	0	0	0	0	0	0	0	0	0	0.05	0	0	0
TMEM213	1	0	0	0	0	0	0	0	1	0	0	0	0	0	0	0.0333333	0	0	0	0	0	0	0	0.0434783	0	0	0	0	0	0
TMEM222	1	0	0	0	0	0	0	0	1	0	0	1	0	0	0	0.0333333	0	0	0	0	0	0	0	0.0434783	0	0	0.05	0	0	0
TMEM245	1	1	1	0	0	1	1	0	0	0	2	1	0	2	0	0.0333333	0.2	0.25	0	0	0.0625	0.0344828	0	0	0	0.0625	0.05	0	0.0909091	0
TMEM259	1	0	0	0	0	0	0	0	0	0	1	1	0	0	0	0.0333333	0	0	0	0	0	0	0	0	0	0.03125	0.05	0	0	0
TMEM59	1	0	0	0	0	0	0	0	1	0	0	1	0	0	0	0.0333333	0	0	0	0	0	0	0	0.0434783	0	0	0.05	0	0	0
TMLHE	1	0	0	0	0	0	0	0	0	0	1	0	0	0	0	0.0333333	0	0	0	0	0	0	0	0	0	0.03125	0	0	0	0
TMPRSS11F	1	0	0	0	0	0	0	0	1	0	0	1	0	0	0	0.0333333	0	0	0	0	0	0	0	0.0434783	0	0	0.05	0	0	0
TMPRSS9	1	0	0	0	0	0	0	0	0	0	1	1	0	0	0	0.0333333	0	0	0	0	0	0	0	0	0	0.03125	0.05	0	0	0
TMTC3	1	1	1	0	0	0	0	0	0	0	1	0	1	0	0	0.0333333	0.2	0.25	0	0	0	0	0	0	0	0.03125	0	0.0714286	0	0
TNF	1	0	0	0	0	0	0	0	1	0	0	1	0	0	0	0.0333333	0	0	0	0	0	0	0	0.0434783	0	0	0.05	0	0	0
TNFRSF10B	1	0	0	0	0	0	0	0	1	0	0	0	0	0	0	0.0333333	0	0	0	0	0	0	0	0.0434783	0	0	0	0	0	0
TNFRSF21	1	0	0	0	0	0	0	0	0	0	0	0	0	0	0	0.0333333	0	0	0	0	0	0	0	0	0	0	0	0	0	0
TNFSF12	1	0	0	0	0	0	0	0	1	0	0	0	0	0	0	0.0333333	0	0	0	0	0	0	0	0.0434783	0	0	0	0	0	0
TNFSF12-TNFSF13	1	0	0	0	0	0	0	0	1	0	0	0	0	0	0	0.0333333	0	0	0	0	0	0	0	0.0434783	0	0	0	0	0	0
TNFSF9	1	0	0	0	0	0	0	0	1	0	0	0	0	0	0	0.0333333	0	0	0	0	0	0	0	0.0434783	0	0	0	0	0	0
TNIP3	1	0	0	0	0	0	0	0	1	0	0	1	0	0	0	0.0333333	0	0	0	0	0	0	0	0.0434783	0	0	0.05	0	0	0
TNRC6A	1	0	0	0	0	0	0	0	1	0	0	0	0	0	0	0.0333333	0	0	0	0	0	0	0	0.0434783	0	0	0	0	0	0
TNRC6B	1	0	0	0	0	1	1	0	1	0	0	0	0	1	0	0.0333333	0	0	0	0	0.0625	0.0344828	0	0.0434783	0	0	0	0	0.0454545	0
TNS1	1	0	0	0	0	0	0	0	1	0	0	1	0	0	0	0.0333333	0	0	0	0	0	0	0	0.0434783	0	0	0.05	0	0	0
TNS3	1	0	0	0	0	1	1	0	0	1	0	1	0	1	0	0.0333333	0	0	0	0	0.0625	0.0344828	0	0	0.0232558	0	0.05	0	0.0454545	0
TOM1L2	1	0	0	0	1	0	1	0	0	0	0	1	1	0	0	0.0333333	0	0	0	0.0769231	0	0.0344828	0	0	0	0	0.05	0.0714286	0	0
TOPBP1	1	1	0	0	0	0	0	0	1	1	0	1	0	0	0	0.0333333	0.2	0	0	0	0	0	0	0.0434783	0.0232558	0	0.05	0	0	0
TP73	1	0	0	0	0	0	0	0	0	0	1	1	0	0	0	0.0333333	0	0	0	0	0	0	0	0	0	0.03125	0.05	0	0	0
TPGS2	1	0	0	0	0	0	0	0	1	0	0	1	0	0	0	0.0333333	0	0	0	0	0	0	0	0.0434783	0	0	0.05	0	0	0
TPR	1	0	0	0	1	1	2	0	1	1	1	1	1	1	0	0.0333333	0	0	0	0.0769231	0.0625	0.0689655	0	0.0434783	0.0232558	0.03125	0.05	0.0714286	0.0454545	0
TPRG1	1	0	0	0	0	0	0	1	1	1	0	1	0	0	1	0.0333333	0	0	0	0	0	0	0.025	0.0434783	0.0232558	0	0.05	0	0	0.0263158
TRA2B	1	0	0	0	0	0	0	0	0	0	1	1	0	0	0	0.0333333	0	0	0	0	0	0	0	0	0	0.03125	0.05	0	0	0
TRAF2	1	0	0	0	0	0	0	0	1	0	0	0	0	0	0	0.0333333	0	0	0	0	0	0	0	0.0434783	0	0	0	0	0	0
TRAF3IP3	1	0	0	0	0	0	0	0	0	0	0	1	0	0	0	0.0333333	0	0	0	0	0	0	0	0	0	0	0.05	0	0	0
TRAF6	1	0	0	0	0	0	0	0	1	0	0	1	0	0	0	0.0333333	0	0	0	0	0	0	0	0.0434783	0	0	0.05	0	0	0
TRAK2	1	0	0	0	0	0	0	1	0	1	1	0	0	1	0	0.0333333	0	0	0	0	0	0	0.025	0	0.0232558	0.03125	0	0	0.0454545	0
TRAP1	1	0	0	0	0	1	1	2	0	3	1	1	0	1	2	0.0333333	0	0	0	0	0.0625	0.0344828	0.05	0	0.0697674	0.03125	0.05	0	0.0454545	0.0526316
TRAPPC13	1	0	0	0	0	0	0	0	1	0	0	0	0	0	0	0.0333333	0	0	0	0	0	0	0	0.0434783	0	0	0	0	0	0
TRAPPC6A	1	0	0	0	0	0	0	0	1	0	0	1	0	0	0	0.0333333	0	0	0	0	0	0	0	0.0434783	0	0	0.05	0	0	0
TRAT1	1	0	0	0	0	0	0	0	0	0	1	0	0	0	0	0.0333333	0	0	0	0	0	0	0	0	0	0.03125	0	0	0	0
TRDMT1	1	0	0	0	0	0	0	0	0	0	0	1	0	0	0	0.0333333	0	0	0	0	0	0	0	0	0	0	0.05	0	0	0
TRIM13	1	0	0	0	0	0	0	0	1	0	0	1	0	0	0	0.0333333	0	0	0	0	0	0	0	0.0434783	0	0	0.05	0	0	0
TRIM14	1	0	0	0	0	0	0	0	1	0	0	1	0	0	0	0.0333333	0	0	0	0	0	0	0	0.0434783	0	0	0.05	0	0	0
TRIM24	1	0	0	0	0	0	0	1	1	1	0	0	0	0	1	0.0333333	0	0	0	0	0	0	0.025	0.0434783	0.0232558	0	0	0	0	0.0263158
TRIM39	1	0	0	0	0	0	0	0	0	0	0	0	0	0	0	0.0333333	0	0	0	0	0	0	0	0	0	0	0	0	0	0
TRIM44	1	0	0	0	0	0	0	0	0	0	1	1	0	0	0	0.0333333	0	0	0	0	0	0	0	0	0	0.03125	0.05	0	0	0
TRIM49D1	1	0	0	0	0	0	0	0	0	0	0	1	0	0	0	0.0333333	0	0	0	0	0	0	0	0	0	0	0.05	0	0	0
TRIM67	1	0	0	0	0	0	0	0	1	0	0	0	0	0	0	0.0333333	0	0	0	0	0	0	0	0.0434783	0	0	0	0	0	0
TRIP11	1	1	1	0	0	0	0	0	0	0	2	1	1	0	0	0.0333333	0.2	0.25	0	0	0	0	0	0	0	0.0625	0.05	0.0714286	0	0
TRMT10B	1	0	0	0	0	0	0	0	0	0	0	0	0	0	0	0.0333333	0	0	0	0	0	0	0	0	0	0	0	0	0	0
TSHZ3	1	0	0	0	0	0	0	0	0	0	0	0	0	0	0	0.0333333	0	0	0	0	0	0	0	0	0	0	0	0	0	0
TSPAN12	1	0	0	0	0	0	0	0	1	0	0	0	0	0	0	0.0333333	0	0	0	0	0	0	0	0.0434783	0	0	0	0	0	0
TSPEAR	1	1	1	0	0	0	0	0	1	0	1	1	1	0	0	0.0333333	0.2	0.25	0	0	0	0	0	0.0434783	0	0.03125	0.05	0.0714286	0	0
TTC26	1	0	0	0	0	0	0	0	1	0	0	1	0	0	0	0.0333333	0	0	0	0	0	0	0	0.0434783	0	0	0.05	0	0	0
TTC27	1	0	0	0	0	1	1	1	1	2	0	0	0	0	2	0.0333333	0	0	0	0	0.0625	0.0344828	0.025	0.0434783	0.0465116	0	0	0	0	0.0526316
TTC33	1	0	0	0	0	0	0	0	0	0	0	0	0	0	0	0.0333333	0	0	0	0	0	0	0	0	0	0	0	0	0	0
TTC6	1	0	0	0	1	0	1	1	0	1	1	0	1	0	1	0.0333333	0	0	0	0.0769231	0	0.0344828	0.025	0	0.0232558	0.03125	0	0.0714286	0	0.0263158
TTLL5	1	0	0	0	0	0	0	0	0	0	1	0	0	0	0	0.0333333	0	0	0	0	0	0	0	0	0	0.03125	0	0	0	0
TTLL8	1	0	0	0	0	0	0	0	0	0	0	1	0	0	0	0.0333333	0	0	0	0	0	0	0	0	0	0	0.05	0	0	0
TUBB8	1	0	0	0	0	0	0	0	0	0	1	1	0	0	0	0.0333333	0	0	0	0	0	0	0	0	0	0.03125	0.05	0	0	0
TUSC3	1	0	0	0	0	1	1	1	1	1	0	0	0	2	0	0.0333333	0	0	0	0	0.0625	0.0344828	0.025	0.0434783	0.0232558	0	0	0	0.0909091	0
TWIST1	1	0	0	0	0	0	0	0	1	0	0	1	0	0	0	0.0333333	0	0	0	0	0	0	0	0.0434783	0	0	0.05	0	0	0
TXNDC11	1	0	0	0	0	1	1	1	1	1	1	1	0	1	1	0.0333333	0	0	0	0	0.0625	0.0344828	0.025	0.0434783	0.0232558	0.03125	0.05	0	0.0454545	0.0263158
TXNIP	1	0	0	0	0	0	0	0	1	0	0	1	0	0	0	0.0333333	0	0	0	0	0	0	0	0.0434783	0	0	0.05	0	0	0
TYR	1	0	0	0	0	0	0	0	1	0	0	1	0	0	0	0.0333333	0	0	0	0	0	0	0	0.0434783	0	0	0.05	0	0	0
TYW1	1	0	0	0	0	0	0	0	1	0	0	0	0	0	0	0.0333333	0	0	0	0	0	0	0	0.0434783	0	0	0	0	0	0
UAP1L1	1	0	0	0	0	0	0	0	1	0	0	1	0	0	0	0.0333333	0	0	0	0	0	0	0	0.0434783	0	0	0.05	0	0	0
UBAP1	1	0	0	0	0	0	0	1	1	1	0	1	0	0	1	0.0333333	0	0	0	0	0	0	0.025	0.0434783	0.0232558	0	0.05	0	0	0.0263158
UBASH3A	1	0	0	0	0	1	1	0	0	0	1	0	0	1	0	0.0333333	0	0	0	0	0.0625	0.0344828	0	0	0	0.03125	0	0	0.0454545	0
UBE2B	1	0	0	0	0	0	0	0	1	0	0	0	0	0	0	0.0333333	0	0	0	0	0	0	0	0.0434783	0	0	0	0	0	0
UBE2S	1	0	0	0	0	0	0	0	1	0	0	1	0	0	0	0.0333333	0	0	0	0	0	0	0	0.0434783	0	0	0.05	0	0	0
UBE3A	1	0	0	0	1	0	1	0	1	0	1	1	1	0	0	0.0333333	0	0	0	0.0769231	0	0.0344828	0	0.0434783	0	0.03125	0.05	0.0714286	0	0
UBE3D	1	0	0	0	0	0	0	0	1	0	0	0	0	0	0	0.0333333	0	0	0	0	0	0	0	0.0434783	0	0	0	0	0	0
UBE4A	1	0	0	0	0	0	0	0	0	0	0	1	0	0	0	0.0333333	0	0	0	0	0	0	0	0	0	0	0.05	0	0	0
UBR3	1	0	0	0	0	0	0	0	0	0	1	1	0	0	0	0.0333333	0	0	0	0	0	0	0	0	0	0.03125	0.05	0	0	0
UBXN2B	1	0	0	0	0	0	0	0	0	0	0	0	0	0	0	0.0333333	0	0	0	0	0	0	0	0	0	0	0	0	0	0
UGGT1	1	0	0	0	0	0	0	0	1	0	0	0	0	0	0	0.0333333	0	0	0	0	0	0	0	0.0434783	0	0	0	0	0	0
UGP2	1	1	0	0	0	0	0	0	0	1	1	0	0	0	0	0.0333333	0.2	0	0	0	0	0	0	0	0.0232558	0.03125	0	0	0	0
UNC13C	1	0	0	0	0	2	2	1	0	2	1	1	0	2	1	0.0333333	0	0	0	0	0.125	0.0689655	0.025	0	0.0465116	0.03125	0.05	0	0.0909091	0.0263158
UNC5A	1	0	0	0	0	0	0	1	1	1	0	1	0	0	1	0.0333333	0	0	0	0	0	0	0.025	0.0434783	0.0232558	0	0.05	0	0	0.0263158
UNC80	1	0	0	0	0	0	0	0	1	0	0	1	0	0	0	0.0333333	0	0	0	0	0	0	0	0.0434783	0	0	0.05	0	0	0
UPF1	1	0	0	0	0	0	0	0	1	0	0	0	0	0	0	0.0333333	0	0	0	0	0	0	0	0.0434783	0	0	0	0	0	0
UPF3A	1	0	0	0	0	0	0	0	0	0	0	0	0	0	0	0.0333333	0	0	0	0	0	0	0	0	0	0	0	0	0	0
USP13	1	0	0	0	0	0	0	0	1	0	0	0	0	0	0	0.0333333	0	0	0	0	0	0	0	0.0434783	0	0	0	0	0	0
USP38	1	0	0	0	0	0	0	0	1	0	0	1	0	0	0	0.0333333	0	0	0	0	0	0	0	0.0434783	0	0	0.05	0	0	0
USP40	1	0	0	0	0	0	0	0	1	0	0	1	0	0	0	0.0333333	0	0	0	0	0	0	0	0.0434783	0	0	0.05	0	0	0
USP45	1	0	0	0	0	0	0	0	1	0	0	0	0	0	0	0.0333333	0	0	0	0	0	0	0	0.0434783	0	0	0	0	0	0
USP9X	1	0	0	0	0	0	0	0	1	0	0	1	0	0	0	0.0333333	0	0	0	0	0	0	0	0.0434783	0	0	0.05	0	0	0
USPL1	1	0	0	0	0	0	0	0	1	0	0	1	0	0	0	0.0333333	0	0	0	0	0	0	0	0.0434783	0	0	0.05	0	0	0
UVSSA	1	0	0	0	0	0	0	0	1	0	0	0	0	0	0	0.0333333	0	0	0	0	0	0	0	0.0434783	0	0	0	0	0	0
VAT1	1	0	0	0	0	1	1	0	1	0	1	0	0	1	0	0.0333333	0	0	0	0	0.0625	0.0344828	0	0.0434783	0	0.03125	0	0	0.0454545	0
VAT1L	1	0	0	0	0	0	0	0	0	0	0	0	0	0	0	0.0333333	0	0	0	0	0	0	0	0	0	0	0	0	0	0
VAV1	1	0	0	0	0	1	1	0	0	1	0	0	0	0	1	0.0333333	0	0	0	0	0.0625	0.0344828	0	0	0.0232558	0	0	0	0	0.0263158
VAV2	1	0	0	0	0	1	1	0	1	0	0	0	0	1	0	0.0333333	0	0	0	0	0.0625	0.0344828	0	0.0434783	0	0	0	0	0.0454545	0
VAV3	1	0	0	0	0	1	1	0	1	0	0	1	0	1	0	0.0333333	0	0	0	0	0.0625	0.0344828	0	0.0434783	0	0	0.05	0	0.0454545	0
VCAN	1	0	0	0	0	0	0	0	1	0	0	1	0	0	0	0.0333333	0	0	0	0	0	0	0	0.0434783	0	0	0.05	0	0	0
VILL	1	0	0	0	0	0	0	0	0	0	0	0	0	0	0	0.0333333	0	0	0	0	0	0	0	0	0	0	0	0	0	0
VIPR1	1	0	0	0	0	0	0	0	1	0	0	1	0	0	0	0.0333333	0	0	0	0	0	0	0	0.0434783	0	0	0.05	0	0	0
VLDLR	1	0	0	0	0	0	0	0	1	0	0	0	0	0	0	0.0333333	0	0	0	0	0	0	0	0.0434783	0	0	0	0	0	0
VMP1	1	0	0	0	0	1	1	0	1	0	0	0	0	1	0	0.0333333	0	0	0	0	0.0625	0.0344828	0	0.0434783	0	0	0	0	0.0454545	0
VPS13A	1	0	0	0	0	0	0	0	1	0	0	0	0	0	0	0.0333333	0	0	0	0	0	0	0	0.0434783	0	0	0	0	0	0
VPS13D	1	0	0	0	0	0	0	0	1	0	0	1	0	0	0	0.0333333	0	0	0	0	0	0	0	0.0434783	0	0	0.05	0	0	0
VPS41	1	0	0	0	0	0	0	0	1	0	0	1	0	0	0	0.0333333	0	0	0	0	0	0	0	0.0434783	0	0	0.05	0	0	0
VPS52	1	0	0	0	0	0	0	0	1	0	0	1	0	0	0	0.0333333	0	0	0	0	0	0	0	0.0434783	0	0	0.05	0	0	0
VPS53	1	0	0	0	0	0	0	0	1	0	0	0	0	0	0	0.0333333	0	0	0	0	0	0	0	0.0434783	0	0	0	0	0	0
VRK2	1	2	1	0	0	4	4	1	1	5	0	1	0	4	2	0.0333333	0.4	0.25	0	0	0.25	0.137931	0.025	0.0434783	0.116279	0	0.05	0	0.181818	0.0526316
VWDE	1	0	0	0	0	1	1	0	1	1	0	1	0	1	0	0.0333333	0	0	0	0	0.0625	0.0344828	0	0.0434783	0.0232558	0	0.05	0	0.0454545	0
WAC	1	0	0	0	0	0	0	0	1	0	0	1	0	0	0	0.0333333	0	0	0	0	0	0	0	0.0434783	0	0	0.05	0	0	0
WASF3	1	0	0	0	0	0	0	0	1	0	0	0	0	0	0	0.0333333	0	0	0	0	0	0	0	0.0434783	0	0	0	0	0	0
WBP1L	1	0	0	0	0	0	0	0	0	0	0	1	0	0	0	0.0333333	0	0	0	0	0	0	0	0	0	0	0.05	0	0	0
WDFY3	1	0	0	0	0	0	0	0	1	0	0	1	0	0	0	0.0333333	0	0	0	0	0	0	0	0.0434783	0	0	0.05	0	0	0
WDFY4	1	0	0	0	1	0	1	0	0	0	0	1	1	0	0	0.0333333	0	0	0	0.0769231	0	0.0344828	0	0	0	0	0.05	0.0714286	0	0
WDR13	1	0	0	0	0	0	0	0	1	0	0	1	0	0	0	0.0333333	0	0	0	0	0	0	0	0.0434783	0	0	0.05	0	0	0
WDR19	1	0	0	0	0	0	0	0	1	0	0	1	0	0	0	0.0333333	0	0	0	0	0	0	0	0.0434783	0	0	0.05	0	0	0
WDR27	1	0	0	0	0	0	0	0	1	0	0	1	0	0	0	0.0333333	0	0	0	0	0	0	0	0.0434783	0	0	0.05	0	0	0
WDR43	1	0	0	0	0	0	0	0	1	0	0	1	0	0	0	0.0333333	0	0	0	0	0	0	0	0.0434783	0	0	0.05	0	0	0
WDR49	1	0	0	0	0	0	0	0	1	0	0	0	0	0	0	0.0333333	0	0	0	0	0	0	0	0.0434783	0	0	0	0	0	0
WDR5	1	0	0	0	0	0	0	0	1	0	0	1	0	0	0	0.0333333	0	0	0	0	0	0	0	0.0434783	0	0	0.05	0	0	0
WDR63	1	0	0	0	0	0	0	0	1	0	0	1	0	0	0	0.0333333	0	0	0	0	0	0	0	0.0434783	0	0	0.05	0	0	0
WDR64	1	0	0	0	0	1	1	1	1	1	0	1	0	1	1	0.0333333	0	0	0	0	0.0625	0.0344828	0.025	0.0434783	0.0232558	0	0.05	0	0.0454545	0.0263158
WDR72	1	0	0	0	0	1	1	1	0	1	2	1	0	2	0	0.0333333	0	0	0	0	0.0625	0.0344828	0.025	0	0.0232558	0.0625	0.05	0	0.0909091	0
WDR75	1	0	0	0	0	0	0	0	1	0	0	1	0	0	0	0.0333333	0	0	0	0	0	0	0	0.0434783	0	0	0.05	0	0	0
WFDC8	1	0	0	0	0	0	0	0	1	0	0	0	0	0	0	0.0333333	0	0	0	0	0	0	0	0.0434783	0	0	0	0	0	0
WIBG	1	0	0	0	0	0	0	0	1	0	0	0	0	0	0	0.0333333	0	0	0	0	0	0	0	0.0434783	0	0	0	0	0	0
WIPF1	1	0	0	0	0	1	1	0	1	0	0	1	0	1	0	0.0333333	0	0	0	0	0.0625	0.0344828	0	0.0434783	0	0	0.05	0	0.0454545	0
WNT10B	1	0	0	0	0	0	0	0	0	0	0	0	0	0	0	0.0333333	0	0	0	0	0	0	0	0	0	0	0	0	0	0
WTIP	1	0	0	0	0	0	0	0	1	0	0	1	0	0	0	0.0333333	0	0	0	0	0	0	0	0.0434783	0	0	0.05	0	0	0
WWP1	1	0	0	0	0	1	1	0	1	0	0	1	0	1	0	0.0333333	0	0	0	0	0.0625	0.0344828	0	0.0434783	0	0	0.05	0	0.0454545	0
WWTR1	1	0	0	0	0	0	0	0	1	0	0	0	0	0	0	0.0333333	0	0	0	0	0	0	0	0.0434783	0	0	0	0	0	0
XPO4	1	0	0	0	1	0	1	0	1	0	0	0	1	0	0	0.0333333	0	0	0	0.0769231	0	0.0344828	0	0.0434783	0	0	0	0.0714286	0	0
XRN1	1	0	0	0	0	0	0	0	1	0	0	1	0	0	0	0.0333333	0	0	0	0	0	0	0	0.0434783	0	0	0.05	0	0	0
XXbac-BPG181M17.5	1	0	0	0	0	0	0	1	1	1	0	1	0	0	0	0.0333333	0	0	0	0	0	0	0.025	0.0434783	0.0232558	0	0.05	0	0	0
XXYLT1	1	0	0	0	0	0	0	0	0	0	1	1	0	0	0	0.0333333	0	0	0	0	0	0	0	0	0	0.03125	0.05	0	0	0
XYLT1	1	1	0	0	0	1	1	1	1	2	1	0	0	1	1	0.0333333	0.2	0	0	0	0.0625	0.0344828	0.025	0.0434783	0.0465116	0.03125	0	0	0.0454545	0.0263158
YBX3	1	0	0	0	0	0	0	0	1	0	0	1	0	0	0	0.0333333	0	0	0	0	0	0	0	0.0434783	0	0	0.05	0	0	0
YIPF7	1	0	0	0	0	0	0	0	1	0	0	1	0	0	0	0.0333333	0	0	0	0	0	0	0	0.0434783	0	0	0.05	0	0	0
YJEFN3	1	0	0	0	0	0	0	0	1	0	0	0	0	0	0	0.0333333	0	0	0	0	0	0	0	0.0434783	0	0	0	0	0	0
ZADH2	1	0	0	0	0	0	0	0	0	0	1	0	0	0	0	0.0333333	0	0	0	0	0	0	0	0	0	0.03125	0	0	0	0
ZBTB17	1	0	0	0	0	1	1	0	1	1	0	0	0	1	0	0.0333333	0	0	0	0	0.0625	0.0344828	0	0.0434783	0.0232558	0	0	0	0.0454545	0
ZBTB40	1	0	0	0	0	0	0	0	0	0	1	1	0	0	0	0.0333333	0	0	0	0	0	0	0	0	0	0.03125	0.05	0	0	0
ZBTB7A	1	0	0	0	0	0	0	0	1	0	0	0	0	0	0	0.0333333	0	0	0	0	0	0	0	0.0434783	0	0	0	0	0	0
ZBTB7B	1	0	0	0	0	0	0	0	1	0	0	1	0	0	0	0.0333333	0	0	0	0	0	0	0	0.0434783	0	0	0.05	0	0	0
ZBTB8OS	1	0	0	0	0	0	0	0	1	0	0	1	0	0	0	0.0333333	0	0	0	0	0	0	0	0.0434783	0	0	0.05	0	0	0
ZC3H18	1	0	0	0	0	1	1	0	1	0	0	1	0	1	0	0.0333333	0	0	0	0	0.0625	0.0344828	0	0.0434783	0	0	0.05	0	0.0454545	0
ZC3H3	1	0	0	0	0	0	0	0	1	0	0	1	0	0	0	0.0333333	0	0	0	0	0	0	0	0.0434783	0	0	0.05	0	0	0
ZC3HAV1	1	0	0	0	0	0	0	0	1	0	0	1	0	0	0	0.0333333	0	0	0	0	0	0	0	0.0434783	0	0	0.05	0	0	0
ZCCHC8	1	0	0	0	0	0	0	0	1	0	0	1	0	0	0	0.0333333	0	0	0	0	0	0	0	0.0434783	0	0	0.05	0	0	0
ZCWPW1	1	0	0	0	0	0	0	0	1	0	0	1	0	0	0	0.0333333	0	0	0	0	0	0	0	0.0434783	0	0	0.05	0	0	0
ZDHHC20	1	0	0	0	0	0	0	0	1	0	0	0	0	0	0	0.0333333	0	0	0	0	0	0	0	0.0434783	0	0	0	0	0	0
ZDHHC8	1	0	0	0	0	0	0	0	1	0	0	0	0	0	0	0.0333333	0	0	0	0	0	0	0	0.0434783	0	0	0	0	0	0
ZEB2	1	0	0	0	0	0	0	0	1	0	0	1	0	0	0	0.0333333	0	0	0	0	0	0	0	0.0434783	0	0	0.05	0	0	0
ZFAND2A	1	0	0	0	0	0	0	0	1	0	0	1	0	0	0	0.0333333	0	0	0	0	0	0	0	0.0434783	0	0	0.05	0	0	0
ZFR	1	0	0	0	0	0	0	0	0	0	1	1	0	0	0	0.0333333	0	0	0	0	0	0	0	0	0	0.03125	0.05	0	0	0
ZFX	1	0	0	0	0	0	0	0	0	0	1	0	0	0	0	0.0333333	0	0	0	0	0	0	0	0	0	0.03125	0	0	0	0
ZMAT4	1	0	0	0	0	1	1	1	1	1	0	1	0	1	1	0.0333333	0	0	0	0	0.0625	0.0344828	0.025	0.0434783	0.0232558	0	0.05	0	0.0454545	0.0263158
ZMYND11	1	0	0	0	0	0	0	0	1	0	0	1	0	0	0	0.0333333	0	0	0	0	0	0	0	0.0434783	0	0	0.05	0	0	0
ZMYND8	1	0	0	0	1	0	1	0	0	0	0	0	1	0	0	0.0333333	0	0	0	0.0769231	0	0.0344828	0	0	0	0	0	0.0714286	0	0
ZNF100	1	0	0	0	0	0	0	0	0	0	1	1	0	0	0	0.0333333	0	0	0	0	0	0	0	0	0	0.03125	0.05	0	0	0
ZNF101	1	0	0	0	0	0	0	0	0	0	1	1	0	0	0	0.0333333	0	0	0	0	0	0	0	0	0	0.03125	0.05	0	0	0
ZNF121_1	1	0	0	0	0	0	0	0	1	0	0	0	0	0	0	0.0333333	0	0	0	0	0	0	0	0.0434783	0	0	0	0	0	0
ZNF131	1	0	0	0	0	0	0	1	0	1	1	1	0	0	0	0.0333333	0	0	0	0	0	0	0.025	0	0.0232558	0.03125	0.05	0	0	0
ZNF141	1	0	0	0	0	0	0	1	1	1	0	0	0	0	1	0.0333333	0	0	0	0	0	0	0.025	0.0434783	0.0232558	0	0	0	0	0.0263158
ZNF160	1	0	0	0	0	0	0	0	0	0	1	0	0	0	0	0.0333333	0	0	0	0	0	0	0	0	0	0.03125	0	0	0	0
ZNF180	1	0	0	0	0	0	0	0	0	0	1	1	0	0	0	0.0333333	0	0	0	0	0	0	0	0	0	0.03125	0.05	0	0	0
ZNF23	1	0	0	0	0	0	0	0	0	0	0	1	0	0	0	0.0333333	0	0	0	0	0	0	0	0	0	0	0.05	0	0	0
ZNF234	1	0	0	0	0	0	0	0	1	0	0	0	0	0	0	0.0333333	0	0	0	0	0	0	0	0.0434783	0	0	0	0	0	0
ZNF254	1	0	0	0	1	0	1	0	1	0	0	0	1	0	0	0.0333333	0	0	0	0.0769231	0	0.0344828	0	0.0434783	0	0	0	0.0714286	0	0
ZNF282	1	0	0	0	0	1	1	0	1	0	0	1	0	1	0	0.0333333	0	0	0	0	0.0625	0.0344828	0	0.0434783	0	0	0.05	0	0.0454545	0
ZNF292	1	0	0	0	0	0	0	0	0	0	1	1	0	0	0	0.0333333	0	0	0	0	0	0	0	0	0	0.03125	0.05	0	0	0
ZNF350	1	0	0	0	0	0	0	0	1	0	0	1	0	0	0	0.0333333	0	0	0	0	0	0	0	0.0434783	0	0	0.05	0	0	0
ZNF354C	1	0	0	0	0	0	0	0	1	0	0	0	0	0	0	0.0333333	0	0	0	0	0	0	0	0.0434783	0	0	0	0	0	0
ZNF367	1	0	0	0	0	0	0	0	0	0	1	1	0	0	0	0.0333333	0	0	0	0	0	0	0	0	0	0.03125	0.05	0	0	0
ZNF385B	1	0	0	0	0	0	0	1	1	1	0	1	0	0	1	0.0333333	0	0	0	0	0	0	0.025	0.0434783	0.0232558	0	0.05	0	0	0.0263158
ZNF385D	1	1	1	1	0	0	0	0	1	0	2	2	0	1	0	0.0333333	0.2	0.25	0.5	0	0	0	0	0.0434783	0	0.0625	0.1	0	0.0454545	0
ZNF404	1	0	0	0	0	0	0	0	1	0	0	1	0	0	0	0.0333333	0	0	0	0	0	0	0	0.0434783	0	0	0.05	0	0	0
ZNF415	1	0	0	0	0	0	0	0	1	0	0	1	0	0	0	0.0333333	0	0	0	0	0	0	0	0.0434783	0	0	0.05	0	0	0
ZNF432	1	0	0	0	0	0	0	0	0	0	1	0	0	0	0	0.0333333	0	0	0	0	0	0	0	0	0	0.03125	0	0	0	0
ZNF439	1	0	0	0	0	0	0	0	1	0	0	1	0	0	0	0.0333333	0	0	0	0	0	0	0	0.0434783	0	0	0.05	0	0	0
ZNF512B	1	0	0	0	0	0	0	0	1	0	0	0	0	0	0	0.0333333	0	0	0	0	0	0	0	0.0434783	0	0	0	0	0	0
ZNF519	1	0	0	0	0	0	0	0	1	0	0	0	0	0	0	0.0333333	0	0	0	0	0	0	0	0.0434783	0	0	0	0	0	0
ZNF526	1	0	0	0	0	0	0	0	0	0	1	0	0	0	0	0.0333333	0	0	0	0	0	0	0	0	0	0.03125	0	0	0	0
ZNF536	1	0	0	0	0	0	0	0	0	0	1	1	0	0	0	0.0333333	0	0	0	0	0	0	0	0	0	0.03125	0.05	0	0	0
ZNF544	1	0	0	0	0	0	0	0	1	0	0	0	0	0	0	0.0333333	0	0	0	0	0	0	0	0.0434783	0	0	0	0	0	0
ZNF577	1	0	0	0	0	0	0	0	0	0	1	0	0	0	0	0.0333333	0	0	0	0	0	0	0	0	0	0.03125	0	0	0	0
ZNF578	1	0	0	0	0	0	0	0	0	0	1	1	0	0	0	0.0333333	0	0	0	0	0	0	0	0	0	0.03125	0.05	0	0	0
ZNF587B	1	0	0	0	0	0	0	0	1	0	0	1	0	0	0	0.0333333	0	0	0	0	0	0	0	0.0434783	0	0	0.05	0	0	0
ZNF605	1	0	0	0	0	0	0	0	1	0	0	1	0	0	0	0.0333333	0	0	0	0	0	0	0	0.0434783	0	0	0.05	0	0	0
ZNF608	1	0	0	0	0	0	0	1	1	1	0	0	0	0	1	0.0333333	0	0	0	0	0	0	0.025	0.0434783	0.0232558	0	0	0	0	0.0263158
ZNF609	1	0	0	0	0	0	0	0	1	0	0	0	0	0	0	0.0333333	0	0	0	0	0	0	0	0.0434783	0	0	0	0	0	0
ZNF628	1	0	0	0	0	0	0	0	1	0	0	0	0	0	0	0.0333333	0	0	0	0	0	0	0	0.0434783	0	0	0	0	0	0
ZNF665_1	1	0	0	0	0	0	0	0	0	0	1	1	0	0	0	0.0333333	0	0	0	0	0	0	0	0	0	0.03125	0.05	0	0	0
ZNF678	1	0	0	0	0	0	0	0	1	0	0	0	0	0	0	0.0333333	0	0	0	0	0	0	0	0.0434783	0	0	0	0	0	0
ZNF680	1	0	0	0	0	0	0	0	0	0	1	1	0	0	0	0.0333333	0	0	0	0	0	0	0	0	0	0.03125	0.05	0	0	0
ZNF708	1	0	0	0	0	0	0	0	1	0	0	0	0	0	0	0.0333333	0	0	0	0	0	0	0	0.0434783	0	0	0	0	0	0
ZNF716	1	0	0	0	0	0	0	0	0	0	0	0	0	0	0	0.0333333	0	0	0	0	0	0	0	0	0	0	0	0	0	0
ZNF717	1	0	0	0	0	0	0	0	1	0	0	0	0	0	0	0.0333333	0	0	0	0	0	0	0	0.0434783	0	0	0	0	0	0
ZNF720	1	0	0	0	0	0	0	0	1	0	0	0	0	0	0	0.0333333	0	0	0	0	0	0	0	0.0434783	0	0	0	0	0	0
ZNF728	1	0	0	0	0	0	0	0	1	0	0	1	0	0	0	0.0333333	0	0	0	0	0	0	0	0.0434783	0	0	0.05	0	0	0
ZNF736	1	0	0	0	0	0	0	0	1	0	0	1	0	0	0	0.0333333	0	0	0	0	0	0	0	0.0434783	0	0	0.05	0	0	0
ZNF746	1	0	0	0	0	0	0	0	1	0	0	1	0	0	0	0.0333333	0	0	0	0	0	0	0	0.0434783	0	0	0.05	0	0	0
ZNF790	1	0	0	0	0	0	0	0	1	0	0	1	0	0	0	0.0333333	0	0	0	0	0	0	0	0.0434783	0	0	0.05	0	0	0
ZNF8	1	0	0	0	0	0	0	0	1	0	0	0	0	0	0	0.0333333	0	0	0	0	0	0	0	0.0434783	0	0	0	0	0	0
ZNF829	1	0	0	0	0	0	0	0	1	0	0	1	0	0	0	0.0333333	0	0	0	0	0	0	0	0.0434783	0	0	0.05	0	0	0
ZNF836	1	0	0	0	0	0	0	0	1	0	0	1	0	0	0	0.0333333	0	0	0	0	0	0	0	0.0434783	0	0	0.05	0	0	0
ZNF837	1	0	0	0	0	0	0	0	1	0	0	1	0	0	0	0.0333333	0	0	0	0	0	0	0	0.0434783	0	0	0.05	0	0	0
ZNF860	1	0	0	0	0	0	0	0	1	0	0	1	0	0	0	0.0333333	0	0	0	0	0	0	0	0.0434783	0	0	0.05	0	0	0
ZNF891	1	0	0	0	0	0	0	0	1	0	0	0	0	0	0	0.0333333	0	0	0	0	0	0	0	0.0434783	0	0	0	0	0	0
ZRANB3	1	0	0	0	0	1	1	1	1	2	0	0	0	1	1	0.0333333	0	0	0	0	0.0625	0.0344828	0.025	0.0434783	0.0465116	0	0	0	0.0454545	0.0263158
ZSCAN5A	1	0	0	0	0	0	0	1	0	1	1	1	0	0	1	0.0333333	0	0	0	0	0	0	0.025	0	0.0232558	0.03125	0.05	0	0	0.0263158
ZYG11A	1	0	0	0	0	0	0	0	1	0	0	1	0	0	0	0.0333333	0	0	0	0	0	0	0	0.0434783	0	0	0.05	0	0	0
ZZZ3	1	1	0	0	0	0	0	0	0	1	1	0	0	0	0	0.0333333	0.2	0	0	0	0	0	0	0	0.0232558	0.03125	0	0	0	0
A1CF	0	0	0	0	0	0	0	0	0	0	0	0	0	0	0	0	0	0	0	0	0	0	0	0	0	0	0	0	0	0
A2ML1	0	0	0	0	0	1	1	0	0	0	0	0	0	1	0	0	0	0	0	0	0.0625	0.0344828	0	0	0	0	0	0	0.0454545	0
A4GALT	0	0	0	0	0	0	0	0	0	0	0	0	0	0	0	0	0	0	0	0	0	0	0	0	0	0	0	0	0	0
AACS	0	0	0	0	0	1	1	0	0	0	0	0	0	1	0	0	0	0	0	0	0.0625	0.0344828	0	0	0	0	0	0	0.0454545	0
AADACL2	0	0	0	0	0	0	0	0	0	0	0	0	0	0	0	0	0	0	0	0	0	0	0	0	0	0	0	0	0	0
AADAT	0	0	0	0	0	0	0	1	0	1	0	0	0	0	1	0	0	0	0	0	0	0	0.025	0	0.0232558	0	0	0	0	0.0263158
AAK1	0	0	0	0	0	1	1	0	0	0	0	0	0	1	0	0	0	0	0	0	0.0625	0.0344828	0	0	0	0	0	0	0.0454545	0
AASDHPPT	0	0	0	0	0	0	0	0	0	0	0	0	0	0	0	0	0	0	0	0	0	0	0	0	0	0	0	0	0	0
AASS	0	0	0	0	0	1	1	0	0	1	0	0	0	1	0	0	0	0	0	0	0.0625	0.0344828	0	0	0.0232558	0	0	0	0.0454545	0
ABCA12	0	0	0	0	0	1	1	0	0	0	0	0	0	1	0	0	0	0	0	0	0.0625	0.0344828	0	0	0	0	0	0	0.0454545	0
ABCA13	0	0	0	0	1	1	2	0	0	0	1	0	1	1	0	0	0	0	0	0.0769231	0.0625	0.0689655	0	0	0	0.03125	0	0.0714286	0.0454545	0
ABCA6	0	0	0	0	0	1	1	0	0	1	0	0	0	1	0	0	0	0	0	0	0.0625	0.0344828	0	0	0.0232558	0	0	0	0.0454545	0
ABCA7	0	0	0	0	1	0	1	0	0	0	1	0	1	0	0	0	0	0	0	0.0769231	0	0.0344828	0	0	0	0.03125	0	0.0714286	0	0
ABCA9	0	0	0	1	0	0	0	0	0	0	1	1	0	0	0	0	0	0	0.5	0	0	0	0	0	0	0.03125	0.05	0	0	0
ABCC1	0	1	0	0	0	0	0	0	0	1	0	0	0	0	0	0	0.2	0	0	0	0	0	0	0	0.0232558	0	0	0	0	0
ABCC11	0	0	0	0	1	1	2	0	0	1	0	0	1	1	0	0	0	0	0	0.0769231	0.0625	0.0689655	0	0	0.0232558	0	0	0.0714286	0.0454545	0
ABCC12	0	0	0	0	0	0	0	0	0	0	0	0	0	0	0	0	0	0	0	0	0	0	0	0	0	0	0	0	0	0
ABCC5	0	0	0	0	0	0	0	0	0	0	0	0	0	0	0	0	0	0	0	0	0	0	0	0	0	0	0	0	0	0
ABCC9	0	0	0	0	0	0	0	1	0	0	1	0	0	0	1	0	0	0	0	0	0	0	0.025	0	0	0.03125	0	0	0	0.0263158
ABCD2	0	0	0	0	0	1	1	0	0	1	0	0	0	1	0	0	0	0	0	0	0.0625	0.0344828	0	0	0.0232558	0	0	0	0.0454545	0
ABCD3	0	1	1	0	0	1	1	0	0	1	1	0	1	1	0	0	0.2	0.25	0	0	0.0625	0.0344828	0	0	0.0232558	0.03125	0	0.0714286	0.0454545	0
ABCF1	0	0	0	0	0	1	1	0	0	0	0	0	0	1	0	0	0	0	0	0	0.0625	0.0344828	0	0	0	0	0	0	0.0454545	0
ABCG1	0	0	0	0	0	0	0	0	0	0	0	0	0	0	0	0	0	0	0	0	0	0	0	0	0	0	0	0	0	0
ABHD13	0	0	0	0	0	0	0	1	0	1	0	0	0	0	1	0	0	0	0	0	0	0	0.025	0	0.0232558	0	0	0	0	0.0263158
ABHD16A	0	0	0	0	0	1	1	0	0	0	0	0	0	1	0	0	0	0	0	0	0.0625	0.0344828	0	0	0	0	0	0	0.0454545	0
ABHD16B	0	0	0	0	0	0	0	0	0	0	0	0	0	0	0	0	0	0	0	0	0	0	0	0	0	0	0	0	0	0
ABHD5	0	0	0	0	0	0	0	0	0	0	0	0	0	0	0	0	0	0	0	0	0	0	0	0	0	0	0	0	0	0
ABHD6	0	0	0	0	1	0	1	0	0	0	0	0	1	0	0	0	0	0	0	0.0769231	0	0.0344828	0	0	0	0	0	0.0714286	0	0
ABHD8	0	0	0	0	1	0	1	0	0	0	1	0	1	0	0	0	0	0	0	0.0769231	0	0.0344828	0	0	0	0.03125	0	0.0714286	0	0
ABI2	0	0	0	0	1	0	1	0	0	0	1	0	1	0	0	0	0	0	0	0.0769231	0	0.0344828	0	0	0	0.03125	0	0.0714286	0	0
ABI3	0	0	0	0	0	1	1	0	0	1	0	0	0	1	0	0	0	0	0	0	0.0625	0.0344828	0	0	0.0232558	0	0	0	0.0454545	0
ABL1	0	0	0	0	1	0	1	0	0	0	1	0	1	0	0	0	0	0	0	0.0769231	0	0.0344828	0	0	0	0.03125	0	0.0714286	0	0
ABRA	0	0	0	0	0	0	0	0	0	0	0	0	0	0	0	0	0	0	0	0	0	0	0	0	0	0	0	0	0	0
ABTB2	0	0	0	0	0	1	1	0	0	0	0	0	0	1	0	0	0	0	0	0	0.0625	0.0344828	0	0	0	0	0	0	0.0454545	0
AC002365.1	0	0	0	0	0	0	0	0	0	0	0	0	0	0	0	0	0	0	0	0	0	0	0	0	0	0	0	0	0	0
AC003101.1	0	0	0	0	0	0	0	0	0	0	0	0	0	0	0	0	0	0	0	0	0	0	0	0	0	0	0	0	0	0
AC004076.7	0	1	1	0	0	0	0	0	0	0	1	0	1	0	0	0	0.2	0.25	0	0	0	0	0	0	0	0.03125	0	0.0714286	0	0
AC004076.9	0	0	0	0	0	1	1	0	0	1	0	0	0	1	0	0	0	0	0	0	0.0625	0.0344828	0	0	0.0232558	0	0	0	0.0454545	0
AC004899.1	0	0	0	0	0	0	0	0	0	0	0	0	0	0	0	0	0	0	0	0	0	0	0	0	0	0	0	0	0	0
AC005003.1	0	0	0	0	0	0	0	0	0	0	0	0	0	0	0	0	0	0	0	0	0	0	0	0	0	0	0	0	0	0
AC005008.2	0	0	0	0	0	0	0	0	0	0	0	0	0	0	0	0	0	0	0	0	0	0	0	0	0	0	0	0	0	0
AC005549.3	0	0	0	0	0	0	0	0	0	0	0	0	0	0	0	0	0	0	0	0	0	0	0	0	0	0	0	0	0	0
AC006116.20	0	0	0	0	0	0	0	1	0	1	0	0	0	0	1	0	0	0	0	0	0	0	0.025	0	0.0232558	0	0	0	0	0.0263158
AC006126.3	0	1	1	0	0	0	0	0	0	0	0	0	0	1	0	0	0.2	0.25	0	0	0	0	0	0	0	0	0	0	0.0454545	0
AC006455.1	0	0	0	0	0	0	0	0	0	0	0	0	0	0	0	0	0	0	0	0	0	0	0	0	0	0	0	0	0	0
AC006547.14	0	0	0	0	0	0	0	0	0	0	0	0	0	0	0	0	0	0	0	0	0	0	0	0	0	0	0	0	0	0
AC007040.11	0	0	0	0	0	0	0	1	0	0	1	0	0	0	1	0	0	0	0	0	0	0	0.025	0	0	0.03125	0	0	0	0.0263158
AC007382.1	0	0	0	0	0	0	0	0	0	0	0	0	0	0	0	0	0	0	0	0	0	0	0	0	0	0	0	0	0	0
AC007461.1	0	0	0	0	0	0	0	0	0	0	0	0	0	0	0	0	0	0	0	0	0	0	0	0	0	0	0	0	0	0
AC007965.1	0	0	0	0	0	0	0	0	0	0	0	0	0	0	0	0	0	0	0	0	0	0	0	0	0	0	0	0	0	0
AC008060.7	0	0	0	0	0	0	0	0	0	0	0	0	0	0	0	0	0	0	0	0	0	0	0	0	0	0	0	0	0	0
AC008271.1	0	0	0	0	0	0	0	0	0	0	0	0	0	0	0	0	0	0	0	0	0	0	0	0	0	0	0	0	0	0
AC008394.1	0	0	0	0	0	0	0	0	0	0	0	0	0	0	0	0	0	0	0	0	0	0	0	0	0	0	0	0	0	0
AC009365.3	0	0	0	0	0	0	0	0	0	0	0	0	0	0	0	0	0	0	0	0	0	0	0	0	0	0	0	0	0	0
AC011294.3	0	0	0	0	0	1	1	0	0	1	0	0	0	1	0	0	0	0	0	0	0.0625	0.0344828	0	0	0.0232558	0	0	0	0.0454545	0
AC011366.3	0	0	0	0	0	0	0	0	0	0	0	0	0	0	0	0	0	0	0	0	0	0	0	0	0	0	0	0	0	0
AC011897.1	0	0	0	0	0	0	0	0	0	0	0	0	0	0	0	0	0	0	0	0	0	0	0	0	0	0	0	0	0	0
AC016251.1	0	0	0	0	0	0	0	0	0	0	0	0	0	0	0	0	0	0	0	0	0	0	0	0	0	0	0	0	0	0
AC018816.3	0	0	0	0	0	0	0	1	0	1	0	0	0	0	1	0	0	0	0	0	0	0	0.025	0	0.0232558	0	0	0	0	0.0263158
AC020907.1	0	0	0	0	0	0	0	0	0	0	0	0	0	0	0	0	0	0	0	0	0	0	0	0	0	0	0	0	0	0
AC020952.1	0	0	0	0	0	0	0	0	0	0	0	0	0	0	0	0	0	0	0	0	0	0	0	0	0	0	0	0	0	0
AC022431.2	0	0	0	0	0	0	0	0	0	0	0	0	0	0	0	0	0	0	0	0	0	0	0	0	0	0	0	0	0	0
AC023469.1	0	0	0	0	0	0	0	0	0	0	0	0	0	0	0	0	0	0	0	0	0	0	0	0	0	0	0	0	0	0
AC023590.1	0	0	0	0	0	1	1	1	0	0	2	0	0	2	0	0	0	0	0	0	0.0625	0.0344828	0.025	0	0	0.0625	0	0	0.0909091	0
AC026703.1	0	0	0	0	0	0	0	0	0	0	0	0	0	0	0	0	0	0	0	0	0	0	0	0	0	0	0	0	0	0
AC027307.3	0	0	0	0	0	1	1	0	0	0	0	0	0	1	0	0	0	0	0	0	0.0625	0.0344828	0	0	0	0	0	0	0.0454545	0
AC027309.1	0	0	0	0	0	0	0	0	0	0	0	0	0	0	0	0	0	0	0	0	0	0	0	0	0	0	0	0	0	0
AC061975.10	0	0	0	0	0	0	0	1	0	1	0	0	0	0	1	0	0	0	0	0	0	0	0.025	0	0.0232558	0	0	0	0	0.0263158
AC073528.1	0	0	0	0	0	0	0	0	0	0	0	0	0	0	0	0	0	0	0	0	0	0	0	0	0	0	0	0	0	0
AC079341.1	0	0	0	0	0	0	0	0	0	0	0	0	0	0	0	0	0	0	0	0	0	0	0	0	0	0	0	0	0	0
AC079354.1	0	0	0	0	0	0	0	1	0	1	0	0	0	0	1	0	0	0	0	0	0	0	0.025	0	0.0232558	0	0	0	0	0.0263158
AC079612.1	0	0	0	0	0	0	0	0	0	0	0	0	0	0	0	0	0	0	0	0	0	0	0	0	0	0	0	0	0	0
AC087477.1	0	0	0	0	0	0	0	0	0	0	0	0	0	0	0	0	0	0	0	0	0	0	0	0	0	0	0	0	0	0
AC090574.1	0	0	0	0	0	0	0	0	0	0	0	0	0	0	0	0	0	0	0	0	0	0	0	0	0	0	0	0	0	0
AC092850.1	0	0	0	0	0	0	0	0	0	0	0	0	0	0	0	0	0	0	0	0	0	0	0	0	0	0	0	0	0	0
AC102948.2	0	0	0	0	0	0	0	0	0	0	0	0	0	0	0	0	0	0	0	0	0	0	0	0	0	0	0	0	0	0
AC107021.1	0	0	0	0	0	0	0	0	0	0	0	0	0	0	0	0	0	0	0	0	0	0	0	0	0	0	0	0	0	0
AC112693.2	0	0	0	0	0	0	0	0	0	0	0	0	0	0	0	0	0	0	0	0	0	0	0	0	0	0	0	0	0	0
AC131097.4	0	0	0	0	0	0	0	0	0	0	0	0	0	0	0	0	0	0	0	0	0	0	0	0	0	0	0	0	0	0
AC135048.1	0	1	0	0	0	0	0	0	0	1	0	0	0	0	0	0	0.2	0	0	0	0	0	0	0	0.0232558	0	0	0	0	0
AC135983.2	0	0	0	0	0	0	0	0	0	0	0	0	0	0	0	0	0	0	0	0	0	0	0	0	0	0	0	0	0	0
AC187652.1	0	0	0	0	0	0	0	0	0	0	0	0	0	0	0	0	0	0	0	0	0	0	0	0	0	0	0	0	0	0
ACADM	0	0	0	0	0	1	1	0	0	1	0	0	0	1	0	0	0	0	0	0	0.0625	0.0344828	0	0	0.0232558	0	0	0	0.0454545	0
ACBD3	0	0	0	0	0	0	0	0	0	0	0	0	0	0	0	0	0	0	0	0	0	0	0	0	0	0	0	0	0	0
ACCSL	0	0	0	0	0	1	1	0	0	0	0	0	0	1	0	0	0	0	0	0	0.0625	0.0344828	0	0	0	0	0	0	0.0454545	0
ACER1	0	0	0	0	0	0	0	1	0	1	0	0	0	0	1	0	0	0	0	0	0	0	0.025	0	0.0232558	0	0	0	0	0.0263158
ACER2	0	0	0	0	0	0	0	1	0	1	0	0	0	1	0	0	0	0	0	0	0	0	0.025	0	0.0232558	0	0	0	0.0454545	0
ACER3	0	0	0	0	0	1	1	0	0	0	0	0	0	1	0	0	0	0	0	0	0.0625	0.0344828	0	0	0	0	0	0	0.0454545	0
ACKR2	0	0	0	0	0	1	1	0	0	1	0	0	0	1	0	0	0	0	0	0	0.0625	0.0344828	0	0	0.0232558	0	0	0	0.0454545	0
ACKR3	0	0	0	0	0	0	0	0	0	0	0	0	0	0	0	0	0	0	0	0	0	0	0	0	0	0	0	0	0	0
ACMSD	0	0	0	0	0	0	0	0	0	0	0	0	0	0	0	0	0	0	0	0	0	0	0	0	0	0	0	0	0	0
ACN9	0	0	0	0	0	0	0	0	0	0	0	0	0	0	0	0	0	0	0	0	0	0	0	0	0	0	0	0	0	0
ACO1	0	0	0	0	1	0	1	0	0	0	1	0	1	0	0	0	0	0	0	0.0769231	0	0.0344828	0	0	0	0.03125	0	0.0714286	0	0
ACOT11	0	0	0	0	0	1	1	0	0	0	0	0	0	1	0	0	0	0	0	0	0.0625	0.0344828	0	0	0	0	0	0	0.0454545	0
ACOT7	0	1	1	0	0	1	1	0	0	1	1	0	1	1	0	0	0.2	0.25	0	0	0.0625	0.0344828	0	0	0.0232558	0.03125	0	0.0714286	0.0454545	0
ACOXL	0	0	0	0	0	1	1	1	0	1	0	0	0	1	1	0	0	0	0	0	0.0625	0.0344828	0.025	0	0.0232558	0	0	0	0.0454545	0.0263158
[truncated: 4,962 more rows]
