# Supplementary material for: The genomic and transcriptional landscape of primary central nervous system lymphoma
Source: Nat Commun. 2022 May 10;13:2558. doi: 10.1038/s41467-022-30050-y (PMC9091224; doi:10.1038/s41467-022-30050-y)
Supplement: Supplementary file 13 — Supplementary Data 10 [file 41467_2022_30050_MOESM13_ESM.xlsx]

## Sheet: SOPHIA Translocations
Supplementary Data 12: IG translocation partner. The table gives an overview of IG translocation and putative partners predicted by SOPHIA in the CNSL cohort.
Sample Code	Subcohort	IGH translocation partner	IGK translocation partner	IGL translocation partner	Immunohistochemistry results (tumor cells)
LS-0030	PCNSL
LS-0031	PCNSL	~CCND1,~TTC34/~ACTRT2/~PRDM16		~CD274	CD5 negative, CyclinD1 negative
LS-0101	PCNSL	BCL11A,PIM1,~FOXG1	BCL11A
LS-0034	PCNSL		gene desert on X
LS-0033	PCNSL	CALM1,CTSZ,~CD274
LS-0032	PCNSL
LS-0102	PCNSL	SPTLC2		~BCR
LS-0103	PCNSL
LS-0004	PCNSL
LS-0005	PCNSL
LS-0002	PCNSL	BCL6		BCL6
LS-0104	PCNSL
LS-0003	PCNSL
LS-0109	PCNSL
LS-0008	PCNSL	CASK
LS-0007	PCNSL	BTG2,MBD5	COL28A1
LS-0009	PCNSL
LS-0035	PCNSL	~ZNF595
LS-0036	PCNSL	FKRP
LS-0037	PCNSL	BCL6
LS-0038	PCNSL
LS-0039	PCNSL
LS-0040	PCNSL	BCL6,MYC
LS-0041	PCNSL	CCDC88C,DGKH
LS-0042	PCNSL
LS-0043	PCNSL
LS-0044	PCNSL	BCL6
LS-0045	PCNSL	BCL6
LS-0047	PCNSL	~ANKRD36C		AICDA
LS-0418	PCNSL
LS-0110	PCNSL-M	BCL2
LS-0105	SCNSL	SLC14A2		~DUSP22,~IRF4
LS-0107	SCNSL	BCL2
LS-0100	SCNSL-M
LS-0012	SCNSL-M	BCL2
LS-0001	SCNSL-M		~AGBL1/~KLHL25
LS-0106	PCNSL-SCNSL EBV+
LS-0111	PCNSL-SCNSL EBV+
Notes
1) IG translocation partners were determined from WGS data using the SOPHIA caller
2) When the translocation breakpoints do not directly overlap with a gene, a tilda (~) is shown befre the gene name of the closest genes

## Sheet: Abbreviations
Abbreviations
PCNSL	Primary central nervous system lymphoma
SCNSL	secondary central nervous system lymphoma
