# Supplementary material for: The genomic and transcriptional landscape of primary central nervous system lymphoma
Source: Nat Commun. 2022 May 10;13:2558. doi: 10.1038/s41467-022-30050-y (PMC9091224; doi:10.1038/s41467-022-30050-y)
Supplement: Supplementary file 19 — Source Data [file 41467_2022_30050_MOESM19_ESM.xlsx]

## Sheet: Source data for Supp figure 1 a
Source Data for Supplementary figure 1 a. Kaplan-Meier survival analysis of the CNSL cohort.
	Sample code	Overall survival (in months)	Event (1= death, 0=stable disease)
	LS-GD-0030	3	1
	LS-GD-0031	1	1
	LS-GD-0101	28.6	0
	LS-GD-0034	2	1
	LS-GD-0033	36.5	0
	LS-GD-0032	7	1
	LS-GD-0102	24.7	1
	LS-GD-0103	1	1
	LS-GD-0004	74	1
	LS-GD-0005	63	0
	LS-GD-0002	8	1
	LS-GD-0104	76.9	0
	LS-GD-0003	1	1
	LS-GD-0109	87.9	0
	LS-GD-0008	26	1
	LS-GD-0007	2	1
	LS-GD-0009	27	1
	LS-GD-0013	1	1
	LS-GD-0014	28	1
	LS-GD-0017	N/A	N/A
	LS-GD-0018	N/A	N/A
	LS-GD-0024	N/A	N/A
	LS-GD-0026	25	1
	LS-GD-0027	N/A	N/A
	LS-GD-0029	N/A	N/A
	LS-GD-0035	6	1
	LS-GD-0036	N/A	N/A
	LS-GD-0037	9	1
	LS-GD-0038	4	1
	LS-GD-0039	31	0
	LS-GD-0040	10	1
	LS-GD-0041	73.4	0
	LS-GD-0042	2	1
	LS-GD-0043	63.7	0
	LS-GD-0044	30.2	1
	LS-GD-0045	15	1
	LS-GD-0047	2	1
	4188398	N/A	N/A
	LS-GD-0020	N/A	N/A
	LS-GD-0011	83	0
	LS-GD-0110	78	0
	LS-GD-0016	17	1
	LS-GD-0105	104.8	1
	LS-GD-0107	89.8	0
	LS-GD-0021	N/A	N/A
	LS-GD-0100	16.8	1
	LS-GD-0012	3	1
	LS-GD-0001	11	1
	LS-GD-0106	15	1
	LS-GD-0111	2	1
	LS-GD-0019	1	1
		N/A: not available

## Sheet: Source Data for Supp figure 1 c
Source Data for Supplementary figure 1 c.
Uncropped PCR gel images of Epstein-Barr virus (EBV) PCR
Uncropped PCR gel images corresponding to Supplementary figure 1 c. CNSL specimens (n = 9) were tested for Epstein-Barr virus (EBV) DNA in two independent experimental runs (a). Sample LS-GD-005 was positive in one PCR run (a) but negative in a repeated run (b). (+) positive control; (-) negative control (water).

## Sheet: Source data for Supp figure 1 e
Source Data for Supplementary figure 1 e. Examplary results for CDKN2A/B real-time PCR for n = 10 patients.
		log10 2^-delta delta CT
	Sample code	Detector	Detector	Detector
		9p_C	9p_D	9p_E
	LS-GD-0005	-0.0829033	-0.0548746	-0.038749
	LS-GD-0104	-1.02726	-1.07941	-0.244707
	LS-GD-0106	0.00471288	-0.0110809	-0.00531514
	LS-GD-0003	-0.599273	-0.299748	-0.0381544
	LS-GD-0109	-0.219215	-1.08493	-0.220654
	LS-GD-0030	-0.787812	-0.161781	0.0704073
	LS-GD-0103	-0.767004	-0.886057	0.049218
	LS-GD-0032	0.0523091	0.0519239	0.0663259
	LS-GD-0101	-0.352617	-0.369572	-0.076238
	LS-GD-0102	-0.581699	-0.647817	-0.628932
